# Supplementary material for: Unlocking spontaneous chiral resolution in silver clusters through steric and anionic control
Source: Chem Sci. 2026 Feb 11;17(10):4948–54. doi: 10.1039/d5sc08561f (PMC12910360; doi:10.1039/d5sc08561f)
Supplement: SC-017-D5SC08561F-s002 [file SC-017-D5SC08561F-s002.cif]

# Supplementary Information (SI) for Chemical Science.
# This journal is © The Royal Society of Chemistry 2026

####################################################################### 
# 
# This file contains crystal structure data downloaded from the 
# Cambridge Structural Database (CSD) hosted by the Cambridge 
# Crystallographic Data Centre (CCDC).
# 
# Full information about CCDC data access policies and citation 
# guidelines are available at http://www.ccdc.cam.ac.uk/access/V1 
# 
# Audit and citation data items may have been added by the CCDC. 
# Please retain this information to preserve the provenance of 
# this file and to allow appropriate attribution of the data. 
# 
#######################################################################

data_xaxa
_database_code_depnum_ccdc_archive 'CCDC 2495903'
loop_
_audit_author_name
_audit_author_address
'J Liu'
;Chinese Academy of Science
China
;
_audit_update_record             
;
2025-10-16 deposited with the CCDC.	2026-01-20 downloaded from the CCDC.
;
_audit_creation_date             2025-04-08
_audit_creation_method           
;
Olex2 1.5
(compiled 2025.03.04 svn.red2d20d0 for OlexSys, GUI svn.r7188)
;
_shelx_SHELXL_version_number     2018/3
_chemical_name_common            ?
_chemical_name_systematic        ?
_chemical_formula_moiety         'C72 H54 Ag3 N14, 3(H2 O), 3(C H3 O3 S)'
_chemical_formula_sum            'C75 H69 Ag3 N14 O12 S3'
_chemical_formula_weight         1778.23
_chemical_melting_point          ?
loop_
_atom_type_symbol
_atom_type_description
_atom_type_scat_dispersion_real
_atom_type_scat_dispersion_imag
_atom_type_scat_source
C C 0.0033 0.0016 'International Tables Vol C Tables 4.2.6.8 and 6.1.1.4'
H H 0.0000 0.0000 'International Tables Vol C Tables 4.2.6.8 and 6.1.1.4'
Ag Ag -0.8971 1.1015 'International Tables Vol C Tables 4.2.6.8 and 6.1.1.4'
N N 0.0061 0.0033 'International Tables Vol C Tables 4.2.6.8 and 6.1.1.4'
O O 0.0106 0.0060 'International Tables Vol C Tables 4.2.6.8 and 6.1.1.4'
S S 0.1246 0.1234 'International Tables Vol C Tables 4.2.6.8 and 6.1.1.4'

_shelx_space_group_comment       
;
The symmetry employed for this shelxl refinement is uniquely defined
by the following loop, which should always be used as a source of
symmetry information in preference to the above space-group names.
They are only intended as comments.
;
_space_group_crystal_system      trigonal
_space_group_IT_number           148
_space_group_name_H-M_alt        'R -3'
_space_group_name_Hall           '-R 3'
loop_
_space_group_symop_operation_xyz
'x, y, z'
'-y, x-y, z'
'-x+y, -x, z'
'x+2/3, y+1/3, z+1/3'
'-y+2/3, x-y+1/3, z+1/3'
'-x+y+2/3, -x+1/3, z+1/3'
'x+1/3, y+2/3, z+2/3'
'-y+1/3, x-y+2/3, z+2/3'
'-x+y+1/3, -x+2/3, z+2/3'
'-x, -y, -z'
'y, -x+y, -z'
'x-y, x, -z'
'-x+2/3, -y+1/3, -z+1/3'
'y+2/3, -x+y+1/3, -z+1/3'
'x-y+2/3, x+1/3, -z+1/3'
'-x+1/3, -y+2/3, -z+2/3'
'y+1/3, -x+y+2/3, -z+2/3'
'x-y+1/3, x+2/3, -z+2/3'

_cell_length_a                   17.7824(5)
_cell_length_b                   17.7824(5)
_cell_length_c                   46.121(2)
_cell_angle_alpha                90
_cell_angle_beta                 90
_cell_angle_gamma                120
_cell_volume                     12630.3(10)
_cell_formula_units_Z            6
_cell_measurement_reflns_used    9936
_cell_measurement_temperature    200.00
_cell_measurement_theta_max      27.38
_cell_measurement_theta_min      2.29
_shelx_estimated_absorpt_T_max   ?
_shelx_estimated_absorpt_T_min   ?
_exptl_absorpt_coefficient_mu    0.829
_exptl_absorpt_correction_T_max  0.7456
_exptl_absorpt_correction_T_min  0.4197
_exptl_absorpt_correction_type   none
_exptl_absorpt_process_details   
;
SADABS-2016/2 (Bruker,2016/2) was used for absorption correction.
wR2(int) was 0.1555 before and 0.0811 after correction.
The Ratio of minimum to maximum transmission is 0.5629.
The \l/2 correction factor is Not present.
;
_exptl_absorpt_special_details   ?
_exptl_crystal_colour            ?
_exptl_crystal_density_diffrn    1.403
_exptl_crystal_density_meas      .
_exptl_crystal_density_method    ?
_exptl_crystal_description       block
_exptl_crystal_F_000             5412
_exptl_crystal_size_max          0.17
_exptl_crystal_size_mid          0.12
_exptl_crystal_size_min          0.12
_exptl_transmission_factor_max   ?
_exptl_transmission_factor_min   ?
_diffrn_reflns_av_R_equivalents  0.0719
_diffrn_reflns_av_unetI/netI     0.0589
_diffrn_reflns_Laue_measured_fraction_full 0.997
_diffrn_reflns_Laue_measured_fraction_max 0.997
_diffrn_reflns_limit_h_max       23
_diffrn_reflns_limit_h_min       -20
_diffrn_reflns_limit_k_max       23
_diffrn_reflns_limit_k_min       -23
_diffrn_reflns_limit_l_max       59
_diffrn_reflns_limit_l_min       -58
_diffrn_reflns_number            33332
_diffrn_reflns_point_group_measured_fraction_full 0.997
_diffrn_reflns_point_group_measured_fraction_max 0.997
_diffrn_reflns_theta_full        25.242
_diffrn_reflns_theta_max         27.510
_diffrn_reflns_theta_min         2.574
_diffrn_ambient_temperature      200.00
_diffrn_detector_area_resol_mean ?
_diffrn_measured_fraction_theta_full 0.997
_diffrn_measured_fraction_theta_max 0.997
_diffrn_measurement_device_type  'CCD area detector'
_diffrn_measurement_method       'phi and omega scans'
_diffrn_radiation_type           MoK\a
_diffrn_radiation_wavelength     0.71073
_diffrn_source                   ?
_reflns_Friedel_coverage         0.000
_reflns_Friedel_fraction_full    .
_reflns_Friedel_fraction_max     .
_reflns_number_gt                5067
_reflns_number_total             6442
_reflns_special_details          
;
 Reflections were merged by SHELXL according to the crystal
 class for the calculation of statistics and refinement.
 
 Structure factors included contributions from the .fab file.
 
 _reflns_Friedel_fraction is defined as the number of unique
 Friedel pairs measured divided by the number that would be
 possible theoretically, ignoring centric projections and
 systematic absences.
;
_reflns_threshold_expression     'I > 2\s(I)'
_computing_cell_refinement       'SAINT V8.40A (Bruker, 2019)'
_computing_data_collection       ?
_computing_data_reduction        'SAINT V8.40A (Bruker, 2019)'
_computing_molecular_graphics    'Olex2 1.5 (Dolomanov et al., 2009)'
_computing_publication_material  'Olex2 1.5 (Dolomanov et al., 2009)'
_computing_structure_refinement  'SHELXL 2018/3 (Sheldrick, 2015)'
_computing_structure_solution    'SHELXT 2018/2 (Sheldrick, 2018)'
_refine_diff_density_max         1.345
_refine_diff_density_min         -1.127
_refine_diff_density_rms         0.113
_refine_ls_extinction_coef       .
_refine_ls_extinction_method     none
_refine_ls_goodness_of_fit_ref   1.034
_refine_ls_hydrogen_treatment    constr
_refine_ls_matrix_type           full
_refine_ls_number_parameters     372
_refine_ls_number_reflns         6442
_refine_ls_number_restraints     84
_refine_ls_R_factor_all          0.0651
_refine_ls_R_factor_gt           0.0507
_refine_ls_restrained_S_all      1.120
_refine_ls_shift/su_max          0.003
_refine_ls_shift/su_mean         0.000
_refine_ls_structure_factor_coef Fsqd
_refine_ls_weighting_details     
'w=1/[\s^2^(Fo^2^)+(0.0823P)^2^+46.3480P] where P=(Fo^2^+2Fc^2^)/3'
_refine_ls_weighting_scheme      calc
_refine_ls_wR_factor_gt          0.1404
_refine_ls_wR_factor_ref         0.1534
_refine_special_details          ?
_olex2_refinement_description    
;
1. Fixed Uiso
 At 1.2 times of:
  All C(H) groups, All C(H,H) groups, All N(H) groups
 At 1.5 times of:
  All C(H,H,H) groups, All O(H,H) groups
2. Restrained distances
 C2-S6
 1.82 with sigma of 0.02
 C1-S1
 1.82 with sigma of 0.02
 S1-O1 = S1-O2 = S1-O3
 1.44 with sigma of 0.02
 C2-O7
 2.58 with sigma of 0.02
 C1-O2
 2.56 with sigma of 0.02
 S6-O7 = S6-O8 = S6-O9
 1.44 with sigma of 0.02
 O7-O9
 2.426 with sigma of 0.02
 O1-O3
 2.426 with sigma of 0.02
 S1-O1 \\sim S1-O2 \\sim S1-O3
 with sigma of 0.02
 S6-O7 \\sim S6-O8 \\sim S6-O9
 with sigma of 0.02
 O7-O8 \\sim O8-O9 \\sim O7-O9
 with sigma of 0.04
 O1-O2 \\sim O2-O3 \\sim O1-O3
 with sigma of 0.04
 C1-O1 \\sim C1-O2 \\sim C1-O3
 with sigma of 0.04
 C2-O7 \\sim C2-O8 \\sim C2-O9
 with sigma of 0.04
3. Uiso/Uaniso restraints and constraints
S1 \\sim C1 \\sim O2 \\sim O1 \\sim O3: within 2A with sigma of 0.005 and sigma
for terminal atoms of 0.01 within 2A
O7 \\sim C2 \\sim S6 \\sim O8 \\sim O9: within 2A with sigma of 0.01 and sigma
for terminal atoms of 0.02 within 2A
Uanis(S1) \\sim Ueq: with sigma of 0.005 and sigma for terminal atoms of 0.01
4. Others
 Fixed Sof: C2(0.5) H2A(0.5) H2B(0.5) H2C(0.5) S6(0.5) O7(0.5) O8(0.5) O9(0.5)
 C1(0.5) H1A(0.5) H1B(0.5) H1C(0.5) S1(0.5) O1(0.5) O2(0.5) O3(0.5)
5.a Free rotating group:
 O00C(H00E,H00F)
5.b Secondary CH2 refined with riding coordinates:
 C00B(H00A,H00B), C00I(H00C,H00D)
5.c Aromatic/amide H refined with riding coordinates:
 N007(H007), N008(H008), C00J(H00J), C00K(H00K), C00N(H00N), C00O(H00O),
 C00R(H00R), C00S(H00S), C00T(H00T), C00U(H00U), C00V(H00V), C00W(H00W),
 C00X(H00X), C00Z(H00Z)
5.d Idealised Me refined as rotating group:
 C2(H2A,H2B,H2C), C1(H1A,H1B,H1C)
;
_atom_sites_solution_hydrogens   mixed
_atom_sites_solution_primary     dual
_atom_sites_solution_secondary   ?
loop_
_atom_site_label
_atom_site_type_symbol
_atom_site_fract_x
_atom_site_fract_y
_atom_site_fract_z
_atom_site_U_iso_or_equiv
_atom_site_adp_type
_atom_site_occupancy
_atom_site_site_symmetry_order
_atom_site_calc_flag
_atom_site_refinement_flags_posn
_atom_site_refinement_flags_adp
_atom_site_refinement_flags_occupancy
_atom_site_disorder_assembly
_atom_site_disorder_group
Ag01 Ag 0.76541(2) 0.44427(2) 0.45264(2) 0.03203(12) Uani 1 1 d . . . . .
N003 N 0.72960(18) 0.50794(17) 0.42182(7) 0.0247(6) Uani 1 1 d . . . . .
N004 N 0.83599(18) 0.41355(19) 0.48202(7) 0.0280(6) Uani 1 1 d . . . . .
N005 N 0.666667 0.333333 0.39520(11) 0.0223(10) Uani 1 3 d S T P . .
N006 N 0.666667 0.333333 0.51684(12) 0.0261(10) Uani 1 3 d S T P . .
N007 N 0.88168(19) 0.37774(19) 0.52178(7) 0.0295(7) Uani 1 1 d . . . . .
H007 H 0.883858 0.364521 0.540027 0.035 Uiso 1 1 calc R U . . .
N008 N 0.70145(19) 0.55216(18) 0.38013(7) 0.0281(6) Uani 1 1 d . . . . .
H008 H 0.682100 0.549503 0.362385 0.034 Uiso 1 1 calc R U . . .
C009 C 0.6938(2) 0.4846(2) 0.39592(8) 0.0241(7) Uani 1 1 d . . . . .
C00A C 0.7625(2) 0.5978(2) 0.42333(8) 0.0241(7) Uani 1 1 d . . . . .
C00B C 0.6407(2) 0.3946(2) 0.38400(8) 0.0255(7) Uani 1 1 d . . . . .
H00A H 0.578911 0.372465 0.388801 0.031 Uiso 1 1 calc R U . . .
H00B H 0.646121 0.397083 0.362607 0.031 Uiso 1 1 calc R U . . .
O00C O 0.6333(3) 0.5217(2) 0.32578(8) 0.0617(10) Uani 1 1 d G . . . .
H00E H 0.656693 0.559007 0.311723 0.093 Uiso 1 1 d G U . . .
H00F H 0.596474 0.534239 0.333662 0.093 Uiso 1 1 d G U . . .
C00D C 0.9095(2) 0.4078(2) 0.47466(8) 0.0268(7) Uani 1 1 d . . . . .
C00E C 0.8230(2) 0.3962(2) 0.50997(8) 0.0287(8) Uani 1 1 d . . . . .
C00F C 0.9377(2) 0.3835(2) 0.49985(9) 0.0302(8) Uani 1 1 d . . . . .
C00G C 0.7451(2) 0.6259(2) 0.39684(8) 0.0271(7) Uani 1 1 d . . . . .
C00H C 0.8070(2) 0.7702(2) 0.41473(9) 0.0312(8) Uani 1 1 d . . . . .
C00I C 0.7538(2) 0.3993(2) 0.52738(9) 0.0321(8) Uani 1 1 d . . . . .
H00C H 0.759937 0.388256 0.548040 0.039 Uiso 1 1 calc R U . . .
H00D H 0.760231 0.457778 0.525849 0.039 Uiso 1 1 calc R U . . .
C00J C 0.9540(2) 0.4250(2) 0.44939(9) 0.0309(8) Uani 1 1 d . . . . .
H00J H 0.936903 0.444705 0.432882 0.037 Uiso 1 1 calc R U . . .
C00K C 0.8013(2) 0.6549(2) 0.44601(8) 0.0291(8) Uani 1 1 d . . . . .
H00K H 0.813317 0.636181 0.463807 0.035 Uiso 1 1 calc R U . . .
C00L C 1.0517(2) 0.3832(2) 0.47328(10) 0.0348(9) Uani 1 1 d . . . . .
C00M C 0.8225(2) 0.7420(2) 0.44200(9) 0.0303(8) Uani 1 1 d . . . . .
C00N C 1.0075(2) 0.3697(2) 0.49959(10) 0.0349(9) Uani 1 1 d . . . . .
H00N H 1.024761 0.351891 0.516526 0.042 Uiso 1 1 calc R U . . .
C00O C 0.7678(2) 0.7109(2) 0.39187(9) 0.0331(8) Uani 1 1 d . . . . .
H00O H 0.757410 0.728882 0.373638 0.040 Uiso 1 1 calc R U . . .
C00P C 1.0267(2) 0.4128(2) 0.44824(9) 0.0344(9) Uani 1 1 d . . . . .
C00R C 0.8616(3) 0.9152(2) 0.43435(11) 0.0422(10) Uani 1 1 d . . . . .
H00R H 0.875625 0.973840 0.431944 0.051 Uiso 1 1 calc R U . . .
C00S C 0.8754(3) 0.8870(3) 0.46102(11) 0.0412(10) Uani 1 1 d . . . . .
H00S H 0.897576 0.926771 0.476753 0.049 Uiso 1 1 calc R U . . .
C00T C 0.8280(3) 0.8582(3) 0.41162(11) 0.0405(10) Uani 1 1 d . . . . .
H00T H 0.818480 0.877768 0.393545 0.049 Uiso 1 1 calc R U . . .
C00U C 0.8577(2) 0.8035(3) 0.46505(10) 0.0374(9) Uani 1 1 d . . . . .
H00U H 0.868848 0.786332 0.483315 0.045 Uiso 1 1 calc R U . . .
C00V C 1.0766(3) 0.4285(3) 0.42233(11) 0.0464(11) Uani 1 1 d . . . . .
H00V H 1.062093 0.450557 0.405793 0.056 Uiso 1 1 calc R U . . .
C00W C 1.1224(3) 0.3665(3) 0.47053(12) 0.0464(11) Uani 1 1 d . . . . .
H00W H 1.139130 0.345258 0.486744 0.056 Uiso 1 1 calc R U . . .
C00X C 1.1660(3) 0.3808(3) 0.44489(13) 0.0549(14) Uani 1 1 d . . . . .
H00X H 1.212267 0.368694 0.443471 0.066 Uiso 1 1 calc R U . . .
C00Z C 1.1434(3) 0.4131(3) 0.42051(13) 0.0562(14) Uani 1 1 d . . . . .
H00Z H 1.175036 0.424034 0.402928 0.067 Uiso 1 1 calc R U . . .
C2 C 0.2497(6) 0.0189(5) 0.2888(2) 0.054(3) Uani 0.5 1 d D U P A 1
H2A H 0.221713 0.051298 0.282186 0.081 Uiso 0.5 1 calc R U P A 1
H2B H 0.275074 0.039803 0.308067 0.081 Uiso 0.5 1 calc R U P A 1
H2C H 0.206438 -0.043054 0.289942 0.081 Uiso 0.5 1 calc R U P A 1
S6 S 0.3179(4) 0.0317(3) 0.26851(9) 0.0457(10) Uani 0.5 1 d D U P A 1
O7 O 0.2959(5) 0.0312(5) 0.23690(15) 0.058(2) Uani 0.5 1 d D U P A 1
O8 O 0.4030(6) 0.1108(6) 0.2724(2) 0.054(3) Uani 0.5 1 d D U P A 1
O9 O 0.3332(9) -0.0526(7) 0.2723(3) 0.087(4) Uani 0.5 1 d D U P A 1
C1 C 0.3984(9) 0.0773(8) 0.2299(3) 0.093(4) Uani 0.5 1 d D U P B 2
H1A H 0.451948 0.076973 0.234554 0.139 Uiso 0.5 1 calc R U P B 2
H1B H 0.412384 0.136380 0.224691 0.139 Uiso 0.5 1 calc R U P B 2
H1C H 0.369375 0.038252 0.213511 0.139 Uiso 0.5 1 calc R U P B 2
S1 S 0.3293(4) 0.0422(4) 0.26009(13) 0.0646(14) Uani 0.5 1 d D U P B 2
O1 O 0.3330(12) -0.0423(9) 0.2626(5) 0.155(6) Uani 0.5 1 d D U P B 2
O2 O 0.3775(8) 0.1085(9) 0.2805(3) 0.085(4) Uani 0.5 1 d D U P B 2
O3 O 0.2503(5) 0.0290(5) 0.24779(17) 0.0523(17) Uani 0.5 1 d D U P B 2

loop_
_atom_site_aniso_label
_atom_site_aniso_U_11
_atom_site_aniso_U_22
_atom_site_aniso_U_33
_atom_site_aniso_U_23
_atom_site_aniso_U_13
_atom_site_aniso_U_12
Ag01 0.03751(18) 0.03458(17) 0.0310(2) 0.00030(11) -0.00634(11) 0.02326(13)
N003 0.0250(13) 0.0232(13) 0.0273(16) -0.0005(11) -0.0026(12) 0.0131(11)
N004 0.0247(14) 0.0287(14) 0.0302(18) 0.0001(12) -0.0055(12) 0.0131(12)
N005 0.0202(13) 0.0202(13) 0.027(3) 0.000 0.000 0.0101(7)
N006 0.0263(15) 0.0263(15) 0.026(3) 0.000 0.000 0.0131(7)
N007 0.0302(15) 0.0302(15) 0.0268(17) -0.0021(12) -0.0072(13) 0.0141(12)
N008 0.0340(15) 0.0251(14) 0.0254(17) 0.0013(12) -0.0006(13) 0.0149(12)
C009 0.0220(15) 0.0259(16) 0.0269(19) 0.0040(13) 0.0024(13) 0.0137(13)
C00A 0.0213(15) 0.0224(15) 0.0285(19) 0.0022(13) 0.0015(13) 0.0109(12)
C00B 0.0231(15) 0.0250(16) 0.030(2) -0.0011(14) -0.0032(14) 0.0128(13)
O00C 0.060(2) 0.062(2) 0.043(2) 0.0080(17) -0.0107(17) 0.0154(18)
C00D 0.0228(15) 0.0214(15) 0.033(2) -0.0023(14) -0.0063(14) 0.0090(13)
C00E 0.0277(16) 0.0230(16) 0.031(2) -0.0019(14) -0.0074(15) 0.0097(13)
C00F 0.0261(16) 0.0247(16) 0.035(2) -0.0039(15) -0.0033(15) 0.0089(13)
C00G 0.0287(16) 0.0256(16) 0.027(2) 0.0023(14) 0.0030(14) 0.0139(14)
C00H 0.0271(17) 0.0277(17) 0.039(2) -0.0021(15) 0.0020(15) 0.0139(14)
C00I 0.0304(18) 0.0351(19) 0.029(2) -0.0069(16) -0.0056(15) 0.0153(15)
C00J 0.0278(17) 0.0270(17) 0.030(2) -0.0045(15) -0.0054(15) 0.0079(14)
C00K 0.0264(16) 0.0320(17) 0.029(2) -0.0004(15) -0.0002(14) 0.0148(14)
C00L 0.0266(17) 0.0272(17) 0.048(3) -0.0127(17) -0.0105(17) 0.0112(14)
C00M 0.0210(15) 0.0288(17) 0.039(2) -0.0053(15) 0.0011(15) 0.0112(13)
C00N 0.0306(18) 0.0328(18) 0.043(2) -0.0088(17) -0.0151(17) 0.0174(15)
C00O 0.0353(19) 0.0281(17) 0.037(2) 0.0043(16) -0.0001(16) 0.0166(15)
C00P 0.0266(17) 0.0255(17) 0.041(2) -0.0087(16) 0.0001(16) 0.0054(14)
C00R 0.0328(19) 0.0233(17) 0.067(3) -0.0071(18) 0.0000(19) 0.0109(15)
C00S 0.0304(18) 0.033(2) 0.054(3) -0.0117(19) 0.0008(18) 0.0114(16)
C00T 0.037(2) 0.0292(18) 0.056(3) 0.0002(18) -0.0003(19) 0.0170(16)
C00U 0.0299(18) 0.037(2) 0.041(2) -0.0064(17) -0.0014(17) 0.0136(16)
C00V 0.034(2) 0.038(2) 0.054(3) -0.010(2) 0.0047(19) 0.0071(17)
C00W 0.0292(19) 0.038(2) 0.072(3) -0.019(2) -0.015(2) 0.0160(17)
C00X 0.029(2) 0.054(3) 0.080(4) -0.027(3) -0.004(2) 0.019(2)
C00Z 0.032(2) 0.050(3) 0.072(4) -0.016(2) 0.012(2) 0.0087(19)
C2 0.067(6) 0.032(4) 0.060(6) 0.006(4) 0.037(5) 0.023(4)
S6 0.0535(18) 0.0292(14) 0.0374(17) 0.0040(12) -0.0162(13) 0.0078(11)
O7 0.064(5) 0.046(4) 0.048(5) 0.000(3) -0.036(4) 0.016(4)
O8 0.045(5) 0.030(3) 0.058(6) 0.008(4) -0.017(4) -0.003(3)
O9 0.079(6) 0.059(5) 0.136(10) 0.041(6) 0.005(6) 0.044(5)
C1 0.077(6) 0.065(6) 0.121(8) 0.009(6) -0.011(6) 0.024(5)
S1 0.064(2) 0.045(2) 0.093(3) -0.015(2) -0.038(2) 0.0332(18)
O1 0.128(8) 0.110(9) 0.163(9) -0.014(8) -0.024(8) 0.011(7)
O2 0.082(7) 0.076(6) 0.087(7) -0.039(5) -0.040(6) 0.033(5)
O3 0.059(4) 0.043(3) 0.047(4) -0.005(3) -0.013(3) 0.020(3)

_geom_special_details            
;
 All esds (except the esd in the dihedral angle between two l.s. planes)
 are estimated using the full covariance matrix.  The cell esds are taken
 into account individually in the estimation of esds in distances, angles
 and torsion angles; correlations between esds in cell parameters are only
 used when they are defined by crystal symmetry.  An approximate (isotropic)
 treatment of cell esds is used for estimating esds involving l.s. planes.
;
loop_
_geom_bond_atom_site_label_1
_geom_bond_atom_site_label_2
_geom_bond_distance
_geom_bond_site_symmetry_2
_geom_bond_publ_flag
Ag01 Ag01 3.2455(5) 2_655 ?
Ag01 Ag01 3.2454(5) 3_665 ?
Ag01 N003 2.104(3) . ?
Ag01 N004 2.096(3) . ?
N003 C009 1.319(5) . ?
N003 C00A 1.402(4) . ?
N004 C00D 1.403(4) . ?
N004 C00E 1.319(5) . ?
N005 C00B 1.473(4) . ?
N005 C00B 1.473(4) 3_665 ?
N005 C00B 1.473(4) 2_655 ?
N006 C00I 1.481(4) 3_665 ?
N006 C00I 1.481(4) . ?
N006 C00I 1.481(4) 2_655 ?
N007 H007 0.8800 . ?
N007 C00E 1.355(5) . ?
N007 C00F 1.387(5) . ?
N008 H008 0.8800 . ?
N008 C009 1.351(4) . ?
N008 C00G 1.377(5) . ?
C009 C00B 1.498(5) . ?
C00A C00G 1.412(5) . ?
C00A C00K 1.378(5) . ?
C00B H00A 0.9900 . ?
C00B H00B 0.9900 . ?
O00C H00E 0.8700 . ?
O00C H00F 0.8700 . ?
C00D C00F 1.416(5) . ?
C00D C00J 1.356(5) . ?
C00E C00I 1.494(5) . ?
C00F C00N 1.380(5) . ?
C00G C00O 1.375(5) . ?
C00H C00M 1.431(6) . ?
C00H C00O 1.405(5) . ?
C00H C00T 1.423(5) . ?
C00I H00C 0.9900 . ?
C00I H00D 0.9900 . ?
C00J H00J 0.9500 . ?
C00J C00P 1.413(5) . ?
C00K H00K 0.9500 . ?
C00K C00M 1.410(5) . ?
C00L C00N 1.400(6) . ?
C00L C00P 1.430(6) . ?
C00L C00W 1.435(5) . ?
C00M C00U 1.426(5) . ?
C00N H00N 0.9500 . ?
C00O H00O 0.9500 . ?
C00P C00V 1.430(6) . ?
C00R H00R 0.9500 . ?
C00R C00S 1.395(7) . ?
C00R C00T 1.370(6) . ?
C00S H00S 0.9500 . ?
C00S C00U 1.369(6) . ?
C00T H00T 0.9500 . ?
C00U H00U 0.9500 . ?
C00V H00V 0.9500 . ?
C00V C00Z 1.349(7) . ?
C00W H00W 0.9500 . ?
C00W C00X 1.367(7) . ?
C00X H00X 0.9500 . ?
C00X C00Z 1.410(8) . ?
C00Z H00Z 0.9500 . ?
C2 H2A 0.9800 . ?
C2 H2B 0.9800 . ?
C2 H2C 0.9800 . ?
C2 S6 1.457(9) . ?
S6 O7 1.508(7) . ?
S6 O8 1.474(8) . ?
S6 O9 1.663(8) . ?
C1 H1A 0.9800 . ?
C1 H1B 0.9800 . ?
C1 H1C 0.9800 . ?
C1 S1 1.753(12) . ?
S1 O1 1.542(10) . ?
S1 O2 1.416(10) . ?
S1 O3 1.421(8) . ?

loop_
_geom_angle_atom_site_label_1
_geom_angle_atom_site_label_2
_geom_angle_atom_site_label_3
_geom_angle
_geom_angle_site_symmetry_1
_geom_angle_site_symmetry_3
_geom_angle_publ_flag
Ag01 Ag01 Ag01 60.0 3_665 2_655 ?
N003 Ag01 Ag01 78.95(8) . 2_655 ?
N003 Ag01 Ag01 121.38(8) . 3_665 ?
N004 Ag01 Ag01 72.69(8) . 3_665 ?
N004 Ag01 Ag01 117.37(8) . 2_655 ?
N004 Ag01 N003 163.41(11) . . ?
C009 N003 Ag01 132.2(2) . . ?
C009 N003 C00A 105.3(3) . . ?
C00A N003 Ag01 120.9(2) . . ?
C00D N004 Ag01 124.3(2) . . ?
C00E N004 Ag01 129.4(2) . . ?
C00E N004 C00D 106.3(3) . . ?
C00B N005 C00B 108.4(2) 3_665 . ?
C00B N005 C00B 108.4(2) 2_655 . ?
C00B N005 C00B 108.4(2) 3_665 2_655 ?
C00I N006 C00I 109.8(2) 3_665 . ?
C00I N006 C00I 109.8(2) 2_655 . ?
C00I N006 C00I 109.8(2) 3_665 2_655 ?
C00E N007 H007 126.2 . . ?
C00E N007 C00F 107.5(3) . . ?
C00F N007 H007 126.2 . . ?
C009 N008 H008 126.2 . . ?
C009 N008 C00G 107.6(3) . . ?
C00G N008 H008 126.2 . . ?
N003 C009 N008 113.0(3) . . ?
N003 C009 C00B 128.0(3) . . ?
N008 C009 C00B 118.8(3) . . ?
N003 C00A C00G 108.6(3) . . ?
C00K C00A N003 130.3(3) . . ?
C00K C00A C00G 120.9(3) . . ?
N005 C00B C009 113.5(3) . . ?
N005 C00B H00A 108.9 . . ?
N005 C00B H00B 108.9 . . ?
C009 C00B H00A 108.9 . . ?
C009 C00B H00B 108.9 . . ?
H00A C00B H00B 107.7 . . ?
H00E O00C H00F 104.5 . . ?
N004 C00D C00F 108.0(3) . . ?
C00J C00D N004 130.7(3) . . ?
C00J C00D C00F 121.2(3) . . ?
N004 C00E N007 112.5(3) . . ?
N004 C00E C00I 124.6(3) . . ?
N007 C00E C00I 122.8(4) . . ?
N007 C00F C00D 105.6(3) . . ?
C00N C00F N007 132.1(4) . . ?
C00N C00F C00D 122.3(4) . . ?
N008 C00G C00A 105.5(3) . . ?
C00O C00G N008 132.0(4) . . ?
C00O C00G C00A 122.5(3) . . ?
C00O C00H C00M 120.4(3) . . ?
C00O C00H C00T 120.6(4) . . ?
C00T C00H C00M 118.9(4) . . ?
N006 C00I C00E 110.4(3) . . ?
N006 C00I H00C 109.6 . . ?
N006 C00I H00D 109.6 . . ?
C00E C00I H00C 109.6 . . ?
C00E C00I H00D 109.6 . . ?
H00C C00I H00D 108.1 . . ?
C00D C00J H00J 120.9 . . ?
C00D C00J C00P 118.3(4) . . ?
C00P C00J H00J 120.9 . . ?
C00A C00K H00K 121.0 . . ?
C00A C00K C00M 118.0(3) . . ?
C00M C00K H00K 121.0 . . ?
C00N C00L C00P 120.8(3) . . ?
C00N C00L C00W 121.1(4) . . ?
C00P C00L C00W 118.1(4) . . ?
C00K C00M C00H 120.5(3) . . ?
C00K C00M C00U 121.2(4) . . ?
C00U C00M C00H 118.3(3) . . ?
C00F C00N C00L 117.1(4) . . ?
C00F C00N H00N 121.5 . . ?
C00L C00N H00N 121.5 . . ?
C00G C00O C00H 117.6(4) . . ?
C00G C00O H00O 121.2 . . ?
C00H C00O H00O 121.2 . . ?
C00J C00P C00L 120.2(4) . . ?
C00J C00P C00V 121.8(4) . . ?
C00L C00P C00V 118.0(4) . . ?
C00S C00R H00R 120.0 . . ?
C00T C00R H00R 120.0 . . ?
C00T C00R C00S 120.0(4) . . ?
C00R C00S H00S 119.2 . . ?
C00U C00S C00R 121.5(4) . . ?
C00U C00S H00S 119.2 . . ?
C00H C00T H00T 119.6 . . ?
C00R C00T C00H 120.9(4) . . ?
C00R C00T H00T 119.6 . . ?
C00M C00U H00U 119.8 . . ?
C00S C00U C00M 120.4(4) . . ?
C00S C00U H00U 119.8 . . ?
C00P C00V H00V 118.8 . . ?
C00Z C00V C00P 122.4(5) . . ?
C00Z C00V H00V 118.8 . . ?
C00L C00W H00W 119.6 . . ?
C00X C00W C00L 120.9(5) . . ?
C00X C00W H00W 119.6 . . ?
C00W C00X H00X 119.5 . . ?
C00W C00X C00Z 120.9(4) . . ?
C00Z C00X H00X 119.5 . . ?
C00V C00Z C00X 119.6(5) . . ?
C00V C00Z H00Z 120.2 . . ?
C00X C00Z H00Z 120.2 . . ?
H2A C2 H2B 109.5 . . ?
H2A C2 H2C 109.5 . . ?
H2B C2 H2C 109.5 . . ?
S6 C2 H2A 109.5 . . ?
S6 C2 H2B 109.5 . . ?
S6 C2 H2C 109.5 . . ?
C2 S6 O7 115.4(7) . . ?
C2 S6 O8 116.6(7) . . ?
C2 S6 O9 106.9(6) . . ?
O7 S6 O9 104.7(6) . . ?
O8 S6 O7 105.2(6) . . ?
O8 S6 O9 107.1(8) . . ?
H1A C1 H1B 109.5 . . ?
H1A C1 H1C 109.5 . . ?
H1B C1 H1C 109.5 . . ?
S1 C1 H1A 109.5 . . ?
S1 C1 H1B 109.5 . . ?
S1 C1 H1C 109.5 . . ?
O1 S1 C1 92.5(9) . . ?
O2 S1 C1 102.0(7) . . ?
O2 S1 O1 117.3(10) . . ?
O2 S1 O3 122.7(8) . . ?
O3 S1 C1 101.5(6) . . ?
O3 S1 O1 112.9(8) . . ?

loop_
_geom_torsion_atom_site_label_1
_geom_torsion_atom_site_label_2
_geom_torsion_atom_site_label_3
_geom_torsion_atom_site_label_4
_geom_torsion
_geom_torsion_site_symmetry_1
_geom_torsion_site_symmetry_2
_geom_torsion_site_symmetry_3
_geom_torsion_site_symmetry_4
_geom_torsion_publ_flag
Ag01 N003 C009 N008 -164.1(2) . . . . ?
Ag01 N003 C009 C00B 22.1(5) . . . . ?
Ag01 N003 C00A C00G 166.2(2) . . . . ?
Ag01 N003 C00A C00K -17.8(5) . . . . ?
Ag01 N004 C00D C00F -178.4(2) . . . . ?
Ag01 N004 C00D C00J 5.0(5) . . . . ?
Ag01 N004 C00E N007 179.0(2) . . . . ?
Ag01 N004 C00E C00I -3.1(5) . . . . ?
N003 C009 C00B N005 -32.2(5) . . . . ?
N003 C00A C00G N008 0.5(4) . . . . ?
N003 C00A C00G C00O 178.5(3) . . . . ?
N003 C00A C00K C00M -175.3(3) . . . . ?
N004 C00D C00F N007 -1.6(4) . . . . ?
N004 C00D C00F C00N 178.0(3) . . . . ?
N004 C00D C00J C00P -179.8(3) . . . . ?
N004 C00E C00I N006 63.6(5) . . . . ?
N007 C00E C00I N006 -118.7(4) . . . . ?
N007 C00F C00N C00L -178.8(4) . . . . ?
N008 C009 C00B N005 154.3(3) . . . . ?
N008 C00G C00O C00H 175.1(4) . . . . ?
C009 N003 C00A C00G -0.8(4) . . . . ?
C009 N003 C00A C00K 175.2(3) . . . . ?
C009 N008 C00G C00A 0.0(4) . . . . ?
C009 N008 C00G C00O -177.8(4) . . . . ?
C00A N003 C009 N008 0.8(4) . . . . ?
C00A N003 C009 C00B -173.0(3) . . . . ?
C00A C00G C00O C00H -2.4(5) . . . . ?
C00A C00K C00M C00H -2.3(5) . . . . ?
C00A C00K C00M C00U 176.0(3) . . . . ?
C00B N005 C00B C009 -67.5(5) 3_665 . . . ?
C00B N005 C00B C009 175.1(3) 2_655 . . . ?
C00D N004 C00E N007 -1.1(4) . . . . ?
C00D N004 C00E C00I 176.9(3) . . . . ?
C00D C00F C00N C00L 1.7(5) . . . . ?
C00D C00J C00P C00L -0.1(5) . . . . ?
C00D C00J C00P C00V 179.3(3) . . . . ?
C00E N004 C00D C00F 1.7(4) . . . . ?
C00E N004 C00D C00J -175.0(4) . . . . ?
C00E N007 C00F C00D 1.0(4) . . . . ?
C00E N007 C00F C00N -178.6(4) . . . . ?
C00F N007 C00E N004 0.1(4) . . . . ?
C00F N007 C00E C00I -177.9(3) . . . . ?
C00F C00D C00J C00P 3.9(5) . . . . ?
C00G N008 C009 N003 -0.5(4) . . . . ?
C00G N008 C009 C00B 173.9(3) . . . . ?
C00G C00A C00K C00M 0.3(5) . . . . ?
C00H C00M C00U C00S 0.4(5) . . . . ?
C00I N006 C00I C00E -162.2(3) 2_655 . . . ?
C00I N006 C00I C00E 77.1(5) 3_665 . . . ?
C00J C00D C00F N007 175.4(3) . . . . ?
C00J C00D C00F C00N -4.9(5) . . . . ?
C00J C00P C00V C00Z -176.7(4) . . . . ?
C00K C00A C00G N008 -176.0(3) . . . . ?
C00K C00A C00G C00O 2.1(5) . . . . ?
C00K C00M C00U C00S -178.0(4) . . . . ?
C00L C00P C00V C00Z 2.6(6) . . . . ?
C00L C00W C00X C00Z 0.7(7) . . . . ?
C00M C00H C00O C00G 0.3(5) . . . . ?
C00M C00H C00T C00R -0.7(6) . . . . ?
C00N C00L C00P C00J -3.0(5) . . . . ?
C00N C00L C00P C00V 177.6(3) . . . . ?
C00N C00L C00W C00X -179.2(4) . . . . ?
C00O C00H C00M C00K 2.0(5) . . . . ?
C00O C00H C00M C00U -176.4(3) . . . . ?
C00O C00H C00T C00R 176.3(4) . . . . ?
C00P C00L C00N C00F 2.1(5) . . . . ?
C00P C00L C00W C00X 1.7(6) . . . . ?
C00P C00V C00Z C00X -0.3(7) . . . . ?
C00R C00S C00U C00M -1.4(6) . . . . ?
C00S C00R C00T C00H -0.3(6) . . . . ?
C00T C00H C00M C00K 179.0(3) . . . . ?
C00T C00H C00M C00U 0.6(5) . . . . ?
C00T C00H C00O C00G -176.6(4) . . . . ?
C00T C00R C00S C00U 1.4(6) . . . . ?
C00W C00L C00N C00F -177.0(3) . . . . ?
C00W C00L C00P C00J 176.1(3) . . . . ?
C00W C00L C00P C00V -3.3(5) . . . . ?
C00W C00X C00Z C00V -1.4(7) . . . . ?

_smtbx_masks_special_details     ?
loop_
_smtbx_masks_void_nr
_smtbx_masks_void_average_x
_smtbx_masks_void_average_y
_smtbx_masks_void_average_z
_smtbx_masks_void_volume
_smtbx_masks_void_count_electrons
_smtbx_masks_void_content
1 -0.212 -0.899 0.333 812.2 190.9 ?
2 -0.307 -0.975 0.667 812.2 190.9 ?
3 -0.025 0.208 0.528 8.8 0.0 ?
4 -0.688 -0.128 0.000 812.2 190.9 ?
5 0.025 0.792 0.472 8.8 0.0 ?
6 0.100 0.642 0.139 8.8 0.0 ?
7 0.125 0.434 0.194 8.8 0.0 ?
8 0.208 0.233 0.472 8.8 0.0 ?
9 0.233 0.025 0.528 8.8 0.0 ?
10 0.309 0.875 0.194 8.8 0.0 ?
11 0.358 0.458 0.139 8.8 0.0 ?
12 0.434 0.309 0.806 8.8 0.0 ?
13 0.458 0.100 0.861 8.8 0.0 ?
14 0.542 0.900 0.139 8.8 0.0 ?
15 0.566 0.691 0.194 8.8 0.0 ?
16 0.642 0.542 0.861 8.8 0.0 ?
17 0.691 0.125 0.806 8.8 0.0 ?
18 0.767 0.975 0.472 8.8 0.0 ?
19 0.792 0.767 0.528 8.8 0.0 ?
20 0.875 0.566 0.806 8.8 0.0 ?
21 0.900 0.358 0.861 8.8 0.0 ?

_smtbx_masks_void_probe_radius   1.2
_smtbx_masks_void_truncation_radius 1.2
_shelx_res_file                  
;
TITL xaxa_a.res in R-3
    xaxa.res
    created by SHELXL-2018/3 at 20:36:28 on 08-Apr-2025
REM Old TITL xaxa_a.res in R-3
REM SHELXT solution in R-3: R1 0.165, Rweak 0.011, Alpha 0.057
REM <I/s> 0.000 for 0 systematic absences, Orientation as input
REM Formula found by SHELXT: C84 Ag3 N17 O6
CELL 0.71073 17.7824 17.7824 46.1215 90 90 120
ZERR 6 0.0005 0.0005 0.0024 0 0 0
LATT 3
SYMM -Y,+X-Y,+Z
SYMM +Y-X,-X,+Z
SFAC C H Ag N O S
UNIT 450 414 18 84 72 18
DFIX 1.82 C2 S6
DFIX 1.82 C1 S1
DFIX 1.44 S1 O1 S1 O2 S1 O3
DFIX 2.58 C2 O7
SADI S1 O1 S1 O2 S1 O3
DFIX 2.56 C1 O2
SIMU 0.005 0.01 2 S1 C1 O2 O1 O3
ISOR 0.005 0.01 S1
DFIX 1.44 S6 O7 S6 O8 S6 O9
SADI S6 O7 S6 O8 S6 O9
SADI 0.04 O7 O8 O8 O9 O7 O9
SADI 0.04 O1 O2 O2 O3 O1 O3
SADI 0.04 C1 O1 C1 O2 C1 O3
SADI 0.04 C2 O7 C2 O8 C2 O9
DFIX 2.426 O7 O9
DFIX 2.426 O1 O3
SIMU 0.01 0.02 2 O7 C2 S6 O8 O9

L.S. 40 0 0
PLAN  10
TEMP -73.15
CONF
list 4
fmap 2 53
acta
MORE -1
ABIN
BOND $H
REM <olex2.extras>
REM <HklSrc "%.\\xaxa.hkl">
REM </olex2.extras>

WGHT    0.082300   46.348000
FVAR       0.11869
AG01  3    0.765412    0.444273    0.452640    11.00000    0.03751    0.03458 =
         0.03100    0.00030   -0.00634    0.02326
N003  4    0.729596    0.507939    0.421821    11.00000    0.02499    0.02316 =
         0.02729   -0.00048   -0.00263    0.01315
N004  4    0.835986    0.413550    0.482020    11.00000    0.02466    0.02875 =
         0.03019    0.00013   -0.00545    0.01310
N005  4    0.666667    0.333333    0.395198    10.33333    0.02020    0.02020 =
         0.02651    0.00000    0.00000    0.01010
N006  4    0.666667    0.333333    0.516835    10.33333    0.02628    0.02628 =
         0.02567    0.00000    0.00000    0.01314
N007  4    0.881681    0.377739    0.521776    11.00000    0.03023    0.03018 =
         0.02679   -0.00212   -0.00721    0.01408
AFIX  43
H007  2    0.883858    0.364521    0.540027    11.00000   -1.20000
AFIX   0
N008  4    0.701449    0.552156    0.380133    11.00000    0.03403    0.02506 =
         0.02539    0.00132   -0.00062    0.01486
AFIX  43
H008  2    0.682100    0.549503    0.362385    11.00000   -1.20000
AFIX   0
C009  1    0.693758    0.484641    0.395922    11.00000    0.02198    0.02587 =
         0.02690    0.00401    0.00245    0.01373
C00A  1    0.762513    0.597828    0.423335    11.00000    0.02132    0.02238 =
         0.02849    0.00219    0.00152    0.01088
C00B  1    0.640743    0.394618    0.383996    11.00000    0.02310    0.02498 =
         0.02954   -0.00108   -0.00315    0.01281
AFIX  23
H00A  2    0.578911    0.372465    0.388801    11.00000   -1.20000
H00B  2    0.646121    0.397083    0.362607    11.00000   -1.20000
AFIX   6

O00C  5    0.633332    0.521735    0.325781    11.00000    0.05992    0.06199 =
         0.04322    0.00803   -0.01065    0.01545
H00E  2    0.656693    0.559007    0.311723    11.00000   -1.50000
H00F  2    0.596474    0.534239    0.333662    11.00000   -1.50000
AFIX   0

C00D  1    0.909453    0.407752    0.474662    11.00000    0.02284    0.02140 =
         0.03323   -0.00228   -0.00632    0.00895
C00E  1    0.822997    0.396229    0.509969    11.00000    0.02773    0.02297 =
         0.03138   -0.00190   -0.00739    0.00965
C00F  1    0.937678    0.383450    0.499849    11.00000    0.02607    0.02472 =
         0.03464   -0.00386   -0.00333    0.00891
C00G  1    0.745050    0.625874    0.396842    11.00000    0.02873    0.02562 =
         0.02750    0.00232    0.00295    0.01392
C00H  1    0.806967    0.770228    0.414731    11.00000    0.02708    0.02773 =
         0.03907   -0.00214    0.00204    0.01391
C00I  1    0.753751    0.399292    0.527381    11.00000    0.03041    0.03509 =
         0.02931   -0.00690   -0.00560    0.01526
AFIX  23
H00C  2    0.759937    0.388256    0.548040    11.00000   -1.20000
H00D  2    0.760231    0.457778    0.525849    11.00000   -1.20000
AFIX   0
C00J  1    0.954039    0.424970    0.449388    11.00000    0.02778    0.02697 =
         0.03040   -0.00454   -0.00541    0.00793
AFIX  43
H00J  2    0.936903    0.444705    0.432882    11.00000   -1.20000
AFIX   0
C00K  1    0.801261    0.654918    0.446006    11.00000    0.02643    0.03204 =
         0.02906   -0.00041   -0.00019    0.01477
AFIX  43
H00K  2    0.813317    0.636181    0.463807    11.00000   -1.20000
AFIX   0
C00L  1    1.051687    0.383160    0.473280    11.00000    0.02660    0.02716 =
         0.04757   -0.01271   -0.01051    0.01122
C00M  1    0.822488    0.741973    0.441998    11.00000    0.02104    0.02882 =
         0.03928   -0.00526    0.00115    0.01123
C00N  1    1.007467    0.369706    0.499591    11.00000    0.03056    0.03285 =
         0.04345   -0.00876   -0.01511    0.01739
AFIX  43
H00N  2    1.024761    0.351891    0.516526    11.00000   -1.20000
AFIX   0
C00O  1    0.767796    0.710894    0.391869    11.00000    0.03535    0.02808 =
         0.03681    0.00426   -0.00009    0.01659
AFIX  43
H00O  2    0.757410    0.728882    0.373638    11.00000   -1.20000
AFIX   0
C00P  1    1.026659    0.412797    0.448238    11.00000    0.02660    0.02547 =
         0.04114   -0.00874    0.00005    0.00543
C00R  1    0.861634    0.915187    0.434345    11.00000    0.03280    0.02325 =
         0.06653   -0.00714    0.00002    0.01092
AFIX  43
H00R  2    0.875625    0.973840    0.431944    11.00000   -1.20000
AFIX   0
C00S  1    0.875392    0.887030    0.461024    11.00000    0.03040    0.03318 =
         0.05397   -0.01172    0.00080    0.01145
AFIX  43
H00S  2    0.897576    0.926771    0.476753    11.00000   -1.20000
AFIX   0
C00T  1    0.827956    0.858249    0.411622    11.00000    0.03725    0.02921 =
         0.05566    0.00019   -0.00030    0.01698
AFIX  43
H00T  2    0.818480    0.877768    0.393545    11.00000   -1.20000
AFIX   0
C00U  1    0.857659    0.803467    0.465052    11.00000    0.02986    0.03698 =
         0.04106   -0.00643   -0.00137    0.01357
AFIX  43
H00U  2    0.868848    0.786332    0.483315    11.00000   -1.20000
AFIX   0
C00V  1    1.076557    0.428498    0.422328    11.00000    0.03366    0.03752 =
         0.05372   -0.00986    0.00472    0.00715
AFIX  43
H00V  2    1.062093    0.450557    0.405793    11.00000   -1.20000
AFIX   0
C00W  1    1.122408    0.366491    0.470530    11.00000    0.02921    0.03753 =
         0.07170   -0.01933   -0.01478    0.01603
AFIX  43
H00W  2    1.139130    0.345258    0.486744    11.00000   -1.20000
AFIX   0
C00X  1    1.166036    0.380755    0.444892    11.00000    0.02893    0.05358 =
         0.07969   -0.02719   -0.00400    0.01882
AFIX  43
H00X  2    1.212267    0.368694    0.443471    11.00000   -1.20000
AFIX   0
C00Z  1    1.143410    0.413127    0.420511    11.00000    0.03159    0.04964 =
         0.07198   -0.01622    0.01238    0.00871
AFIX  43
H00Z  2    1.175036    0.424034    0.402928    11.00000   -1.20000
AFIX   0

PART 1
C2    1    0.249690    0.018896    0.288842    10.50000    0.06693    0.03204 =
         0.06048    0.00573    0.03704    0.02335
AFIX 137
H2A   2    0.221713    0.051298    0.282186    10.50000   -1.50000
H2B   2    0.275074    0.039803    0.308067    10.50000   -1.50000
H2C   2    0.206438   -0.043054    0.289942    10.50000   -1.50000
AFIX   0
S6    6    0.317870    0.031745    0.268513    10.50000    0.05346    0.02917 =
         0.03744    0.00401   -0.01624    0.00783
O7    5    0.295937    0.031174    0.236900    10.50000    0.06431    0.04608 =
         0.04754   -0.00014   -0.03645    0.01634
O8    5    0.403002    0.110800    0.272402    10.50000    0.04475    0.03007 =
         0.05756    0.00773   -0.01725   -0.00325
O9    5    0.333243   -0.052609    0.272275    10.50000    0.07915    0.05886 =
         0.13640    0.04065    0.00536    0.04351
PART 2
C1    1    0.398364    0.077326    0.229882    10.50000    0.07695    0.06502 =
         0.12094    0.00921   -0.01113    0.02380
AFIX 137
H1A   2    0.451948    0.076973    0.234554    10.50000   -1.50000
H1B   2    0.412384    0.136380    0.224691    10.50000   -1.50000
H1C   2    0.369375    0.038252    0.213511    10.50000   -1.50000
AFIX   0
S1    6    0.329295    0.042220    0.260088    10.50000    0.06411    0.04495 =
         0.09255   -0.01521   -0.03790    0.03322
O1    5    0.333034   -0.042316    0.262631    10.50000    0.12820    0.10967 =
         0.16318   -0.01365   -0.02417    0.01141
O2    5    0.377494    0.108530    0.280547    10.50000    0.08247    0.07610 =
         0.08683   -0.03890   -0.04011    0.03261
O3    5    0.250338    0.028985    0.247788    10.50000    0.05895    0.04348 =
         0.04701   -0.00501   -0.01326    0.02012
HKLF 4


REM  xaxa_a.res in R-3
REM wR2 = 0.1534, GooF = S = 1.034, Restrained GooF = 1.120 for all data
REM R1 = 0.0507 for 5067 Fo > 4sig(Fo) and 0.0651 for all 6442 data
REM 372 parameters refined using 84 restraints

END

WGHT      0.0761     48.1273

REM Highest difference peak  1.345,  deepest hole -1.127,  1-sigma level  0.113
Q1    1   0.6832  0.6178  0.2993  11.00000  0.05    1.35
Q2    1   0.2935  0.0283  0.3029  11.00000  0.05    1.01
Q3    1   0.2529  0.0196  0.2717  11.00000  0.05    0.73
Q4    1   0.4087  0.1140  0.2545  11.00000  0.05    0.62
Q5    1   0.2049  0.0490  0.2398  11.00000  0.05    0.59
Q6    1   0.2830 -0.1074  0.2708  11.00000  0.05    0.55
Q7    1   0.3541 -0.0544  0.2881  11.00000  0.05    0.52
Q8    1   0.8007  0.4825  0.4382  11.00000  0.05    0.49
Q9    1   0.3811 -0.0390  0.2881  11.00000  0.05    0.48
Q10   1   0.7404  0.4799  0.4283  11.00000  0.05    0.45
;
_shelx_res_checksum              24414
_shelx_fab_file                  
;
0 0 3 483.7295 0.4250
0 0 6 333.5329 0.8242
0 0 9 236.6487 1.1501
0 0 12 225.6437 0.8869
0 0 15 218.5152 -0.1841
0 0 18 151.7788 -0.9720
0 0 21 83.4663 -0.4707
0 0 24 47.0864 0.4924
0 0 27 41.5770 0.5603
0 0 30 36.4755 -0.0882
0 0 33 19.9350 -0.4187
0 0 36 1.0372 -0.2030
0 0 39 0.1019 0.1166
0 0 42 10.4373 0.2617
0 0 45 14.3744 0.1278
0 0 48 7.1462 -0.2037
0 0 51 1.9330 -0.2284
0 0 54 1.0072 0.3337
0 0 57 -2.4444 0.8192
0 1 -58 -1.4569 -0.3503
0 1 -55 -5.3459 0.0422
0 1 -52 -3.5983 -0.0616
0 1 -49 3.5616 -0.1907
0 1 -46 4.2886 0.0096
0 1 -43 0.6394 0.1852
0 1 -40 6.3501 0.0993
0 1 -37 19.5872 -0.0219
0 1 -34 21.9198 -0.0827
0 1 -31 11.3441 -0.1425
0 1 -28 2.6657 -0.0220
0 1 -25 11.6966 0.2589
0 1 -22 28.4356 0.1669
0 1 -19 19.8682 -0.3524
0 1 -16 -32.0042 -0.4703
0 1 -13 -72.0858 0.0968
0 1 -10 -50.6471 0.5109
0 1 -7 0.8692 0.3105
0 1 -4 -14.1866 0.0038
0 1 -1 -127.9684 -0.0963
0 1 2 -205.9854 -0.1660
0 1 5 -173.6901 -0.2123
0 1 8 -65.9950 -0.2354
0 1 11 -11.1149 -0.3539
0 1 14 -39.1799 -0.2882
0 1 17 -71.3976 0.1861
0 1 20 -64.3358 0.4565
0 1 23 -33.4510 0.0368
0 1 26 -19.1821 -0.4027
0 1 29 -24.6968 -0.1878
0 1 32 -30.5550 0.2065
0 1 35 -21.8675 0.1526
0 1 38 -7.2263 -0.1019
0 1 41 -2.0144 -0.1393
0 1 44 -8.1067 -0.0535
0 1 47 -9.5097 0.0337
0 1 50 -2.3846 0.1590
0 1 53 2.1547 0.0430
0 1 56 1.2471 -0.5472
0 1 59 1.8643 -1.0492
0 2 -59 -0.3752 0.1564
0 2 -56 -1.6489 -0.0559
0 2 -53 0.1609 -0.2476
0 2 -50 -0.0040 -0.1417
0 2 -47 -0.9086 -0.0075
0 2 -44 5.6573 0.0045
0 2 -41 14.3481 0.0160
0 2 -38 12.7334 -0.0322
0 2 -35 4.1217 -0.2115
0 2 -32 5.2365 -0.2252
0 2 -29 20.4352 0.0902
0 2 -26 39.1803 0.2705
0 2 -23 44.5100 -0.0169
0 2 -20 37.0409 -0.2697
0 2 -17 43.4347 -0.0350
0 2 -14 83.9546 0.2451
0 2 -11 112.6582 0.0918
0 2 -8 80.2613 -0.1951
0 2 -5 -4.8855 -0.2065
0 2 -2 -54.2647 0.0092
0 2 1 -17.8599 0.2599
0 2 4 29.8372 0.3173
0 2 7 25.1029 0.0189
0 2 10 -34.8644 -0.2700
0 2 13 -66.9401 -0.0691
0 2 16 -45.4067 0.2905
0 2 19 -14.5468 0.1948
0 2 22 -8.9734 -0.1391
0 2 25 -22.1808 -0.1504
0 2 28 -26.8147 0.0608
0 2 31 -16.3614 0.1128
0 2 34 -3.1719 0.0464
0 2 37 -0.8758 0.0250
0 2 40 -6.7535 -0.0171
0 2 43 -8.1362 -0.0637
0 2 46 -1.2126 0.0258
0 2 49 3.5643 0.0836
0 2 52 3.0470 -0.1533
0 2 55 4.7332 -0.3869
0 2 58 8.1777 -0.1739
0 3 -57 6.4458 -0.0788
0 3 -54 7.1043 0.0358
0 3 -51 2.0645 0.1031
0 3 -48 -0.7114 0.0198
0 3 -45 -1.3048 -0.0523
0 3 -42 -6.4779 -0.0706
0 3 -39 -13.5535 -0.0663
0 3 -36 -14.4593 0.0132
0 3 -33 -11.7366 0.1034
0 3 -30 -14.2659 -0.0027
0 3 -27 -26.7169 -0.2468
0 3 -24 -43.1694 -0.2412
0 3 -21 -51.6794 0.0950
0 3 -18 -47.5335 0.2651
0 3 -15 -48.0699 -0.0170
0 3 -12 -72.0287 -0.2921
0 3 -9 -109.3282 -0.1171
0 3 -6 -115.1463 0.2336
0 3 -3 -86.2585 0.2785
0 3 0 -56.3978 -0.0073
0 3 3 -61.4959 -0.2696
0 3 6 -89.7233 -0.1777
0 3 9 -89.9656 0.1795
0 3 12 -60.0552 0.2896
0 3 15 -28.3849 -0.0395
0 3 18 -22.5650 -0.2781
0 3 21 -28.2949 -0.0317
0 3 24 -24.2737 0.2909
0 3 27 -12.2980 0.2047
0 3 30 -4.1743 -0.0936
0 3 33 -3.5030 -0.1600
0 3 36 -6.0495 0.0220
0 3 39 -5.1935 0.1716
0 3 42 -0.7557 0.1655
0 3 45 0.0252 0.0539
0 3 48 -4.1638 -0.1146
0 3 51 -5.7772 -0.1877
0 3 54 -3.1964 0.0227
0 3 57 -2.1498 0.3095
0 4 -58 1.3515 0.4160
0 4 -55 -2.7374 0.2596
0 4 -52 -4.5689 -0.0245
0 4 -49 -3.4960 -0.1138
0 4 -46 -5.8718 -0.0586
0 4 -43 -8.2792 -0.0362
0 4 -40 -4.2913 -0.0231
0 4 -37 1.6887 0.0123
0 4 -34 0.1472 0.0161
0 4 -31 -5.7472 -0.0030
0 4 -28 -11.9239 0.0064
0 4 -25 -13.7499 0.0290
0 4 -22 -10.1475 0.0027
0 4 -19 -6.4678 -0.0708
0 4 -16 -13.9564 -0.0832
0 4 -13 -25.2416 0.0145
0 4 -10 -29.9386 0.0687
0 4 -7 -11.4267 -0.0612
0 4 -4 25.7235 -0.2447
0 4 -1 44.4911 -0.2359
0 4 2 54.8242 -0.0070
0 4 5 46.0544 0.1777
0 4 8 51.9099 0.0636
0 4 11 56.4339 -0.2092
0 4 14 46.0313 -0.2533
0 4 17 32.6759 -0.0254
0 4 20 23.4434 0.1295
0 4 23 22.9547 0.0612
0 4 26 21.6689 -0.0339
0 4 29 18.0218 -0.0174
0 4 32 13.4818 0.0314
0 4 35 10.9004 0.0181
0 4 38 8.5282 -0.0158
0 4 41 6.6478 0.0187
0 4 44 2.6936 0.0588
0 4 47 -0.2305 -0.0142
0 4 50 0.1223 -0.0998
0 4 53 1.2976 -0.0921
0 4 56 0.4988 -0.1647
0 5 -56 -4.7113 -0.5089
0 5 -53 -0.3787 -0.3007
0 5 -50 1.9110 -0.0156
0 5 -47 2.2629 0.0585
0 5 -44 3.6874 0.0616
0 5 -41 3.8694 0.0823
0 5 -38 -0.6234 0.0273
0 5 -35 -4.2199 -0.0414
0 5 -32 -3.5919 -0.0026
0 5 -29 1.2504 0.0831
0 5 -26 7.1690 0.0931
0 5 -23 14.4611 -0.0155
0 5 -20 18.5930 -0.1690
0 5 -17 14.8374 -0.1846
0 5 -14 9.0875 -0.0088
0 5 -11 19.8259 0.1125
0 5 -8 43.2036 -0.0191
0 5 -5 53.0863 -0.1998
0 5 -2 38.7342 -0.1304
0 5 1 2.6722 0.0839
0 5 4 -3.0431 0.0968
0 5 7 10.0647 -0.0984
0 5 10 25.0650 -0.1779
0 5 13 25.3209 -0.0582
0 5 16 17.9560 0.0220
0 5 19 15.6419 -0.0364
0 5 22 13.2524 -0.1043
0 5 25 8.4797 -0.0898
0 5 28 1.8695 0.0040
0 5 31 -5.4571 0.0976
0 5 34 -10.7340 0.0768
0 5 37 -8.9390 -0.0022
0 5 40 -4.1420 0.0133
0 5 43 1.2458 0.0701
0 5 46 5.1164 0.0664
0 5 49 4.6694 0.0591
0 5 52 -1.2814 0.0030
0 5 55 -6.5200 -0.1696
0 5 58 -6.8812 -0.1947
0 6 -57 8.7268 -0.0469
0 6 -54 8.4096 0.1274
0 6 -51 3.2144 0.0616
0 6 -48 -0.0605 -0.0176
0 6 -45 -0.2986 -0.0111
0 6 -42 -0.9830 -0.0387
0 6 -39 -2.1667 -0.0205
0 6 -36 -0.9418 0.1159
0 6 -33 1.9604 0.1623
0 6 -30 5.4319 0.0220
0 6 -27 8.9575 -0.1028
0 6 -24 10.5078 -0.0663
0 6 -21 5.4289 0.0775
0 6 -18 2.1852 0.1852
0 6 -15 14.1011 0.0989
0 6 -12 37.4874 -0.1431
0 6 -9 44.9814 -0.2211
0 6 -6 28.6137 0.0193
0 6 -3 7.8933 0.2303
0 6 0 16.5252 0.0557
0 6 3 43.8043 -0.2544
0 6 6 51.4318 -0.2042
0 6 9 34.3668 0.1312
0 6 12 11.7405 0.2366
0 6 15 5.1908 0.0066
0 6 18 8.8156 -0.1683
0 6 21 11.8697 -0.0731
0 6 24 10.0034 0.1150
0 6 27 5.3285 0.1454
0 6 30 1.6212 -0.0420
0 6 33 2.5922 -0.2135
0 6 36 3.2356 -0.1087
0 6 39 -0.0986 0.1097
0 6 42 -4.8816 0.1225
0 6 45 -7.3711 0.0179
0 6 48 -7.0918 -0.0200
0 6 51 -3.2170 -0.1007
0 6 54 2.0173 -0.1821
0 6 57 4.7729 -0.0326
0 7 -55 -0.7288 0.2256
0 7 -52 0.5820 0.1102
0 7 -49 2.5880 0.0943
0 7 -46 3.3777 0.0510
0 7 -43 2.2689 0.0020
0 7 -40 3.0158 0.0377
0 7 -37 4.6287 0.0452
0 7 -34 4.9865 -0.0125
0 7 -31 4.1996 0.0016
0 7 -28 4.2975 0.0716
0 7 -25 1.4333 0.0867
0 7 -22 0.0203 0.0755
0 7 -19 3.3601 0.0504
0 7 -16 6.8182 -0.0411
0 7 -13 -1.0875 -0.0945
0 7 -10 -18.6133 0.0231
0 7 -7 -28.6876 0.1668
0 7 -4 -20.1161 0.1058
0 7 -1 -12.7218 -0.0675
0 7 2 -26.3849 -0.0710
0 7 5 -45.3127 0.0759
0 7 8 -51.7721 0.0820
0 7 11 -40.1728 -0.0780
0 7 14 -29.7884 -0.1225
0 7 17 -28.1774 0.0114
0 7 20 -31.6835 0.1010
0 7 23 -32.3538 0.0457
0 7 26 -28.3493 -0.0662
0 7 29 -18.6108 -0.1245
0 7 32 -12.7070 -0.0620
0 7 35 -12.3180 0.0195
0 7 38 -12.3389 -0.0515
0 7 41 -8.9836 -0.1618
0 7 44 -4.1980 -0.1095
0 7 47 0.7181 -0.0200
0 7 50 3.1896 0.0085
0 7 53 2.6291 0.1702
0 7 56 0.1486 0.3902
0 8 -53 0.0983 0.1626
0 8 -50 2.1250 0.0263
0 8 -47 3.0439 -0.0680
0 8 -44 2.1731 0.0484
0 8 -41 0.5356 0.1286
0 8 -38 0.0624 -0.0188
0 8 -35 -0.1989 -0.1705
0 8 -32 -1.7735 -0.1143
0 8 -29 -5.6469 0.0740
0 8 -26 -8.6071 0.2003
0 8 -23 -8.7060 0.0999
0 8 -20 -7.2208 -0.1574
0 8 -17 -11.3142 -0.2102
0 8 -14 -18.1656 0.0784
0 8 -11 -20.1083 0.2989
0 8 -8 -17.4790 0.0865
0 8 -5 -19.9199 -0.2784
0 8 -2 -26.8392 -0.2549
0 8 1 -24.3156 0.1481
0 8 4 -9.3479 0.3458
0 8 7 2.0804 0.0467
0 8 10 0.7419 -0.2942
0 8 13 -5.2511 -0.2021
0 8 16 -6.1840 0.1205
0 8 19 -3.9107 0.2115
0 8 22 -0.6694 0.0040
0 8 25 1.3177 -0.2085
0 8 28 -2.0195 -0.1589
0 8 31 -7.9173 0.0877
0 8 34 -10.2059 0.1846
0 8 37 -6.9868 0.0083
0 8 40 -3.5126 -0.1666
0 8 43 -2.0778 -0.1824
0 8 46 -2.4490 -0.1695
0 8 49 -3.3403 -0.1690
0 8 52 -3.2052 -0.1648
0 9 -51 1.8480 -0.6477
0 9 -48 0.7328 -0.2566
0 9 -45 -0.5472 -0.0627
0 9 -42 -1.0026 -0.1453
0 9 -39 -2.4161 -0.1397
0 9 -36 -5.1882 0.0343
0 9 -33 -7.7347 0.1017
0 9 -30 -7.4391 -0.0053
0 9 -27 -5.6085 -0.1173
0 9 -24 -5.3116 -0.1113
0 9 -21 -7.1228 0.0339
0 9 -18 -6.6662 0.1643
0 9 -15 -6.0996 0.0451
0 9 -12 -7.4348 -0.2256
0 9 -9 -14.1007 -0.2618
0 9 -6 -15.6790 0.0253
0 9 -3 -5.1256 0.2712
0 9 0 5.3868 0.1408
0 9 3 -0.0464 -0.2220
0 9 6 -14.4245 -0.3188
0 9 9 -16.1116 0.0141
0 9 12 -3.2144 0.2913
0 9 15 7.1570 0.1164
0 9 18 9.1602 -0.2011
0 9 21 6.0251 -0.2148
0 9 24 4.0896 0.0122
0 9 27 2.0453 0.1659
0 9 30 2.8628 0.1155
0 9 33 4.2531 -0.0297
0 9 36 2.9322 -0.0602
0 9 39 0.9514 0.0456
0 9 42 1.6958 0.0525
0 9 45 2.4962 -0.1284
0 9 48 2.4735 -0.2974
0 9 51 2.7630 -0.3335
0 10 -49 -7.4778 0.1411
0 10 -46 -8.9279 -0.0738
0 10 -43 -5.8712 -0.1180
0 10 -40 -1.4291 -0.0253
0 10 -37 1.4551 -0.0102
0 10 -34 3.3733 -0.0245
0 10 -31 3.3581 0.0022
0 10 -28 1.3041 -0.0391
0 10 -25 -0.6277 -0.0961
0 10 -22 0.7194 -0.0179
0 10 -19 2.0633 0.0710
0 10 -16 1.2824 0.0088
0 10 -13 0.5696 -0.0839
0 10 -10 6.2793 -0.0608
0 10 -7 16.8730 0.0345
0 10 -4 18.1622 0.0719
0 10 -1 6.2522 -0.0353
0 10 2 -2.6062 -0.1644
0 10 5 6.6786 -0.0770
0 10 8 22.0389 0.1310
0 10 11 21.9043 0.1227
0 10 14 9.9209 -0.0664
0 10 17 2.3023 -0.1197
0 10 20 4.1315 -0.0025
0 10 23 7.3198 0.1035
0 10 26 8.8220 0.1111
0 10 29 9.1413 -0.0024
0 10 32 7.3063 -0.1543
0 10 35 4.1046 -0.1495
0 10 38 1.4585 -0.0101
0 10 41 -1.0763 0.0130
0 10 44 -1.7069 -0.1222
0 10 47 1.6307 -0.2119
0 10 50 5.2295 -0.1675
0 11 -50 -1.7869 -0.4738
0 11 -47 1.1853 -0.2813
0 11 -44 4.0678 0.0393
0 11 -41 3.7073 0.1273
0 11 -38 2.3699 0.0144
0 11 -35 1.0297 -0.0807
0 11 -32 -0.5770 -0.1113
0 11 -29 0.2468 -0.0275
0 11 -26 4.5161 0.1677
0 11 -23 7.4527 0.1938
0 11 -20 5.7406 -0.0557
0 11 -17 2.8303 -0.2065
0 11 -14 4.3788 -0.0303
0 11 -11 11.9291 0.1907
0 11 -8 11.6826 0.1596
0 11 -5 5.2267 -0.0760
0 11 -2 1.7815 -0.2241
0 11 1 9.0663 -0.0401
0 11 4 17.5947 0.2680
0 11 7 11.8275 0.2113
0 11 10 2.6581 -0.1623
0 11 13 -0.0034 -0.2855
0 11 16 5.1717 -0.0279
0 11 19 8.2594 0.1802
0 11 22 6.2486 0.1145
0 11 25 4.7882 -0.0525
0 11 28 2.6733 -0.1104
0 11 31 1.1354 0.0075
0 11 34 1.0857 0.1469
0 11 37 2.1270 0.0696
0 11 40 2.6767 -0.1360
0 11 43 3.5800 -0.1153
0 11 46 1.9566 0.1808
0 11 49 -1.5868 0.4248
0 12 -45 -2.4503 0.0666
0 12 -42 -4.9542 0.0010
0 12 -39 -4.9854 0.1188
0 12 -36 -1.8579 0.1600
0 12 -33 2.6741 0.0441
0 12 -30 5.3524 -0.0085
0 12 -27 4.6414 0.0137
0 12 -24 0.8355 -0.0160
0 12 -21 -0.9030 0.0119
0 12 -18 3.1490 0.1442
0 12 -15 9.5347 0.1604
0 12 -12 8.0748 0.0076
0 12 -9 1.7338 -0.1141
0 12 -6 -1.4149 -0.1003
0 12 -3 4.6480 0.0329
0 12 0 9.6549 0.1766
0 12 3 4.7362 0.1096
0 12 6 -1.0881 -0.1205
0 12 9 -0.1755 -0.1268
0 12 12 7.6195 0.1300
0 12 15 10.4462 0.2210
0 12 18 6.6006 0.0158
0 12 21 2.3745 -0.1553
0 12 24 1.3099 -0.0964
0 12 27 3.2084 0.0684
0 12 30 4.6935 0.1450
0 12 33 3.6533 0.0352
0 12 36 1.3711 -0.1449
0 12 39 0.1841 -0.1494
0 12 42 -0.9894 0.0419
0 12 45 -2.1412 0.1841
0 13 -43 -1.6180 0.2820
0 13 -40 -1.3872 0.0461
0 13 -37 -0.6396 -0.1714
0 13 -34 -0.4625 -0.0926
0 13 -31 -0.5654 0.0920
0 13 -28 -0.1023 0.0752
0 13 -25 0.5139 0.0067
0 13 -22 1.5296 0.1013
0 13 -19 2.3053 0.1641
0 13 -16 -0.1055 0.0215
0 13 -13 -4.3807 -0.1483
0 13 -10 -4.3650 -0.1603
0 13 -7 0.8059 -0.0109
0 13 -4 3.8255 0.1787
0 13 -1 -0.3577 0.1687
0 13 2 -5.8043 -0.0791
0 13 5 -5.3556 -0.1920
0 13 8 -1.9522 0.0223
0 13 11 -1.7015 0.2023
0 13 14 -5.8482 0.0768
0 13 17 -8.9493 -0.1115
0 13 20 -7.9074 -0.1040
0 13 23 -5.1794 0.0132
0 13 26 -3.5213 0.0607
0 13 29 -2.8933 0.0116
0 13 32 -0.9763 -0.0419
0 13 35 1.1343 -0.0534
0 13 38 1.1024 -0.1122
0 13 41 -1.0131 -0.2745
0 13 44 -2.2489 -0.4014
0 14 -41 -0.0667 -0.0050
0 14 -38 1.5767 0.1102
0 14 -35 2.0209 0.0824
0 14 -32 2.6279 -0.0585
0 14 -29 2.8582 -0.0624
0 14 -26 3.3701 0.0849
0 14 -23 4.7176 0.0686
0 14 -20 4.9115 -0.1605
0 14 -17 1.7997 -0.2567
0 14 -14 -0.5257 -0.0845
0 14 -11 1.0036 0.1181
0 14 -8 2.0420 0.1522
0 14 -5 -2.0199 0.0125
0 14 -2 -6.5562 -0.1586
0 14 1 -4.8814 -0.1263
0 14 4 0.8821 0.1028
0 14 7 4.9388 0.1763
0 14 10 3.9407 -0.0431
0 14 13 1.3580 -0.2129
0 14 16 0.8331 -0.0780
0 14 19 2.2107 0.1469
0 14 22 2.6114 0.1482
0 14 25 1.0288 -0.0561
0 14 28 -0.2558 -0.1881
0 14 31 -0.1130 -0.0914
0 14 34 0.1028 0.1078
0 14 37 0.0809 0.2613
0 14 40 0.4013 0.3691
0 15 -39 0.4371 -0.4291
0 15 -36 -0.2109 -0.3164
0 15 -33 -0.1907 -0.0914
0 15 -30 -0.9626 0.0593
0 15 -27 -0.8854 0.0183
0 15 -24 -1.2844 -0.0672
0 15 -21 -3.5742 -0.0188
0 15 -18 -5.4227 0.0753
0 15 -15 -3.6859 0.0674
0 15 -12 -1.5676 0.0152
0 15 -9 -4.0702 -0.0075
0 15 -6 -6.7311 -0.0331
0 15 -3 -3.8429 -0.0232
0 15 0 0.7877 0.0659
0 15 3 0.5522 0.1119
0 15 6 -4.6851 0.0341
0 15 9 -8.2928 -0.0427
0 15 12 -6.2762 -0.0172
0 15 15 -1.2973 0.0412
0 15 18 1.5077 0.0258
0 15 21 0.9535 -0.0647
0 15 24 1.9166 -0.0958
0 15 27 5.1696 0.0325
0 15 30 7.5249 0.1837
0 15 33 5.5720 0.1827
0 15 36 1.2764 0.0885
0 15 39 -2.0871 -0.0067
0 16 -34 1.9266 0.0048
0 16 -31 3.3184 -0.0835
0 16 -28 4.1404 -0.0742
0 16 -25 2.9323 0.0243
0 16 -22 -0.0620 0.0460
0 16 -19 0.1245 -0.0013
0 16 -16 1.8924 0.0092
0 16 -13 -0.2482 0.0137
0 16 -10 -3.1699 -0.0640
0 16 -7 -2.5770 -0.0519
0 16 -4 0.8388 0.1184
0 16 -1 1.6382 0.1759
0 16 2 -0.1954 -0.0132
0 16 5 -1.0347 -0.1923
0 16 8 -0.8213 -0.1420
0 16 11 0.1776 0.0574
0 16 14 0.1646 0.1932
0 16 17 -0.4488 0.1227
0 16 20 -0.5724 -0.0530
0 16 23 -1.3770 -0.0895
0 16 26 -2.7855 -0.0370
0 16 29 -5.1798 -0.1764
0 16 32 -4.7856 -0.4374
0 16 35 -2.0950 -0.4854
0 17 -29 0.6523 0.4841
0 17 -26 -0.2615 0.3845
0 17 -23 1.6356 0.0873
0 17 -20 3.2198 -0.0554
0 17 -17 -0.6772 -0.0848
0 17 -14 -6.5532 -0.1611
0 17 -11 -7.7209 -0.1168
0 17 -8 -4.2481 0.0942
0 17 -5 -2.2886 0.1360
0 17 -2 -3.6921 -0.0517
0 17 1 -5.0052 -0.0999
0 17 4 -3.9497 0.0688
0 17 7 -0.1376 0.1595
0 17 10 3.5904 0.0774
0 17 13 4.8448 -0.0670
0 17 16 4.4116 -0.1998
0 17 19 4.8743 -0.2009
0 17 22 6.9146 -0.0396
0 17 25 7.3161 0.0768
0 17 28 5.0447 0.0978
0 17 31 1.3937 0.2218
0 18 -24 1.3287 0.0282
0 18 -21 -1.3825 0.2524
0 18 -18 -3.4048 0.1001
0 18 -15 -1.4166 -0.0602
0 18 -12 2.7202 0.0767
0 18 -9 4.7639 0.1464
0 18 -6 3.2880 -0.0499
0 18 -3 1.7547 -0.1189
0 18 0 0.9488 0.0501
0 18 3 1.6572 0.0907
0 18 6 2.7011 -0.0326
0 18 9 2.1776 -0.0510
0 18 12 1.1807 0.0280
0 18 15 0.3150 0.1325
0 18 18 0.2624 0.3297
0 18 21 -0.5900 0.4500
0 18 24 -1.4195 0.2664
0 19 -16 -0.4874 0.0743
0 19 -13 0.2043 0.1259
0 19 -10 0.1729 -0.1048
0 19 -7 0.8082 -0.1421
0 19 -4 2.7026 0.1496
0 19 -1 5.6270 0.2727
0 19 2 6.9492 0.1167
0 19 5 4.5969 0.0571
0 19 8 0.2090 0.0720
0 19 11 -2.1438 -0.0788
0 19 14 -1.0543 -0.2055
0 19 17 0.4399 -0.1169
0 20 -2 -4.8307 -0.3235
0 20 1 -3.8512 -0.3730
1 1 -57 0.3515 -0.2745
1 1 -54 1.5778 0.0659
1 1 -51 -1.6551 0.4177
1 1 -48 -1.5628 0.3473
1 1 -45 1.1426 0.0712
1 1 -42 -2.2527 -0.0928
1 1 -39 -8.6357 -0.0777
1 1 -36 -5.6002 0.1184
1 1 -33 6.1890 0.3228
1 1 -30 13.3950 0.1478
1 1 -27 3.4807 -0.3317
1 1 -24 -13.7433 -0.3781
1 1 -21 -15.4253 0.2167
1 1 -18 5.2638 0.5408
1 1 -15 12.6691 0.0238
1 1 -12 -18.9197 -0.5592
1 1 -9 -67.2981 -0.4219
1 1 -6 -41.4184 0.0811
1 1 -3 40.9862 0.2959
1 1 0 92.7331 0.1339
1 1 3 49.2306 -0.1405
1 1 6 -48.3741 -0.1647
1 1 9 -78.0484 0.1709
1 1 12 -47.9911 0.3136
1 1 15 -12.0757 -0.1675
1 1 18 -18.4120 -0.6082
1 1 21 -38.5229 -0.2567
1 1 24 -35.1572 0.3584
1 1 27 -14.0322 0.3340
1 1 30 0.8256 -0.1361
1 1 33 -0.8949 -0.3002
1 1 36 -11.2568 -0.0555
1 1 39 -13.4428 0.2162
1 1 42 -4.7720 0.3187
1 1 45 0.8983 0.2104
1 1 48 -0.3225 -0.0633
1 1 51 1.3027 -0.1569
1 1 54 5.9072 0.1699
1 1 57 4.7529 0.4519
1 2 -58 7.2210 0.1144
1 2 -55 6.4607 0.1661
1 2 -52 6.3721 -0.0596
1 2 -49 6.6478 -0.1904
1 2 -46 2.4030 -0.0823
1 2 -43 -4.3679 0.0327
1 2 -40 -3.8832 0.0408
1 2 -37 2.8645 0.0255
1 2 -34 6.6086 0.0003
1 2 -31 1.3604 -0.0390
1 2 -28 -2.8966 0.0262
1 2 -25 -0.2809 0.1777
1 2 -22 9.9098 0.1114
1 2 -19 8.1349 -0.2219
1 2 -16 -17.6551 -0.3275
1 2 -13 -52.9061 0.0452
1 2 -10 -38.8697 0.3960
1 2 -7 -3.2763 0.2878
1 2 -4 24.3514 -0.0338
1 2 -1 -1.6244 -0.1873
1 2 2 -45.7927 -0.1198
1 2 5 -26.6633 0.0369
1 2 8 15.9444 0.0675
1 2 11 57.5536 -0.1048
1 2 14 43.8727 -0.1664
1 2 17 18.8239 0.0837
1 2 20 15.5238 0.2435
1 2 23 23.9473 -0.0068
1 2 26 25.2260 -0.2723
1 2 29 14.7442 -0.1446
1 2 32 2.1811 0.1116
1 2 35 0.2998 0.1130
1 2 38 6.9564 -0.0237
1 2 41 8.0111 -0.0482
1 2 44 -0.0595 -0.0134
1 2 47 -7.1108 0.0080
1 2 50 -7.2660 0.1033
1 2 53 -6.5508 0.1436
1 2 56 -7.3913 -0.1053
1 2 59 -4.6792 -0.3536
1 3 -56 -1.5086 -0.2067
1 3 -53 -0.7917 -0.0597
1 3 -50 -0.7888 0.1024
1 3 -47 -2.7513 0.0543
1 3 -44 -2.5606 -0.0361
1 3 -41 -1.1752 -0.0055
1 3 -38 -2.8310 0.0212
1 3 -35 -6.9594 -0.0497
1 3 -32 -9.8056 -0.0920
1 3 -29 -10.7733 0.0036
1 3 -26 -9.1749 0.1179
1 3 -23 -11.6015 0.0732
1 3 -20 -22.8930 -0.0452
1 3 -17 -34.6640 -0.0078
1 3 -14 -25.4116 0.1325
1 3 -11 1.7073 0.1237
1 3 -8 23.1810 -0.0329
1 3 -5 4.7123 -0.1106
1 3 -2 -31.9637 -0.0213
1 3 1 -44.6126 0.1045
1 3 4 -20.7192 0.0857
1 3 7 12.4199 -0.0849
1 3 10 12.3164 -0.1641
1 3 13 -0.2131 -0.0072
1 3 16 -0.8102 0.1461
1 3 19 11.9705 0.0585
1 3 22 18.7997 -0.1106
1 3 25 14.3943 -0.1175
1 3 28 7.6536 -0.0151
1 3 31 6.5927 0.0214
1 3 34 8.1418 -0.0205
1 3 37 6.3051 -0.0568
1 3 40 0.0502 -0.0826
1 3 43 -1.8902 -0.0986
1 3 46 4.0362 -0.0058
1 3 49 8.0853 0.1706
1 3 52 3.7248 0.2079
1 3 55 -1.4280 0.1441
1 3 58 -1.6551 0.2813
1 4 -57 -2.8132 0.1031
1 4 -54 0.2889 0.2211
1 4 -51 0.7864 0.0783
1 4 -48 0.8182 -0.0206
1 4 -45 2.0007 0.0212
1 4 -42 0.9781 -0.0012
1 4 -39 -1.5256 -0.0660
1 4 -36 -2.3370 -0.0173
1 4 -33 0.5228 0.0623
1 4 -30 6.3293 0.0334
1 4 -27 13.0900 -0.0594
1 4 -24 12.8698 -0.0867
1 4 -21 6.6401 0.0211
1 4 -18 8.7481 0.1567
1 4 -15 28.2509 0.0961
1 4 -12 45.7647 -0.1376
1 4 -9 35.5588 -0.2089
1 4 -6 -4.0073 0.0179
1 4 -3 -24.2180 0.2281
1 4 0 2.2148 0.1218
1 4 3 39.9975 -0.1364
1 4 6 45.5022 -0.1663
1 4 9 12.6717 0.0576
1 4 12 -7.4953 0.1853
1 4 15 -4.2072 0.0479
1 4 18 3.6190 -0.1253
1 4 21 1.0787 -0.1124
1 4 24 -5.3754 0.0192
1 4 27 -5.7021 0.0903
1 4 30 0.6378 0.0505
1 4 33 6.4069 0.0074
1 4 36 6.1778 0.0340
1 4 39 2.7366 0.0378
1 4 42 0.0070 -0.0264
1 4 45 -3.2735 -0.0404
1 4 48 -8.3194 0.0135
1 4 51 -9.3521 0.0830
1 4 54 -3.8636 0.2902
1 4 57 1.0503 0.5767
1 5 -55 -1.9203 0.0834
1 5 -52 -4.8308 -0.1019
1 5 -49 -3.3460 -0.0312
1 5 -46 -0.3023 0.0281
1 5 -43 1.8881 0.0025
1 5 -40 4.0507 0.0236
1 5 -37 5.5678 0.0232
1 5 -34 5.0278 -0.0493
1 5 -31 2.2693 -0.0682
1 5 -28 -2.8647 -0.0345
1 5 -25 -8.6832 -0.0343
1 5 -22 -5.8218 -0.0148
1 5 -19 10.6178 0.0307
1 5 -16 25.1182 -0.0008
1 5 -13 14.5470 -0.0532
1 5 -10 -12.0031 0.0096
1 5 -7 -13.5192 0.1024
1 5 -4 28.6681 0.0661
1 5 -1 69.8535 -0.0220
1 5 2 57.5643 0.0065
1 5 5 9.3619 0.0925
1 5 8 -17.1537 0.0642
1 5 11 -3.5827 -0.0300
1 5 14 14.7617 -0.0167
1 5 17 12.1938 0.0661
1 5 20 -0.7358 0.0575
1 5 23 -6.5895 -0.0324
1 5 26 -4.1762 -0.0794
1 5 29 -1.4355 -0.0235
1 5 32 -3.9136 0.0933
1 5 35 -7.8786 0.1253
1 5 38 -7.1909 0.0030
1 5 41 -2.9509 -0.0952
1 5 44 0.1759 -0.0461
1 5 47 3.3579 0.0313
1 5 50 8.2585 0.1468
1 5 53 10.7791 0.3814
1 5 56 7.8812 0.4473
1 6 -56 -3.4869 -0.4588
1 6 -53 -0.1998 -0.1629
1 6 -50 2.7350 0.0051
1 6 -47 -0.3478 -0.0435
1 6 -44 -5.2434 -0.0046
1 6 -41 -8.2673 0.0836
1 6 -38 -7.3148 0.0224
1 6 -35 -4.4810 -0.0732
1 6 -32 -2.0563 -0.0534
1 6 -29 -2.9995 0.0309
1 6 -26 -0.1210 0.1095
1 6 -23 7.0553 0.0939
1 6 -20 12.0612 -0.0743
1 6 -17 1.4384 -0.1819
1 6 -14 -16.8052 -0.0001
1 6 -11 -16.5812 0.2469
1 6 -8 9.7856 0.1802
1 6 -5 21.0009 -0.1048
1 6 -2 -5.2717 -0.1841
1 6 1 -39.1723 0.0245
1 6 4 -38.1752 0.1651
1 6 7 0.2430 0.0344
1 6 10 22.3407 -0.1328
1 6 13 15.7544 -0.0898
1 6 16 -1.3491 0.0765
1 6 19 -5.2461 0.1522
1 6 22 1.3985 0.0645
1 6 25 8.8670 -0.0783
1 6 28 8.1272 -0.0972
1 6 31 6.7274 0.0075
1 6 34 7.7492 0.0412
1 6 37 9.9423 -0.0225
1 6 40 9.1198 -0.0337
1 6 43 6.7110 -0.0108
1 6 46 4.4471 -0.0063
1 6 49 2.0329 0.0787
1 6 52 -1.6476 0.1406
1 6 55 -2.7334 -0.0363
1 7 -54 4.1852 0.1844
1 7 -51 -0.1984 0.0891
1 7 -48 -3.2892 0.1590
1 7 -45 -1.6817 0.1906
1 7 -42 3.2913 0.0269
1 7 -39 5.1964 -0.0490
1 7 -36 3.8773 0.0911
1 7 -33 2.6978 0.1537
1 7 -30 5.3670 0.0071
1 7 -27 8.7404 -0.1433
1 7 -24 9.6008 -0.1375
1 7 -21 2.1480 0.0105
1 7 -18 -5.1601 0.1575
1 7 -15 1.2109 0.1042
1 7 -12 16.1920 -0.1160
1 7 -9 17.0777 -0.1847
1 7 -6 -1.9327 0.0336
1 7 -3 -15.8120 0.2358
1 7 0 -5.1455 0.1036
1 7 3 11.7334 -0.2014
1 7 6 3.4402 -0.2272
1 7 9 -20.7193 0.0843
1 7 12 -34.9845 0.2733
1 7 15 -27.6404 0.0793
1 7 18 -12.6014 -0.1795
1 7 21 -3.7508 -0.1511
1 7 24 -5.8288 0.0799
1 7 27 -7.5498 0.2036
1 7 30 -5.4090 0.0854
1 7 33 -0.2357 -0.0826
1 7 36 1.4357 -0.0449
1 7 39 -0.0282 0.1107
1 7 42 -2.9958 0.1337
1 7 45 -6.3830 0.0765
1 7 48 -9.1624 0.0723
1 7 51 -7.2435 0.0057
1 7 54 -3.6332 -0.1120
1 8 -52 -2.2703 0.1570
1 8 -49 -0.9108 0.1418
1 8 -46 1.8868 -0.0420
1 8 -43 3.3601 -0.1223
1 8 -40 2.6390 -0.0274
1 8 -37 2.9390 0.0130
1 8 -34 5.2250 -0.0283
1 8 -31 6.9384 -0.0148
1 8 -28 5.9063 0.0026
1 8 -25 2.6288 -0.0352
1 8 -22 -0.2620 -0.0341
1 8 -19 2.2660 0.0161
1 8 -16 6.2244 0.0347
1 8 -13 5.2777 0.0332
1 8 -10 1.3974 0.0434
1 8 -7 4.6371 0.0381
1 8 -4 14.4440 -0.0000
1 8 -1 16.2867 -0.0485
1 8 2 6.8484 -0.0373
1 8 5 1.6598 0.0635
1 8 8 9.7946 0.1126
1 8 11 20.8015 0.0056
1 8 14 22.4593 -0.0868
1 8 17 16.3044 -0.0189
1 8 20 8.2213 0.0752
1 8 23 5.1522 0.0738
1 8 26 8.4535 0.0324
1 8 29 12.4139 -0.0047
1 8 32 12.7498 -0.0246
1 8 35 10.5532 -0.0010
1 8 38 9.1909 0.0376
1 8 41 8.5082 0.0852
1 8 44 8.8315 0.1787
1 8 47 10.6449 0.2532
1 8 50 9.9211 0.2660
1 8 53 3.8553 0.3234
1 9 -50 -0.4550 -0.2114
1 9 -47 2.1722 -0.2063
1 9 -44 1.0592 0.0326
1 9 -41 -1.0145 0.1466
1 9 -38 -1.8326 0.0411
1 9 -35 -2.3742 -0.0657
1 9 -32 -5.0145 -0.0759
1 9 -29 -7.7197 -0.0030
1 9 -26 -7.8061 0.1128
1 9 -23 -4.9543 0.1074
1 9 -20 -4.7295 -0.0575
1 9 -17 -7.2162 -0.1229
1 9 -14 -10.4236 0.0321
1 9 -11 -11.3039 0.1742
1 9 -8 -12.7165 0.1056
1 9 -5 -19.9939 -0.0918
1 9 -2 -24.1020 -0.1776
1 9 1 -17.8839 -0.0066
1 9 4 -6.8453 0.2090
1 9 7 -4.6602 0.1337
1 9 10 -11.2480 -0.1138
1 9 13 -13.7157 -0.1460
1 9 16 -10.9349 0.0151
1 9 19 -5.0619 0.0675
1 9 22 -0.6682 -0.0309
1 9 25 -0.0292 -0.1252
1 9 28 -2.6205 -0.1156
1 9 31 -5.2644 0.0159
1 9 34 -3.5050 0.1346
1 9 37 -0.5064 0.0657
1 9 40 0.7440 -0.0943
1 9 43 0.3255 -0.1157
1 9 46 -2.6460 -0.0095
1 9 49 -8.4021 0.0645
1 9 52 -9.7599 0.0518
1 10 -48 2.4808 0.5058
1 10 -45 -1.7740 0.2919
1 10 -42 -3.7256 -0.0128
1 10 -39 -3.2412 -0.0373
1 10 -36 -2.7564 0.1043
1 10 -33 -1.5526 0.1381
1 10 -30 0.8779 0.0728
1 10 -27 2.4852 -0.0176
1 10 -24 1.0134 -0.0970
1 10 -21 -1.0755 -0.0547
1 10 -18 0.1179 0.0629
1 10 -15 4.1615 0.0381
1 10 -12 3.9268 -0.1007
1 10 -9 1.5049 -0.1315
1 10 -6 3.0919 -0.0222
1 10 -3 11.3792 0.1148
1 10 0 15.9276 0.1565
1 10 3 8.2442 -0.0005
1 10 6 -0.6523 -0.1979
1 10 9 -0.6852 -0.1268
1 10 12 5.9015 0.1100
1 10 15 7.9332 0.1434
1 10 18 3.2494 -0.0085
1 10 21 -2.2335 -0.0786
1 10 24 -5.9477 -0.0372
1 10 27 -5.1214 0.0248
1 10 30 -1.9913 0.0653
1 10 33 -0.3959 0.0068
1 10 36 -1.5665 -0.1164
1 10 39 -1.9903 -0.1081
1 10 42 -2.1571 0.0392
1 10 45 -2.7078 0.1128
1 10 48 -1.7611 0.0672
1 11 -46 0.4709 -0.0374
1 11 -43 2.8412 0.0130
1 11 -40 4.1554 0.0245
1 11 -37 3.0956 -0.0393
1 11 -34 1.5692 0.0010
1 11 -31 0.7626 0.0819
1 11 -28 -1.4915 -0.0106
1 11 -25 -3.7440 -0.1436
1 11 -22 -3.3674 -0.0964
1 11 -19 -1.7086 0.0046
1 11 -16 -3.1431 0.0041
1 11 -13 -5.1707 -0.0233
1 11 -10 -4.7684 -0.0198
1 11 -7 0.7021 0.0182
1 11 -4 1.1855 0.0908
1 11 -1 -3.5112 0.0654
1 11 2 -5.1796 -0.0904
1 11 5 -1.0336 -0.1057
1 11 8 4.1860 0.0873
1 11 11 0.2896 0.1485
1 11 14 -5.9197 -0.0291
1 11 17 -8.5906 -0.1543
1 11 20 -6.6748 -0.0973
1 11 23 -3.7368 0.0142
1 11 26 -3.7109 0.0841
1 11 29 -5.0116 0.0575
1 11 32 -5.1713 -0.0398
1 11 35 -2.5088 -0.0286
1 11 38 -0.0251 0.1351
1 11 41 0.5727 0.2345
1 11 44 -0.1432 0.1765
1 11 47 0.7639 0.1302
1 12 -44 2.0965 -0.0966
1 12 -41 1.3176 -0.0662
1 12 -38 -0.8061 0.0266
1 12 -35 -2.0312 0.0611
1 12 -32 -3.0335 -0.0428
1 12 -29 -3.4333 -0.0709
1 12 -26 -2.0178 0.0821
1 12 -23 0.8876 0.1209
1 12 -20 1.1070 -0.0751
1 12 -17 -1.5004 -0.1746
1 12 -14 -3.5064 -0.0119
1 12 -11 -2.4498 0.1728
1 12 -8 -3.2597 0.1722
1 12 -5 -7.1823 -0.0093
1 12 -2 -8.8810 -0.2076
1 12 1 -7.2883 -0.1604
1 12 4 -5.3604 0.1003
1 12 7 -7.3563 0.1588
1 12 10 -9.8732 -0.0849
1 12 13 -9.3987 -0.1994
1 12 16 -6.3182 0.0093
1 12 19 -2.8817 0.2131
1 12 22 -1.6574 0.1536
1 12 25 -2.0340 -0.0674
1 12 28 -2.3943 -0.2338
1 12 31 -2.7254 -0.2212
1 12 34 -4.3352 -0.0899
1 12 37 -6.0386 -0.0312
1 12 40 -6.0708 -0.1145
1 12 43 -4.0267 -0.2160
1 12 46 -2.0586 -0.2318
1 13 -42 3.5408 0.0420
1 13 -39 3.9902 0.0730
1 13 -36 3.8942 0.0608
1 13 -33 2.8955 0.0718
1 13 -30 1.1233 0.1081
1 13 -27 0.0117 0.0162
1 13 -24 -0.5296 -0.1543
1 13 -21 -2.1588 -0.1271
1 13 -18 -1.9519 0.0726
1 13 -15 1.2632 0.1276
1 13 -12 2.7750 -0.0034
1 13 -9 -0.5013 -0.0988
1 13 -6 -2.7129 -0.0823
1 13 -3 -1.2779 0.0011
1 13 0 2.2913 0.0894
1 13 3 1.9836 0.0529
1 13 6 -1.5456 -0.0941
1 13 9 -3.6654 -0.1116
1 13 12 -2.7952 0.0371
1 13 15 0.4840 0.0888
1 13 18 1.0929 -0.0295
1 13 21 -0.5298 -0.0916
1 13 24 -0.8769 0.0055
1 13 27 0.8269 0.0948
1 13 30 1.0785 0.0175
1 13 33 0.1512 -0.1508
1 13 36 -1.2581 -0.1898
1 13 39 -1.9036 -0.0159
1 13 42 -2.2764 0.2282
1 14 -40 -0.8416 -0.3851
1 14 -37 -2.9276 -0.3365
1 14 -34 -6.0104 -0.1346
1 14 -31 -6.8175 -0.0363
1 14 -28 -4.9077 -0.0778
1 14 -25 -4.0552 -0.0573
1 14 -22 -4.0431 0.0584
1 14 -19 -2.8599 0.1033
1 14 -16 -1.3921 0.0551
1 14 -13 -2.8277 0.0133
1 14 -10 -3.8534 -0.0226
1 14 -7 -1.4781 -0.0464
1 14 -4 1.6120 0.0036
1 14 -1 1.3195 0.0479
1 14 2 -0.7826 -0.0229
1 14 5 -0.7803 -0.0944
1 14 8 1.5283 -0.0254
1 14 11 3.3304 0.0878
1 14 14 2.3424 0.0912
1 14 17 0.4926 0.0014
1 14 20 1.2402 -0.0629
1 14 23 2.3195 -0.0396
1 14 26 -0.1285 0.0359
1 14 29 -3.8656 0.1293
1 14 32 -4.9744 0.2633
1 14 35 -2.7508 0.3876
1 14 38 -0.7940 0.3849
1 14 41 0.9630 0.3041
1 15 -35 2.1893 0.6013
1 15 -32 3.6139 0.1723
1 15 -29 2.4372 0.0206
1 15 -26 0.0630 0.0367
1 15 -23 1.6188 -0.0056
1 15 -20 4.9663 -0.0707
1 15 -17 4.6446 -0.0507
1 15 -14 2.2425 0.0142
1 15 -11 3.2250 0.0713
1 15 -8 6.6651 0.1059
1 15 -5 6.6896 0.0460
1 15 -2 3.3029 -0.0912
1 15 1 1.4464 -0.1121
1 15 4 3.3519 0.0444
1 15 7 6.4285 0.1672
1 15 10 6.4684 0.0950
1 15 13 3.0604 -0.0706
1 15 16 -0.0287 -0.1185
1 15 19 -0.7078 0.0286
1 15 22 -0.0120 0.1987
1 15 25 0.4903 0.1662
1 15 28 0.7400 -0.0485
1 15 31 -1.0692 -0.3010
1 15 34 -4.0041 -0.5764
1 15 37 -4.6112 -0.8087
1 16 -33 -4.7716 -0.1788
1 16 -30 -4.2589 -0.1436
1 16 -27 -1.0930 -0.2623
1 16 -24 1.9229 -0.2180
1 16 -21 1.3609 -0.0396
1 16 -18 -0.2522 -0.0010
1 16 -15 2.2260 -0.0749
1 16 -12 6.5809 -0.0677
1 16 -9 6.5844 -0.0339
1 16 -6 3.1022 -0.0597
1 16 -3 1.6462 -0.0168
1 16 0 3.4190 0.1094
1 16 3 4.4296 0.1113
1 16 6 2.3672 -0.0514
1 16 9 -0.3943 -0.1865
1 16 12 -0.3429 -0.1655
1 16 15 1.8027 -0.0074
1 16 18 1.8115 0.1421
1 16 21 -1.1072 0.0947
1 16 24 -3.2153 -0.0710
1 16 27 -2.6648 -0.0424
1 16 30 -0.5139 0.2268
1 16 33 1.3764 0.4863
1 17 -28 -0.6184 -0.1873
1 17 -25 -4.6960 -0.0558
1 17 -22 -7.8849 -0.0693
1 17 -19 -6.7161 -0.0612
1 17 -16 -2.0621 0.1486
1 17 -13 -0.0746 0.2551
1 17 -10 -1.8102 0.0502
1 17 -7 -2.8134 -0.1306
1 17 -4 -1.9608 -0.0765
1 17 -1 0.4775 -0.0481
1 17 2 1.3019 -0.1359
1 17 5 0.4600 -0.1000
1 17 8 -0.7965 0.0684
1 17 11 -2.1241 0.1425
1 17 14 -2.7910 0.0678
1 17 17 -4.1369 -0.0625
1 17 20 -4.9523 -0.1208
1 17 23 -5.8146 0.0213
1 17 26 -6.7283 0.2191
1 18 -20 9.1120 -0.0893
1 18 -17 8.4055 0.1386
1 18 -14 4.1703 0.0536
1 18 -11 0.6896 -0.0530
1 18 -8 -0.3158 0.0613
1 18 -5 0.8516 0.0868
1 18 -2 0.4871 -0.0954
1 18 1 -0.5121 -0.1376
1 18 4 -0.9745 0.0066
1 18 7 0.1423 0.0408
1 18 10 1.3470 0.0111
1 18 13 -0.4430 0.1328
1 18 16 -2.5291 0.2649
1 18 19 -3.2790 0.2005
1 18 22 -2.0539 0.0049
1 19 -12 1.5841 -0.1445
1 19 -9 4.6293 0.0842
1 19 -6 5.8911 0.0073
1 19 -3 4.2362 -0.0444
1 19 0 1.0655 0.1044
1 19 3 -1.0859 0.1603
1 19 6 -1.6055 0.0950
1 19 9 -1.8635 0.1532
1 19 12 -1.6478 0.2042
2 1 -59 -10.9292 0.1096
2 1 -56 -12.3476 -0.1352
2 1 -53 -7.6982 -0.2530
2 1 -50 -2.6476 -0.1196
2 1 -47 -0.4932 0.0095
2 1 -44 3.2057 0.0672
2 1 -41 6.3875 0.1443
2 1 -38 3.3374 0.1259
2 1 -35 -4.1452 -0.0779
2 1 -32 -5.8216 -0.2036
2 1 -29 0.4264 -0.0275
2 1 -26 12.3446 0.1660
2 1 -23 16.1601 0.0413
2 1 -20 11.3303 -0.1446
2 1 -17 18.3842 -0.0117
2 1 -14 59.7682 0.1996
2 1 -11 99.4820 0.0856
2 1 -8 106.2429 -0.1992
2 1 -5 61.8218 -0.2906
2 1 -2 33.1260 -0.1386
2 1 1 56.0396 0.1108
2 1 4 84.0432 0.2400
2 1 7 83.7527 0.0869
2 1 10 31.6106 -0.1128
2 1 13 0.3790 -0.0096
2 1 16 4.2613 0.1919
2 1 19 19.6214 0.0871
2 1 22 18.5366 -0.1441
2 1 25 3.3743 -0.1010
2 1 28 -6.0369 0.1011
2 1 31 -1.1812 0.1322
2 1 34 8.1351 0.0234
2 1 37 9.3886 -0.0437
2 1 40 2.2770 -0.0835
2 1 43 -1.4582 -0.1060
2 1 46 2.9123 -0.0084
2 1 49 3.5116 0.0962
2 1 52 -3.9139 -0.0313
2 1 55 -8.4139 -0.1964
2 1 58 -5.8666 -0.0251
2 2 -57 -5.2499 -0.2483
2 2 -54 -6.4209 -0.0992
2 2 -51 -7.7084 -0.0494
2 2 -48 -4.0991 -0.0510
2 2 -45 4.1890 -0.0342
2 2 -42 11.6851 -0.0694
2 2 -39 14.3345 -0.0934
2 2 -36 14.2260 0.0470
2 2 -33 14.1901 0.2462
2 2 -30 18.1519 0.2119
2 2 -27 21.1954 -0.0860
2 2 -24 23.0906 -0.2663
2 2 -21 31.1033 -0.0321
2 2 -18 57.1425 0.3090
2 2 -15 89.2093 0.2490
2 2 -12 105.6157 -0.1074
2 2 -9 88.6842 -0.2277
2 2 -6 77.9129 0.0037
2 2 -3 94.2943 0.2091
2 2 0 128.0996 0.1169
2 2 3 141.8503 -0.1343
2 2 6 104.1241 -0.1907
2 2 9 66.4932 0.0577
2 2 12 47.5397 0.2542
2 2 15 47.8282 0.0825
2 2 18 38.2004 -0.1951
2 2 21 18.5460 -0.1651
2 2 24 6.4620 0.0683
2 2 27 6.9875 0.1274
2 2 30 10.2816 -0.0233
2 2 33 7.2677 -0.1353
2 2 36 -2.6758 -0.1254
2 2 39 -8.3476 -0.1006
2 2 42 -2.9879 -0.0812
2 2 45 3.4670 -0.0408
2 2 48 4.6659 -0.0561
2 2 51 7.7413 -0.0813
2 2 54 14.2718 0.0740
2 2 57 14.3898 0.2488
2 3 -58 1.1995 0.4194
2 3 -55 0.4920 0.2270
2 3 -52 -1.2583 0.0414
2 3 -49 -1.5838 0.0677
2 3 -46 -1.5374 0.1031
2 3 -43 -1.8825 0.0595
2 3 -40 -2.2134 0.0342
2 3 -37 -1.2114 -0.0007
2 3 -34 2.5340 -0.0605
2 3 -31 5.8510 -0.0380
2 3 -28 4.3039 0.0632
2 3 -25 1.2174 0.1302
2 3 -22 3.7855 0.1013
2 3 -19 9.0540 -0.0305
2 3 -16 -2.4474 -0.1483
2 3 -13 -43.4926 -0.0569
2 3 -10 -89.6280 0.1690
2 3 -7 -93.7904 0.2019
2 3 -4 -65.2092 -0.0239
2 3 -1 -39.7554 -0.1971
2 3 2 -70.6707 -0.1013
2 3 5 -116.7540 0.1074
2 3 8 -122.9617 0.1523
2 3 11 -93.4162 0.0124
2 3 14 -61.7283 -0.0774
2 3 17 -56.1028 0.0056
2 3 20 -54.0478 0.1048
2 3 23 -43.3027 0.0595
2 3 26 -29.3058 -0.0598
2 3 29 -22.9278 -0.0915
2 3 32 -22.3316 -0.0252
2 3 35 -18.9031 0.0165
2 3 38 -5.8168 0.0124
2 3 41 5.4372 0.0492
2 3 44 5.5045 0.0677
2 3 47 1.7587 -0.0405
2 3 50 3.6509 -0.1510
2 3 53 5.4768 -0.2046
2 3 56 2.9490 -0.4244
2 4 -56 5.0883 -0.4884
2 4 -53 5.7872 -0.0936
2 4 -50 6.6410 0.1316
2 4 -47 5.1098 0.0168
2 4 -44 1.5261 -0.0435
2 4 -41 0.4538 0.0359
2 4 -38 2.8855 0.0505
2 4 -35 5.2843 -0.0034
2 4 -32 2.7307 -0.0579
2 4 -29 -3.6123 -0.0931
2 4 -26 -6.4921 -0.0305
2 4 -23 -1.0165 0.0705
2 4 -20 -2.8105 0.0199
2 4 -17 -20.9508 -0.0946
2 4 -14 -36.7454 -0.0312
2 4 -11 -17.6756 0.1112
2 4 -8 23.7840 0.0707
2 4 -5 42.6675 -0.0899
2 4 -2 -7.5168 -0.1121
2 4 1 -61.6888 0.0340
2 4 4 -61.3498 0.1465
2 4 7 -14.0691 0.0950
2 4 10 19.3600 -0.0434
2 4 13 2.5492 -0.1152
2 4 16 -19.7530 -0.0499
2 4 19 -22.1303 0.0894
2 4 22 -9.8098 0.1588
2 4 25 -3.4695 0.0934
2 4 28 -6.1729 -0.0095
2 4 31 -10.4346 -0.0564
2 4 34 -6.9206 -0.0538
2 4 37 -4.5677 0.0027
2 4 40 -7.7668 0.0772
2 4 43 -9.7375 0.0522
2 4 46 -4.0161 -0.0363
2 4 49 0.6859 -0.0935
2 4 52 -1.5632 -0.2954
2 4 55 -5.6655 -0.6842
2 5 -54 -2.5539 0.5171
2 5 -51 -2.3183 0.0909
2 5 -48 -2.4819 -0.0740
2 5 -45 -0.6608 -0.0069
2 5 -42 1.7210 -0.0716
2 5 -39 0.7017 -0.1529
2 5 -36 -4.1310 -0.0511
2 5 -33 -8.8069 0.0574
2 5 -30 -8.0265 0.0440
2 5 -27 -4.3514 -0.0086
2 5 -24 -8.5834 -0.0769
2 5 -21 -26.0743 -0.1092
2 5 -18 -41.6785 -0.0004
2 5 -15 -32.3944 0.1181
2 5 -12 -8.0450 0.0418
2 5 -9 -9.9142 -0.1021
2 5 -6 -50.3251 -0.0730
2 5 -3 -76.9539 0.0533
2 5 0 -45.2996 0.0483
2 5 3 14.4928 -0.0680
2 5 6 30.4676 -0.0812
2 5 9 -2.5158 0.0515
2 5 12 -30.4897 0.1372
2 5 15 -20.4983 0.0525
2 5 18 4.7872 -0.0941
2 5 21 14.8390 -0.1285
2 5 24 7.9430 -0.0140
2 5 27 2.1692 0.0956
2 5 30 5.8212 0.0375
2 5 33 10.9410 -0.0947
2 5 36 9.8174 -0.0966
2 5 39 5.6700 -0.0139
2 5 42 4.0217 0.0184
2 5 45 1.2894 0.0296
2 5 48 -4.8866 -0.0508
2 5 51 -8.7772 -0.3360
2 5 54 -6.5866 -0.5165
2 6 -55 -4.2472 -0.2787
2 6 -52 -7.9414 -0.2860
2 6 -49 -8.0236 -0.0842
2 6 -46 -4.6034 -0.0331
2 6 -43 -3.2286 -0.0575
2 6 -40 -4.3778 0.0220
2 6 -37 -6.1915 0.0520
2 6 -34 -6.4866 -0.0118
2 6 -31 -6.5791 0.0001
2 6 -28 -8.9205 0.0370
2 6 -25 -15.6247 -0.0181
2 6 -22 -17.5750 -0.0363
2 6 -19 -7.4080 0.0472
2 6 -16 6.3502 0.0620
2 6 -13 0.9720 -0.0493
2 6 -10 -22.9967 -0.1347
2 6 -7 -31.2143 -0.1024
2 6 -4 -2.7432 -0.0160
2 6 -1 26.1607 0.0323
2 6 2 16.1210 0.0253
2 6 5 -16.8853 -0.0013
2 6 8 -26.9401 -0.0325
2 6 11 -1.5366 -0.0547
2 6 14 22.5834 -0.0321
2 6 17 21.7705 0.0145
2 6 20 5.5349 0.0281
2 6 23 -3.6057 0.0183
2 6 26 -2.5745 0.0182
2 6 29 -1.1598 0.0323
2 6 32 -7.2799 0.0571
2 6 35 -11.7321 0.0370
2 6 38 -7.8860 -0.0526
2 6 41 0.3547 -0.0815
2 6 44 6.6893 -0.0245
2 6 47 11.1402 -0.0737
2 6 50 12.1682 -0.1738
2 6 53 8.3955 -0.0521
2 7 -53 5.1640 0.2657
2 7 -50 9.3130 0.1498
2 7 -47 8.3200 -0.0559
2 7 -44 2.9329 -0.0233
2 7 -41 0.0044 0.0619
2 7 -38 1.6063 -0.0039
2 7 -35 3.6107 -0.0772
2 7 -32 2.2894 -0.0649
2 7 -29 -0.5212 -0.0267
2 7 -26 0.6854 0.0309
2 7 -23 9.5349 0.0499
2 7 -20 18.5996 -0.0569
2 7 -17 18.0352 -0.1613
2 7 -14 9.6499 -0.0890
2 7 -11 11.3346 0.0699
2 7 -8 27.8939 0.1043
2 7 -5 38.1094 -0.0202
2 7 -2 27.1954 -0.1241
2 7 1 13.0364 -0.0416
2 7 4 18.4269 0.1199
2 7 7 37.0900 0.1184
2 7 10 43.2508 -0.0217
2 7 13 29.8095 -0.0743
2 7 16 11.6352 -0.0023
2 7 19 5.5947 0.0558
2 7 22 9.9352 0.0344
2 7 25 12.9596 -0.0265
2 7 28 9.5922 -0.0455
2 7 31 5.7999 0.0057
2 7 34 5.6830 0.0435
2 7 37 3.9582 0.0340
2 7 40 -1.3924 0.0487
2 7 43 -5.3439 0.0649
2 7 46 -6.3480 0.0453
2 7 49 -6.6299 0.1018
2 7 52 -4.2872 0.2096
2 8 -51 -3.7984 -0.2597
2 8 -48 -8.2262 -0.0403
2 8 -45 -8.1113 0.0420
2 8 -42 -3.8697 -0.0926
2 8 -39 0.7009 -0.1121
2 8 -36 0.7622 0.0296
2 8 -33 0.5115 0.0722
2 8 -30 2.8702 -0.0178
2 8 -27 6.8070 -0.0831
2 8 -24 6.5695 -0.0557
2 8 -21 3.8503 0.0506
2 8 -18 -0.8034 0.1342
2 8 -15 1.8110 0.0769
2 8 -12 8.9805 -0.0356
2 8 -9 11.1304 -0.0393
2 8 -6 8.1536 0.0363
2 8 -3 5.9450 0.0816
2 8 0 10.2449 0.0550
2 8 3 12.1497 -0.0452
2 8 6 6.0182 -0.1115
2 8 9 -2.0548 -0.0267
2 8 12 -6.0398 0.0774
2 8 15 -0.7342 0.0311
2 8 18 4.9665 -0.0488
2 8 21 6.7839 -0.0263
2 8 24 2.7048 0.0068
2 8 27 -1.6185 -0.0250
2 8 30 -1.1854 -0.0730
2 8 33 -2.0276 -0.1024
2 8 36 -3.7267 -0.0856
2 8 39 -2.4313 -0.0191
2 8 42 0.3562 0.0325
2 8 45 0.3052 0.0689
2 8 48 1.5360 0.1220
2 8 51 4.9895 0.0903
2 9 -49 -0.4708 0.1387
2 9 -46 2.7185 -0.0041
2 9 -43 5.2923 0.0418
2 9 -40 3.0456 0.1459
2 9 -37 0.7369 0.0932
2 9 -34 1.7112 0.0256
2 9 -31 4.6672 0.0872
2 9 -28 4.9987 0.1378
2 9 -25 3.6732 0.0942
2 9 -22 2.5117 0.0349
2 9 -19 4.1297 -0.0111
2 9 -16 3.8920 -0.0211
2 9 -13 1.2415 0.0164
2 9 -10 -0.8944 0.0015
2 9 -7 -2.1900 -0.0644
2 9 -4 -2.8150 -0.0372
2 9 -1 -7.2603 0.0368
2 9 2 -10.0142 0.0149
2 9 5 -8.9528 -0.0258
2 9 8 -7.6466 -0.0054
2 9 11 -7.5126 -0.0100
2 9 14 -9.9174 -0.0241
2 9 17 -10.6491 0.0251
2 9 20 -12.1441 0.0481
2 9 23 -11.4425 0.0048
2 9 26 -7.9370 -0.0105
2 9 29 -5.7813 -0.0292
2 9 32 -5.1770 -0.1046
2 9 35 -3.5834 -0.1085
2 9 38 -2.2836 -0.0012
2 9 41 -3.3106 0.0429
2 9 44 -3.1849 -0.0495
2 9 47 -0.2453 -0.1795
2 9 50 1.4705 -0.2772
2 10 -47 2.6243 -0.0810
2 10 -44 1.9191 0.0767
2 10 -41 -0.5048 0.0627
2 10 -38 -0.5073 -0.0131
2 10 -35 0.8833 -0.0425
2 10 -32 0.1142 -0.0940
2 10 -29 -1.8722 -0.1101
2 10 -26 -1.4457 0.0038
2 10 -23 1.1029 0.0834
2 10 -20 1.9838 0.0072
2 10 -17 0.2823 -0.0663
2 10 -14 -0.0544 -0.0456
2 10 -11 -0.1867 -0.0037
2 10 -8 -2.8705 0.0368
2 10 -5 -6.1703 0.0263
2 10 -2 -5.7903 -0.0766
2 10 1 -1.3296 -0.0955
2 10 4 -0.0473 0.0564
2 10 7 -1.8211 0.1254
2 10 10 -2.0490 0.0015
2 10 13 0.4176 -0.0827
2 10 16 3.2225 -0.0358
2 10 19 3.7914 0.0153
2 10 22 4.0584 0.0379
2 10 25 2.5932 0.0343
2 10 28 -0.2509 -0.0095
2 10 31 -2.1086 0.0232
2 10 34 -3.6908 0.1738
2 10 37 -5.9462 0.2359
2 10 40 -6.0659 0.1230
2 10 43 -2.3976 0.0290
2 10 46 1.1588 0.0461
2 10 49 1.8436 0.0412
2 11 -45 -4.3813 -0.2053
2 11 -42 -5.2008 -0.2159
2 11 -39 -3.7376 -0.1156
2 11 -36 -3.7795 -0.0756
2 11 -33 -6.2826 -0.0997
2 11 -30 -7.0084 -0.0677
2 11 -27 -4.8791 -0.0514
2 11 -24 -3.4078 -0.1031
2 11 -21 -3.8925 -0.0584
2 11 -18 -3.1355 0.0821
2 11 -15 -1.2900 0.0967
2 11 -12 -0.8154 -0.0105
2 11 -9 -1.6175 -0.0643
2 11 -6 -0.7627 -0.0494
2 11 -3 1.0889 0.0062
2 11 0 -0.6300 0.0851
2 11 3 -2.9622 0.0470
2 11 6 -2.6965 -0.1048
2 11 9 0.2203 -0.1127
2 11 12 2.3967 0.0468
2 11 15 2.0651 0.1011
2 11 18 1.4738 0.0065
2 11 21 0.5947 -0.0509
2 11 24 1.5802 -0.0346
2 11 27 4.6540 -0.0025
2 11 30 7.0705 0.0334
2 11 33 6.7892 0.0287
2 11 36 5.4457 -0.0046
2 11 39 4.2249 0.0622
2 11 42 2.8360 0.2146
2 11 45 1.2666 0.2373
2 12 -43 -2.8877 0.2272
2 12 -40 -1.8770 0.1006
2 12 -37 -0.8936 0.0001
2 12 -34 0.6366 0.0695
2 12 -31 3.6905 0.1298
2 12 -28 5.4886 0.0382
2 12 -25 3.3039 -0.0243
2 12 -22 0.5112 0.0481
2 12 -19 -0.3429 0.0739
2 12 -16 -0.4849 -0.0036
2 12 -13 -0.1473 -0.0395
2 12 -10 2.6002 -0.0257
2 12 -7 5.7673 -0.0215
2 12 -4 6.8382 0.0159
2 12 -1 5.0896 0.0465
2 12 2 5.1425 -0.0088
2 12 5 6.3287 -0.0416
2 12 8 6.4917 0.0228
2 12 11 5.5598 0.0429
2 12 14 3.2196 -0.0245
2 12 17 1.9082 -0.0434
2 12 20 2.0416 -0.0038
2 12 23 2.4783 0.0040
2 12 26 -0.1551 0.0061
2 12 29 -3.7734 0.0479
2 12 32 -4.5285 0.0636
2 12 35 -1.0200 -0.0271
2 12 38 3.0465 -0.2192
2 12 41 6.1555 -0.4143
2 12 44 7.3169 -0.4782
2 13 -41 -2.2480 0.1161
2 13 -38 -3.3077 0.2685
2 13 -35 -1.3845 0.1023
2 13 -32 1.3730 -0.1827
2 13 -29 1.3869 -0.1884
2 13 -26 0.3108 0.0672
2 13 -23 0.7087 0.1832
2 13 -20 2.3025 0.0373
2 13 -17 1.2135 -0.0907
2 13 -14 -0.6892 -0.0503
2 13 -11 -0.7105 0.0369
2 13 -8 0.9280 0.0763
2 13 -5 1.8828 0.0509
2 13 -2 2.9547 -0.0273
2 13 1 2.8690 -0.0535
2 13 4 2.6107 0.0242
2 13 7 2.9796 0.0660
2 13 10 3.4869 -0.0058
2 13 13 3.8507 -0.0593
2 13 16 3.8381 -0.0162
2 13 19 3.4795 0.0303
2 13 22 1.4738 0.0182
2 13 25 0.1894 0.0059
2 13 28 0.9419 0.0513
2 13 31 2.2497 0.1211
2 13 34 0.3927 0.1548
2 13 37 -0.6897 0.1714
2 13 40 -0.0228 0.1914
2 14 -39 2.9526 -0.4292
2 14 -36 4.8548 -0.4936
2 14 -33 5.4051 -0.2284
2 14 -30 4.7731 0.0502
2 14 -27 4.6434 0.0760
2 14 -24 5.0291 -0.0082
2 14 -21 3.2256 0.0286
2 14 -18 1.4666 0.1099
2 14 -15 3.2677 0.0598
2 14 -12 5.8714 -0.0547
2 14 -9 4.9114 -0.0757
2 14 -6 1.6517 -0.0133
2 14 -3 0.0687 0.0402
2 14 0 0.9949 0.0416
2 14 3 1.6595 -0.0141
2 14 6 0.2100 -0.0750
2 14 9 -1.6806 -0.0575
2 14 12 -0.8252 0.0339
2 14 15 1.4909 0.1070
2 14 18 1.3121 0.0929
2 14 21 -0.2242 0.0013
2 14 24 0.9224 -0.0883
2 14 27 5.1706 -0.1132
2 14 30 8.7665 -0.0860
2 14 33 11.5750 0.0001
2 14 36 12.8210 0.1518
2 14 39 9.6855 0.2158
2 15 -34 -1.7136 0.1915
2 15 -31 -2.4264 0.1311
2 15 -28 -1.8713 0.0603
2 15 -25 -3.1476 0.0412
2 15 -22 -5.9393 -0.0254
2 15 -19 -5.6379 -0.0961
2 15 -16 -3.5343 -0.0366
2 15 -13 -2.4341 0.0729
2 15 -10 -3.2834 0.0529
2 15 -7 -2.6616 -0.0531
2 15 -4 -0.6773 -0.0850
2 15 -1 -0.4788 -0.0365
2 15 2 -1.9899 0.0140
2 15 5 -4.1534 0.0517
2 15 8 -4.2182 0.0812
2 15 11 -3.5384 0.0819
2 15 14 -3.9865 0.0180
2 15 17 -4.1551 -0.1235
2 15 20 -4.1258 -0.2367
2 15 23 -5.4704 -0.1853
2 15 26 -10.2466 -0.0416
2 15 29 -12.7929 0.0436
2 15 32 -9.1806 0.1191
2 15 35 -4.0891 0.2433
2 16 -29 2.4504 -0.1461
2 16 -26 2.4121 -0.0608
2 16 -23 5.2040 -0.0412
2 16 -20 8.2898 0.0265
2 16 -17 6.4202 0.0216
2 16 -14 -0.0621 -0.1318
2 16 -11 -4.2414 -0.1844
2 16 -8 -3.9354 -0.0045
2 16 -5 -2.2698 0.1378
2 16 -2 -2.7740 0.0617
2 16 1 -4.9295 -0.0518
2 16 4 -5.3419 -0.0642
2 16 7 -4.5351 -0.0615
2 16 10 -4.2591 -0.0935
2 16 13 -5.2763 -0.1046
2 16 16 -5.1111 -0.0446
2 16 19 -1.9637 0.0811
2 16 22 2.8094 0.1430
2 16 25 8.7598 0.0113
2 16 28 12.8124 -0.1786
2 16 31 11.0391 -0.2255
2 17 -24 0.6072 0.4026
2 17 -21 -2.8036 0.2246
2 17 -18 -5.6889 -0.0903
2 17 -15 -4.3592 -0.2170
2 17 -12 0.6589 -0.0211
2 17 -9 4.3506 0.1193
2 17 -6 3.3511 0.0046
2 17 -3 0.3849 -0.0541
2 17 0 -1.7171 0.0753
2 17 3 -1.4288 0.1115
2 17 6 -0.8439 -0.0189
2 17 9 -0.2625 -0.0815
2 17 12 2.2413 -0.0333
2 17 15 5.3606 -0.0399
2 17 18 6.8227 -0.1682
2 17 21 5.4881 -0.3527
2 17 24 3.4374 -0.4386
2 18 -16 -3.0355 0.3138
2 18 -13 -4.7611 0.2573
2 18 -10 -7.0461 0.0449
2 18 -7 -7.9547 -0.0317
2 18 -4 -6.2314 0.1048
2 18 -1 -1.9235 0.0862
2 18 2 1.5125 -0.1472
2 18 5 2.0747 -0.2144
2 18 8 1.1917 -0.0790
2 18 11 0.3857 -0.0793
2 18 14 0.0273 -0.2341
2 18 17 -0.1457 -0.2664
3 1 -58 13.3680 0.3026
3 1 -55 15.4597 0.1975
3 1 -52 14.7984 -0.0439
3 1 -49 12.2356 -0.1144
3 1 -46 6.6240 -0.0212
3 1 -43 0.3794 0.0542
3 1 -40 -1.9336 0.0521
3 1 -37 -0.1089 -0.0222
3 1 -34 2.5593 -0.1290
3 1 -31 3.8294 -0.1563
3 1 -28 2.8202 -0.0264
3 1 -25 3.6382 0.1693
3 1 -22 9.4325 0.1858
3 1 -19 9.8877 -0.0789
3 1 -16 -7.7734 -0.3141
3 1 -13 -30.6627 -0.1800
3 1 -10 -38.6051 0.1223
3 1 -7 -26.9744 0.1619
3 1 -4 -7.9200 -0.0398
3 1 -1 -10.3072 -0.1346
3 1 2 -13.4824 -0.0034
3 1 5 -10.4770 0.1518
3 1 8 8.5719 0.1033
3 1 11 23.3095 -0.1049
3 1 14 15.5086 -0.1658
3 1 17 5.5913 0.0437
3 1 20 3.1550 0.2183
3 1 23 9.1266 0.0968
3 1 26 10.9327 -0.1238
3 1 29 4.8917 -0.1389
3 1 32 -4.0072 0.0024
3 1 35 -4.1624 0.0631
3 1 38 4.9839 0.0166
3 1 41 11.6498 -0.0177
3 1 44 6.8288 -0.0641
3 1 47 -1.0346 -0.1597
3 1 50 -3.7741 -0.1498
3 1 53 -5.6122 -0.0242
3 1 56 -8.7135 -0.0523
3 2 -56 -2.4795 -0.2698
3 2 -53 -1.9431 -0.0433
3 2 -50 -2.0670 0.0907
3 2 -47 -5.8190 -0.0239
3 2 -44 -12.9647 -0.0855
3 2 -41 -18.6699 0.0139
3 2 -38 -18.1342 0.0863
3 2 -35 -13.3210 0.0511
3 2 -32 -11.4673 -0.0279
3 2 -29 -13.2870 -0.0565
3 2 -26 -14.0762 0.0154
3 2 -23 -14.0532 0.0647
3 2 -20 -22.0694 -0.0199
3 2 -17 -35.0103 -0.0772
3 2 -14 -34.9648 0.0193
3 2 -11 -7.0364 0.0819
3 2 -8 26.5657 -0.0110
3 2 -5 35.1342 -0.0760
3 2 -2 5.0628 0.0149
3 2 1 -25.8726 0.1282
3 2 4 -17.9120 0.1059
3 2 7 11.4958 -0.0366
3 2 10 28.5099 -0.1534
3 2 13 19.5732 -0.1315
3 2 16 10.0365 -0.0129
3 2 19 11.2875 0.0720
3 2 22 13.9019 0.0659
3 2 25 9.8126 0.0187
3 2 28 3.4498 -0.0100
3 2 31 2.8330 -0.0201
3 2 34 9.0569 -0.0144
3 2 37 9.5130 0.0299
3 2 40 -1.6261 0.0587
3 2 43 -11.5639 0.0036
3 2 46 -9.5698 -0.0249
3 2 49 -5.2405 0.0481
3 2 52 -7.1661 0.0282
3 2 55 -8.5160 -0.0987
3 2 58 -3.8239 0.0103
3 3 -57 0.2095 0.1884
3 3 -54 2.6458 0.1914
3 3 -51 5.0803 -0.0908
3 3 -48 7.1334 -0.1221
3 3 -45 10.9662 0.0520
3 3 -42 15.7431 0.0356
3 3 -39 18.1476 -0.0769
3 3 -36 14.1246 -0.0314
3 3 -33 7.6653 0.0672
3 3 -30 8.1799 0.0704
3 3 -27 16.4969 -0.0068
3 3 -24 17.8787 -0.1155
3 3 -21 11.7212 -0.1146
3 3 -18 12.1535 0.0668
3 3 -15 33.0937 0.1594
3 3 -12 55.6534 -0.0339
3 3 -9 46.1445 -0.2117
3 3 -6 -6.4161 -0.0759
3 3 -3 -33.9031 0.1577
3 3 0 -10.5849 0.1492
3 3 3 41.9829 -0.0540
3 3 6 51.6753 -0.1633
3 3 9 10.6671 -0.0571
3 3 12 -18.4486 0.1155
3 3 15 -17.1197 0.1439
3 3 18 0.5106 -0.0027
3 3 21 4.1397 -0.1356
3 3 24 -2.1402 -0.0735
3 3 27 -4.2432 0.1007
3 3 30 4.0024 0.1558
3 3 33 7.7307 0.0624
3 3 36 2.9430 -0.0321
3 3 39 -2.8103 -0.0726
3 3 42 0.2719 -0.0429
3 3 45 3.0628 0.0778
3 3 48 -2.5358 0.1322
3 3 51 -9.3569 0.0503
3 3 54 -7.6375 0.1493
3 3 57 -3.6377 0.5102
3 4 -55 1.9074 -0.1440
3 4 -52 -2.0411 -0.2135
3 4 -49 -5.8317 -0.0021
3 4 -46 -7.0248 0.0190
3 4 -43 -6.2404 -0.0753
3 4 -40 -7.1292 -0.0210
3 4 -37 -7.9223 0.0193
3 4 -34 -4.4468 -0.0501
3 4 -31 2.2811 -0.0414
3 4 -28 3.4490 0.0173
3 4 -25 -0.8432 -0.0106
3 4 -22 -0.5830 -0.0147
3 4 -19 15.6553 0.0491
3 4 -16 30.0242 0.0195
3 4 -13 15.6658 -0.0750
3 4 -10 -21.2183 -0.0571
3 4 -7 -27.3482 0.0309
3 4 -4 15.0492 0.0447
3 4 -1 63.0245 0.0055
3 4 2 50.1984 -0.0118
3 4 5 -1.6810 -0.0172
3 4 8 -21.7077 -0.0215
3 4 11 5.5390 -0.0006
3 4 14 38.5247 0.0228
3 4 17 37.7507 0.0044
3 4 20 18.5499 -0.0273
3 4 23 7.9202 -0.0311
3 4 26 11.0888 -0.0351
3 4 29 11.4688 -0.0308
3 4 32 4.4404 0.0314
3 4 35 -1.8585 0.0757
3 4 38 2.4069 0.0234
3 4 41 7.8374 -0.0254
3 4 44 5.3946 -0.0354
3 4 47 1.1064 -0.0682
3 4 50 4.0635 0.0697
3 4 53 8.2325 0.4963
3 4 56 7.6245 0.7417
3 5 -56 2.7766 -0.5697
3 5 -53 5.4187 -0.1300
3 5 -50 8.2110 -0.0166
3 5 -47 7.8526 -0.1805
3 5 -44 3.8577 -0.1341
3 5 -41 0.8868 0.0383
3 5 -38 2.4698 0.0622
3 5 -35 5.1018 0.0317
3 5 -32 2.4397 0.0160
3 5 -29 -4.1841 -0.0418
3 5 -26 -6.2781 -0.0188
3 5 -23 2.0582 0.1142
3 5 -20 9.6667 0.1129
3 5 -17 -1.6135 -0.0500
3 5 -14 -21.8916 -0.0956
3 5 -11 -18.7706 0.0391
3 5 -8 13.1499 0.1242
3 5 -5 30.4296 0.0397
3 5 -2 1.4253 -0.0927
3 5 1 -43.2135 -0.1161
3 5 4 -41.1211 -0.0294
3 5 7 0.2742 0.0308
3 5 10 27.8348 -0.0165
3 5 13 14.5299 -0.0828
3 5 16 -11.4780 -0.0437
3 5 19 -16.7095 0.0655
3 5 22 -2.4299 0.0778
3 5 25 7.9819 -0.0417
3 5 28 7.5827 -0.1159
3 5 31 5.6157 -0.0550
3 5 34 7.8565 0.0237
3 5 37 7.7517 0.0573
3 5 40 0.1466 0.0514
3 5 43 -6.4280 -0.0488
3 5 46 -4.6644 -0.1188
3 5 49 -0.4211 0.0740
3 5 52 0.2973 0.3180
3 5 55 0.0708 0.2346
3 6 -54 -2.1675 0.1633
3 6 -51 -1.6763 -0.0838
3 6 -48 -1.4865 0.0064
3 6 -45 0.3846 0.1701
3 6 -42 2.6371 0.0682
3 6 -39 2.0225 -0.0603
3 6 -36 -0.5468 -0.0176
3 6 -33 -1.2536 0.0174
3 6 -30 2.6663 0.0005
3 6 -27 10.0991 0.0429
3 6 -24 12.8619 0.0709
3 6 -21 4.4620 0.0106
3 6 -18 -4.8854 -0.0368
3 6 -15 -0.6664 -0.0250
3 6 -12 17.6744 -0.0174
3 6 -9 23.5890 -0.0337
3 6 -6 5.7631 -0.0432
3 6 -3 -10.5927 -0.0146
3 6 0 3.1429 0.0437
3 6 3 28.0565 0.0592
3 6 6 28.2331 0.0051
3 6 9 -0.0432 -0.0459
3 6 12 -22.5904 -0.0537
3 6 15 -17.5641 -0.0460
3 6 18 1.2667 -0.0342
3 6 21 6.7248 -0.0162
3 6 24 -1.5698 0.0050
3 6 27 -9.6693 0.0247
3 6 30 -7.7009 0.0285
3 6 33 -2.3478 0.0462
3 6 36 -0.9380 0.1025
3 6 39 -0.4303 0.0852
3 6 42 0.5172 -0.0479
3 6 45 -2.0897 -0.0956
3 6 48 -5.9010 -0.0346
3 6 51 -5.5002 -0.1334
3 6 54 -2.9935 -0.3238
3 7 -52 -0.3046 -0.1690
3 7 -49 -0.2503 0.0058
3 7 -46 1.7058 -0.0114
3 7 -43 2.5397 -0.0268
3 7 -40 -0.3258 0.0434
3 7 -37 -2.6479 0.0115
3 7 -34 -1.8236 -0.0790
3 7 -31 0.6791 -0.0486
3 7 -28 0.2570 0.0074
3 7 -25 -3.7883 -0.0408
3 7 -22 -7.7472 -0.0868
3 7 -19 -4.0063 -0.0360
3 7 -16 3.9547 0.0458
3 7 -13 4.6327 0.0574
3 7 -10 -4.6635 -0.0288
3 7 -7 -12.0718 -0.0940
3 7 -4 -6.2774 -0.0128
3 7 -1 2.8752 0.0937
3 7 2 0.5844 0.0431
3 7 5 -9.9317 -0.0728
3 7 8 -13.6113 -0.0735
3 7 11 -4.2163 0.0243
3 7 14 5.0981 0.1047
3 7 17 2.4903 0.0864
3 7 20 -8.4202 -0.0310
3 7 23 -13.7282 -0.1162
3 7 26 -9.0775 -0.0666
3 7 29 -5.1529 0.0317
3 7 32 -6.0984 0.0727
3 7 35 -6.9932 0.0532
3 7 38 -4.3188 -0.0062
3 7 41 -1.3978 -0.0540
3 7 44 1.8848 -0.0743
3 7 47 5.2438 -0.1790
3 7 50 4.8027 -0.3344
3 7 53 -0.6546 -0.2761
3 8 -50 5.3255 0.0416
3 8 -47 5.6516 -0.0748
3 8 -44 1.2473 -0.0307
3 8 -41 -2.0309 -0.0146
3 8 -38 -1.3728 -0.0313
3 8 -35 0.7739 0.0305
3 8 -32 -1.4674 0.0781
3 8 -29 -6.2299 0.0407
3 8 -26 -8.3298 0.0249
3 8 -23 -5.1920 0.0476
3 8 -20 -2.2957 0.0346
3 8 -17 -2.2439 -0.0005
3 8 -14 -6.4165 -0.0341
3 8 -11 -10.2923 -0.0419
3 8 -8 -10.7080 0.0335
3 8 -5 -10.4489 0.0993
3 8 -2 -10.4309 0.0111
3 8 1 -12.6981 -0.1021
3 8 4 -14.1048 -0.0592
3 8 7 -12.4951 0.0326
3 8 10 -9.9800 0.0332
3 8 13 -9.1591 -0.0089
3 8 16 -11.3030 -0.0397
3 8 19 -8.2750 -0.0310
3 8 22 -1.4332 0.0499
3 8 25 3.1396 0.1047
3 8 28 3.3745 0.0299
3 8 31 4.0058 -0.0782
3 8 34 5.8461 -0.1243
3 8 37 3.6733 -0.1459
3 8 40 -1.2775 -0.1364
3 8 43 -4.0231 -0.0713
3 8 46 -5.2945 -0.0056
3 8 49 -7.4106 0.0735
3 8 52 -6.1503 0.2135
3 9 -48 -2.3722 0.1321
3 9 -45 -4.2107 0.0921
3 9 -42 -0.6646 -0.0201
3 9 -39 4.2443 0.0056
3 9 -36 4.0657 0.0634
3 9 -33 0.2615 0.0247
3 9 -30 -0.2397 -0.0178
3 9 -27 2.8932 -0.0210
3 9 -24 4.2816 -0.0271
3 9 -21 2.1479 0.0017
3 9 -18 -0.0201 0.0378
3 9 -15 -1.0858 -0.0019
3 9 -12 0.7243 -0.0304
3 9 -9 4.1325 0.0173
3 9 -6 8.1687 0.0137
3 9 -3 7.2705 -0.0434
3 9 0 -0.0212 -0.0169
3 9 3 -4.9939 0.0328
3 9 6 -4.0151 0.0013
3 9 9 -0.3995 -0.0219
3 9 12 -0.9064 -0.0011
3 9 15 -3.0146 -0.0124
3 9 18 -2.3260 -0.0214
3 9 21 -1.6590 -0.0021
3 9 24 -1.4983 -0.0201
3 9 27 -0.6161 -0.0128
3 9 30 0.6582 0.0948
3 9 33 -0.0930 0.1492
3 9 36 -0.0927 0.0407
3 9 39 3.4451 -0.0973
3 9 42 6.8853 -0.1795
3 9 45 5.3663 -0.2543
3 9 48 2.4027 -0.2929
3 10 -46 1.9103 -0.2528
3 10 -43 4.3740 -0.1424
3 10 -40 2.7895 -0.1113
3 10 -37 -1.4380 -0.2001
3 10 -34 -0.7211 -0.2015
3 10 -31 2.5597 -0.0924
3 10 -28 2.8787 -0.0390
3 10 -25 -1.3808 -0.0373
3 10 -22 -4.7841 -0.0175
3 10 -19 -6.3546 -0.0214
3 10 -16 -6.5842 -0.0103
3 10 -13 -7.8558 0.0706
3 10 -10 -6.6035 0.0831
3 10 -7 -6.7185 -0.0202
3 10 -4 -9.1363 -0.0557
3 10 -1 -6.1320 -0.0022
3 10 2 0.4326 -0.0084
3 10 5 6.6697 -0.0380
3 10 8 4.0687 -0.0048
3 10 11 -0.0584 0.0253
3 10 14 1.6009 0.0374
3 10 17 5.7475 0.0630
3 10 20 10.4873 0.0233
3 10 23 11.4672 -0.0682
3 10 26 9.5950 -0.0629
3 10 29 5.1037 0.0113
3 10 32 2.3239 0.0257
3 10 35 3.1382 0.0311
3 10 38 5.4909 0.0771
3 10 41 4.2062 0.0546
3 10 44 1.7003 -0.0404
3 10 47 -0.6236 -0.0446
3 11 -44 3.2728 0.0393
3 11 -41 0.9050 -0.0800
3 11 -38 0.8337 -0.0441
3 11 -35 3.2601 0.0373
3 11 -32 4.3541 0.0126
3 11 -29 1.3213 -0.0091
3 11 -26 -0.8864 0.0797
3 11 -23 0.0367 0.1227
3 11 -20 2.0681 0.0350
3 11 -17 3.3508 -0.0331
3 11 -14 5.0564 -0.0334
3 11 -11 4.7820 -0.0390
3 11 -8 2.4697 -0.0165
3 11 -5 2.3063 0.0289
3 11 -2 4.6303 -0.0023
3 11 1 4.9165 -0.0460
3 11 4 -0.1747 0.0127
3 11 7 -2.6598 0.0766
3 11 10 0.6882 0.0546
3 11 13 5.0222 0.0229
3 11 16 5.4313 -0.0001
3 11 19 1.7123 -0.0477
3 11 22 -2.1762 -0.0446
3 11 25 -2.7857 0.0296
3 11 28 1.3953 0.0622
3 11 31 7.3041 0.0279
3 11 34 10.0832 -0.0136
3 11 37 7.7942 -0.0854
3 11 40 4.0978 -0.2055
3 11 43 0.5304 -0.2798
3 11 46 -1.3389 -0.2359
3 12 -42 2.7760 0.1003
3 12 -39 4.2642 0.1387
3 12 -36 3.2452 0.0795
3 12 -33 -0.6533 0.0711
3 12 -30 -3.7407 0.1280
3 12 -27 -2.7484 0.0820
3 12 -24 -0.0167 -0.0637
3 12 -21 1.1204 -0.0887
3 12 -18 1.6058 0.0227
3 12 -15 1.9874 0.0568
3 12 -12 1.1017 -0.0125
3 12 -9 -0.0741 -0.0377
3 12 -6 -0.3331 -0.0050
3 12 -3 -1.2206 0.0233
3 12 0 -2.3342 0.0445
3 12 3 -1.8252 0.0383
3 12 6 0.4119 0.0015
3 12 9 0.1150 -0.0045
3 12 12 -2.6017 0.0014
3 12 15 -4.6798 -0.0481
3 12 18 -5.6110 -0.0799
3 12 21 -4.7840 -0.0048
3 12 24 -2.6960 0.0846
3 12 27 -1.3043 0.0672
3 12 30 -2.6810 -0.0066
3 12 33 -4.3868 0.0021
3 12 36 -4.7564 0.1465
3 12 39 -4.8887 0.3484
3 12 42 -5.5587 0.4956
3 13 -40 0.2336 -0.4096
3 13 -37 1.0624 -0.2994
3 13 -34 0.4714 -0.0487
3 13 -31 0.6921 0.0356
3 13 -28 1.9625 -0.0712
3 13 -25 2.0044 -0.1529
3 13 -22 1.0129 -0.1196
3 13 -19 0.8794 -0.0643
3 13 -16 1.1695 -0.0146
3 13 -13 0.8605 0.0633
3 13 -10 0.3919 0.0916
3 13 -7 -0.7569 0.0056
3 13 -4 -2.6310 -0.0816
3 13 -1 -4.0486 -0.0546
3 13 2 -3.4847 0.0328
3 13 5 -2.2174 0.0673
3 13 8 -0.9819 0.0160
3 13 11 -0.1776 -0.0555
3 13 14 -0.7317 -0.0497
3 13 17 -0.8034 0.0417
3 13 20 0.8330 0.1190
3 13 23 1.7770 0.1036
3 13 26 -0.0691 0.0178
3 13 29 -1.0439 -0.0659
3 13 32 1.4881 -0.1353
3 13 35 3.5785 -0.2800
3 13 38 2.4007 -0.5110
3 14 -35 -2.6877 0.3830
3 14 -32 -2.6328 0.0803
3 14 -29 -3.3826 0.0107
3 14 -26 -4.4168 0.1081
3 14 -23 -3.5634 0.1639
3 14 -20 -2.1672 0.1139
3 14 -17 -2.5206 0.0191
3 14 -14 -5.3666 -0.0583
3 14 -11 -6.5114 -0.0710
3 14 -8 -5.2824 -0.0022
3 14 -5 -3.1066 0.0760
3 14 -2 -1.2344 0.0671
3 14 1 -1.1051 -0.0168
3 14 4 -1.3735 -0.0735
3 14 7 -2.1962 -0.0441
3 14 10 -3.8292 0.0183
3 14 13 -4.7778 0.0200
3 14 16 -3.5350 -0.0292
3 14 19 -0.1827 -0.0271
3 14 22 2.0318 0.0414
3 14 25 4.6418 0.0918
3 14 28 6.0026 0.0777
3 14 31 1.6147 -0.0333
3 14 34 -7.0070 -0.2448
3 14 37 -11.9043 -0.3672
3 15 -33 -0.3769 0.1334
3 15 -30 0.0502 0.2821
3 15 -27 1.2472 0.1963
3 15 -24 2.4684 0.0620
3 15 -21 2.2983 -0.0053
3 15 -18 0.8745 -0.0168
3 15 -15 2.1439 0.0314
3 15 -12 3.7773 0.1038
3 15 -9 3.3211 0.0882
3 15 -6 0.4856 -0.0171
3 15 -3 -1.5364 -0.0687
3 15 0 0.6160 -0.0183
3 15 3 4.1749 0.0286
3 15 6 7.2279 0.0124
3 15 9 8.3784 -0.0116
3 15 12 8.9541 0.0248
3 15 15 8.3027 0.1103
3 15 18 4.0857 0.1182
3 15 21 0.7384 -0.0310
3 15 24 -0.0004 -0.1662
3 15 27 0.3535 -0.0900
3 15 30 -0.6136 0.0938
3 15 33 -0.3688 0.2067
3 16 -28 -2.5431 -0.2687
3 16 -25 -3.0432 -0.0436
3 16 -22 -3.5037 0.0679
3 16 -19 -2.4834 0.0810
3 16 -16 -0.8481 0.1014
3 16 -13 -0.4529 0.0451
3 16 -10 -1.1206 -0.1096
3 16 -7 -1.4711 -0.1570
3 16 -4 -0.1353 -0.0286
3 16 -1 0.9897 0.0763
3 16 2 0.6494 0.0765
3 16 5 -0.5200 0.0983
3 16 8 -0.9322 0.1486
3 16 11 -0.1425 0.0897
3 16 14 0.1469 -0.0923
3 16 17 1.1035 -0.2235
3 16 20 2.6689 -0.1050
3 16 23 1.9591 0.2336
3 16 26 -1.5734 0.4500
3 17 -20 5.1150 -0.5460
3 17 -17 7.5021 -0.2476
3 17 -14 7.4773 -0.2140
3 17 -11 5.4454 -0.2118
3 17 -8 4.1503 -0.0365
3 17 -5 3.5620 0.0736
3 17 -2 2.6091 -0.0230
3 17 1 0.9183 -0.0688
3 17 4 -0.4327 0.0399
3 17 7 0.3645 0.0682
3 17 10 0.7558 -0.0268
3 17 13 0.2616 0.0084
3 17 16 -0.9846 0.2598
3 17 19 -2.9676 0.5036
3 18 -9 -0.1152 0.3476
3 18 -6 0.1050 0.0141
3 18 -3 -1.3161 -0.1445
3 18 0 -2.2083 0.0611
3 18 3 -1.2161 0.2288
3 18 6 0.0519 0.1771
3 18 9 0.2607 0.2149
4 1 -57 -2.4873 0.0428
4 1 -54 -4.5711 0.1303
4 1 -51 -6.1005 0.0573
4 1 -48 -5.7335 0.0334
4 1 -45 -2.2033 0.0730
4 1 -42 2.5778 -0.0021
4 1 -39 4.8215 -0.0788
4 1 -36 0.1592 0.0228
4 1 -33 -8.4391 0.1590
4 1 -30 -16.8465 0.1242
4 1 -27 -22.2699 -0.0547
4 1 -24 -31.1626 -0.1864
4 1 -21 -43.3602 -0.0998
4 1 -18 -51.9012 0.0975
4 1 -15 -52.6526 0.0803
4 1 -12 -57.9809 -0.1391
4 1 -9 -66.8316 -0.1565
4 1 -6 -80.8194 0.1011
4 1 -3 -95.6981 0.2013
4 1 0 -82.4949 -0.0676
4 1 3 -66.0357 -0.3559
4 1 6 -39.9910 -0.2861
4 1 9 -31.0448 0.0440
4 1 12 -26.8084 0.2354
4 1 15 -18.9159 0.0998
4 1 18 -14.3018 -0.1569
4 1 21 -8.6840 -0.2320
4 1 24 -3.9137 -0.0732
4 1 27 1.4808 0.1035
4 1 30 6.9579 0.1038
4 1 33 7.7912 -0.0074
4 1 36 0.1682 -0.0599
4 1 39 -4.4078 -0.0380
4 1 42 -0.4321 0.0175
4 1 45 4.8743 0.1080
4 1 48 4.7990 0.1215
4 1 51 5.4706 0.0011
4 1 54 8.9810 -0.0030
4 1 57 8.8303 0.2084
4 2 -55 -1.1662 -0.0122
4 2 -52 -1.0411 -0.0801
4 2 -49 -1.1934 0.0651
4 2 -46 -0.2339 0.0951
4 2 -43 0.4420 0.0411
4 2 -40 -3.4551 0.0695
4 2 -37 -10.6011 0.0351
4 2 -34 -13.8966 -0.0942
4 2 -31 -11.9735 -0.0947
4 2 -28 -13.2927 0.0239
4 2 -25 -18.7615 0.0749
4 2 -22 -19.0307 0.0469
4 2 -19 -10.3949 -0.0220
4 2 -16 -7.0739 -0.0992
4 2 -13 -22.5252 -0.0463
4 2 -10 -47.9021 0.1046
4 2 -7 -51.4595 0.0719
4 2 -4 -20.3539 -0.1478
4 2 -1 15.4411 -0.1908
4 2 2 17.2205 0.0387
4 2 5 -10.2397 0.1976
4 2 8 -23.8908 0.0725
4 2 11 -9.3801 -0.1356
4 2 14 10.7208 -0.1720
4 2 17 15.3203 -0.0482
4 2 20 10.4436 0.0680
4 2 23 8.7685 0.0637
4 2 26 11.8317 -0.0397
4 2 29 10.0413 -0.0945
4 2 32 1.0988 0.0001
4 2 35 -4.2273 0.1194
4 2 38 2.2088 0.1168
4 2 41 9.9357 0.0533
4 2 44 7.7605 -0.0101
4 2 47 2.8006 -0.0768
4 2 50 4.5689 0.0139
4 2 53 7.4317 0.2869
4 2 56 4.8643 0.3327
4 3 -56 -7.0558 -0.5181
4 3 -53 -8.2028 -0.0760
4 3 -50 -6.1312 0.0772
4 3 -47 -3.7054 -0.0713
4 3 -44 -4.5080 -0.0629
4 3 -41 -6.4718 0.0459
4 3 -38 -3.8709 0.0234
4 3 -35 2.5247 -0.0088
4 3 -32 3.8523 0.0008
4 3 -29 -1.3162 -0.0505
4 3 -26 -0.9615 -0.0550
4 3 -23 10.5361 0.0381
4 3 -20 18.7400 0.0248
4 3 -17 11.8179 -0.0853
4 3 -14 3.6983 -0.0586
4 3 -11 22.5460 0.0586
4 3 -8 67.3017 0.0582
4 3 -5 92.2566 -0.0204
4 3 -2 63.3653 -0.0450
4 3 1 18.3406 -0.0271
4 3 4 8.7016 0.0088
4 3 7 40.2139 0.0750
4 3 10 58.7345 0.0997
4 3 13 40.2284 0.0242
4 3 16 11.5458 -0.0466
4 3 19 0.0668 -0.0163
4 3 22 4.1278 0.0176
4 3 25 5.0784 -0.0308
4 3 28 -2.6092 -0.0629
4 3 31 -8.0828 -0.0236
4 3 34 -3.7423 0.0027
4 3 37 -0.2187 0.0100
4 3 40 -5.0998 0.0261
4 3 43 -9.1552 -0.0060
4 3 46 -2.5125 -0.0113
4 3 49 6.3194 0.1034
4 3 52 6.4904 0.0699
4 3 55 1.8016 -0.2758
4 4 -54 -0.3279 0.5400
4 4 -51 2.1792 0.0784
4 4 -48 4.5012 0.0032
4 4 -45 5.4565 0.1397
4 4 -42 5.9121 0.0286
4 4 -39 6.2205 -0.1244
4 4 -36 4.6715 -0.0606
4 4 -33 2.4841 0.0272
4 4 -30 4.5831 0.0461
4 4 -27 11.3119 0.0867
4 4 -24 11.6407 0.0591
4 4 -21 -1.2522 -0.0543
4 4 -18 -12.0562 -0.0482
4 4 -15 -1.6848 0.0725
4 4 -12 21.7477 0.0891
4 4 -9 23.0702 0.0014
4 4 -6 -7.9841 -0.0316
4 4 -3 -32.1445 0.0054
4 4 0 -9.2774 0.0388
4 4 3 32.7449 0.0414
4 4 6 40.6229 0.0071
4 4 9 6.5065 -0.0417
4 4 12 -22.5792 -0.0376
4 4 15 -17.3297 0.0265
4 4 18 3.7117 0.0492
4 4 21 10.4754 -0.0087
4 4 24 2.3469 -0.0386
4 4 27 -3.5242 -0.0052
4 4 30 1.4174 -0.0243
4 4 33 7.2484 -0.0935
4 4 36 4.5070 -0.0916
4 4 39 0.1089 -0.0428
4 4 42 1.7182 0.0225
4 4 45 3.7046 0.1812
4 4 48 -0.0762 0.2529
4 4 51 -4.2039 -0.0265
4 4 54 -3.6146 -0.3504
4 5 -55 1.8279 -0.1378
4 5 -52 -1.6630 -0.0097
4 5 -49 -6.1266 0.2556
4 5 -46 -8.4299 0.1892
4 5 -43 -6.3740 0.0168
4 5 -40 -2.4742 0.0418
4 5 -37 -0.5383 0.0654
4 5 -34 1.4445 -0.0062
4 5 -31 5.2971 0.0086
4 5 -28 6.0901 0.0488
4 5 -25 0.9270 -0.0247
4 5 -22 -2.3620 -0.0616
4 5 -19 3.6363 0.0359
4 5 -16 15.1740 0.0959
4 5 -13 8.6679 0.0300
4 5 -10 -15.2810 -0.0391
4 5 -7 -29.6542 -0.0106
4 5 -4 -15.6581 0.0772
4 5 -1 1.0795 0.1006
4 5 2 -8.8724 -0.0001
4 5 5 -40.0966 -0.1057
4 5 8 -50.6769 -0.0692
4 5 11 -31.3603 0.0530
4 5 14 -9.2629 0.0756
4 5 17 -9.8040 -0.0423
4 5 20 -21.4406 -0.1266
4 5 23 -26.1258 -0.0475
4 5 26 -17.4611 0.0705
4 5 29 -11.4625 0.0622
4 5 32 -14.9986 -0.0340
4 5 35 -17.9634 -0.1199
4 5 38 -13.2243 -0.1321
4 5 41 -5.5999 0.0234
4 5 44 -1.3060 0.2390
4 5 47 0.0294 0.2034
4 5 50 0.6320 -0.0061
4 5 53 0.7337 0.0070
4 6 -53 3.0148 0.2922
4 6 -50 3.3428 0.1580
4 6 -47 2.5397 -0.0882
4 6 -44 0.6288 -0.0813
4 6 -41 -0.2935 0.0039
4 6 -38 1.7995 -0.0013
4 6 -35 3.9152 0.0304
4 6 -32 1.8873 0.0735
4 6 -29 -4.6096 0.0011
4 6 -26 -8.8197 -0.0755
4 6 -23 -5.5562 -0.0476
4 6 -20 0.8548 -0.0130
4 6 -17 -2.8483 -0.0264
4 6 -14 -13.1202 -0.0223
4 6 -11 -16.8761 0.0271
4 6 -8 -6.5521 0.0805
4 6 -5 3.0972 0.0609
4 6 -2 -3.5413 -0.0442
4 6 1 -17.9158 -0.0921
4 6 4 -18.8955 0.0102
4 6 7 -4.0631 0.1192
4 6 10 7.1549 0.0883
4 6 13 1.3166 -0.0166
4 6 16 -8.9970 -0.0589
4 6 19 -9.0070 -0.0067
4 6 22 2.3980 0.0560
4 6 25 9.0524 0.0462
4 6 28 7.0826 0.0076
4 6 31 4.2899 0.0029
4 6 34 4.5081 -0.0115
4 6 37 3.3349 -0.0254
4 6 40 -0.1517 0.0244
4 6 43 -1.7137 0.0358
4 6 46 -0.1489 -0.0336
4 6 49 1.3447 0.0412
4 6 52 2.0110 0.2584
4 7 -51 -4.0317 -0.1327
4 7 -48 -3.9138 -0.0355
4 7 -45 -3.1474 0.0333
4 7 -42 -1.0679 -0.0374
4 7 -39 -0.8539 -0.0574
4 7 -36 -4.7584 -0.0205
4 7 -33 -9.1789 -0.0574
4 7 -30 -8.5806 -0.0837
4 7 -27 -3.1296 -0.0101
4 7 -24 0.9027 0.0529
4 7 -21 -2.9929 0.0285
4 7 -18 -11.4275 -0.0354
4 7 -15 -14.9934 -0.0660
4 7 -12 -11.0022 0.0003
4 7 -9 -2.5862 0.0975
4 7 -6 0.5235 0.0603
4 7 -3 -1.4858 -0.0642
4 7 0 -1.9119 -0.0737
4 7 3 3.7042 0.0169
4 7 6 10.8016 0.0544
4 7 9 10.6012 0.0282
4 7 12 7.8522 -0.0006
4 7 15 9.6319 0.0006
4 7 18 15.3451 0.0480
4 7 21 16.6118 0.0766
4 7 24 10.0863 0.0220
4 7 27 5.3413 -0.0340
4 7 30 4.3174 -0.0173
4 7 33 4.1922 0.0246
4 7 36 4.6672 0.0581
4 7 39 7.3841 0.0601
4 7 42 8.2766 0.0129
4 7 45 4.8615 0.0425
4 7 48 0.9584 0.2051
4 7 51 0.8613 0.2477
4 8 -49 -3.4233 0.1802
4 8 -46 -2.6148 0.0864
4 8 -43 -1.4358 0.0755
4 8 -40 -2.9240 0.0823
4 8 -37 -4.5424 -0.0028
4 8 -34 -1.3113 -0.0430
4 8 -31 4.3400 0.0324
4 8 -28 4.8154 0.0614
4 8 -25 -0.7972 -0.0089
4 8 -22 -4.9496 -0.0658
4 8 -19 -3.5555 -0.0524
4 8 -16 1.1353 0.0346
4 8 -13 5.7472 0.1197
4 8 -10 5.1886 0.0453
4 8 -7 0.4163 -0.1197
4 8 -4 -4.6422 -0.1046
4 8 -1 -0.9932 0.0692
4 8 2 9.0409 0.1301
4 8 5 13.1748 0.0367
4 8 8 9.3701 -0.0577
4 8 11 4.0661 -0.0817
4 8 14 4.3314 -0.0360
4 8 17 4.1245 0.0123
4 8 20 0.1214 -0.0254
4 8 23 -2.2814 -0.0665
4 8 26 -2.2034 0.0059
4 8 29 -1.6147 0.0869
4 8 32 -1.5610 0.0755
4 8 35 -0.1254 0.0622
4 8 38 1.0398 0.0854
4 8 41 0.5717 0.0922
4 8 44 0.9290 0.1177
4 8 47 4.1276 0.1733
4 8 50 5.3790 0.1777
4 9 -47 4.1671 -0.1313
4 9 -44 2.3973 -0.0374
4 9 -41 -1.4479 -0.0406
4 9 -38 -0.0217 0.0003
4 9 -35 4.2946 0.1000
4 9 -32 5.3806 0.0762
4 9 -29 2.1447 -0.0505
4 9 -26 1.8712 -0.0899
4 9 -23 6.1439 -0.0392
4 9 -20 11.1058 0.0084
4 9 -17 14.1375 0.0349
4 9 -14 16.9802 -0.0052
4 9 -11 16.2441 -0.0840
4 9 -8 14.3414 -0.0362
4 9 -5 17.6432 0.0992
4 9 -2 23.8223 0.0889
4 9 1 24.3249 -0.0355
4 9 4 14.9258 -0.0599
4 9 7 9.1710 0.0081
4 9 10 12.6123 0.0459
4 9 13 17.1139 0.0279
4 9 16 15.1966 -0.0333
4 9 19 7.6044 -0.0580
4 9 22 1.1958 0.0433
4 9 25 -3.2196 0.1358
4 9 28 -3.5466 0.0447
4 9 31 -0.3585 -0.1109
4 9 34 2.4532 -0.1523
4 9 37 0.1896 -0.1064
4 9 40 -3.7842 0.0092
4 9 43 -5.9098 0.2398
4 9 46 -5.0516 0.4638
4 10 -45 -6.3945 0.0300
4 10 -42 -3.2673 -0.0130
4 10 -39 1.9402 0.0543
4 10 -36 2.8399 0.0630
4 10 -33 -1.8739 0.0267
4 10 -30 -3.3731 0.0669
4 10 -27 -0.2650 0.1058
4 10 -24 2.6189 0.0424
4 10 -21 2.5968 -0.0171
4 10 -18 1.9756 -0.0101
4 10 -15 -0.1572 -0.0146
4 10 -12 -2.1541 -0.0101
4 10 -9 -1.1322 0.0384
4 10 -6 2.2726 0.0337
4 10 -3 0.9299 -0.0194
4 10 0 -6.5056 0.0043
4 10 3 -7.6828 0.0628
4 10 6 -2.1638 0.0459
4 10 9 1.7015 -0.0029
4 10 12 -2.9986 -0.0304
4 10 15 -10.4354 -0.0372
4 10 18 -12.8428 0.0205
4 10 21 -10.8381 0.0947
4 10 24 -6.3280 0.0409
4 10 27 -3.3169 -0.0934
4 10 30 -3.9015 -0.1379
4 10 33 -7.7779 -0.1061
4 10 36 -9.9370 -0.0766
4 10 39 -9.1148 0.0047
4 10 42 -5.2372 0.1426
4 10 45 -1.7515 0.1959
4 11 -43 -1.8062 0.3068
4 11 -40 -3.1352 0.2825
4 11 -37 -5.4666 0.2019
4 11 -34 -4.6554 0.1697
4 11 -31 0.1533 0.1332
4 11 -28 3.8919 0.0366
4 11 -25 4.2298 -0.0190
4 11 -22 2.6158 0.0037
4 11 -19 0.4232 -0.0138
4 11 -16 -2.2456 -0.0660
4 11 -13 -2.7873 -0.0326
4 11 -10 -1.2228 0.0356
4 11 -7 -1.8153 0.0257
4 11 -4 -5.8132 -0.0110
4 11 -1 -6.0142 -0.0118
4 11 2 -1.4597 -0.0127
4 11 5 0.5661 -0.0236
4 11 8 -2.4791 -0.0368
4 11 11 -5.8942 -0.0613
4 11 14 -4.9385 -0.0443
4 11 17 -1.1853 0.0315
4 11 20 2.1994 0.0528
4 11 23 2.2080 -0.0164
4 11 26 -1.6910 -0.0565
4 11 29 -6.5325 -0.0292
4 11 32 -8.3097 -0.0199
4 11 35 -7.9922 -0.0526
4 11 38 -6.4559 -0.0862
4 11 41 -3.5819 -0.1203
4 11 44 -1.0226 -0.1638
4 12 -41 -0.6428 -0.2760
4 12 -38 -2.7309 -0.2057
4 12 -35 -2.8422 -0.1676
4 12 -32 -2.7820 -0.1691
4 12 -29 -3.5368 -0.1217
4 12 -26 -5.3878 -0.0215
4 12 -23 -5.0634 0.0155
4 12 -20 -3.8853 -0.0334
4 12 -17 -2.5187 -0.0569
4 12 -14 -1.5687 -0.0369
4 12 -11 -2.8719 -0.0501
4 12 -8 -5.4020 -0.0642
4 12 -5 -4.8516 -0.0104
4 12 -2 -1.1178 0.0476
4 12 1 0.1894 0.0248
4 12 4 -2.2287 -0.0428
4 12 7 -4.4289 -0.0609
4 12 10 -3.5928 0.0101
4 12 13 -1.4714 0.0947
4 12 16 -0.0548 0.0594
4 12 19 -0.5408 -0.1003
4 12 22 -2.0826 -0.2222
4 12 25 -2.3457 -0.1908
4 12 28 0.3721 -0.0631
4 12 31 0.6831 0.0448
4 12 34 -1.8198 0.1062
4 12 37 -3.1887 0.1810
4 12 40 -2.4346 0.2680
4 13 -36 -2.3393 0.1972
4 13 -33 -1.4911 0.0543
4 13 -30 -1.2547 0.0031
4 13 -27 -0.5424 -0.0179
4 13 -24 -0.0531 -0.0434
4 13 -21 -0.0552 -0.0488
4 13 -18 -0.3454 -0.0326
4 13 -15 0.0795 -0.0395
4 13 -12 1.2194 -0.0613
4 13 -9 2.7840 -0.0384
4 13 -6 4.4730 0.0144
4 13 -3 3.8893 0.0242
4 13 0 1.4840 -0.0065
4 13 3 -0.1633 -0.0078
4 13 6 -0.0005 0.0276
4 13 9 1.5893 0.0262
4 13 12 3.0218 -0.0324
4 13 15 3.0677 -0.0639
4 13 18 0.7320 -0.0164
4 13 21 -1.0089 0.0503
4 13 24 -0.1121 0.0741
4 13 27 -0.5731 0.0516
4 13 30 -2.8307 0.0054
4 13 33 -2.8744 0.0011
4 13 36 0.8441 0.0703
4 14 -34 3.1792 0.0164
4 14 -31 2.8795 0.1283
4 14 -28 2.5037 0.1385
4 14 -25 1.6002 0.0786
4 14 -22 0.1605 -0.0097
4 14 -19 -0.9162 -0.0620
4 14 -16 -2.0654 -0.0468
4 14 -13 -2.9861 0.0085
4 14 -10 -3.4399 0.0527
4 14 -7 -2.5823 0.0547
4 14 -4 -1.3288 0.0304
4 14 -1 -0.5425 0.0215
4 14 2 -0.4781 0.0236
4 14 5 -1.2464 -0.0160
4 14 8 -1.7746 -0.0839
4 14 11 -2.4268 -0.0837
4 14 14 -3.3138 -0.0058
4 14 17 -2.8886 0.0463
4 14 20 -1.6959 0.0459
4 14 23 -2.8406 0.0321
4 14 26 -6.6598 -0.0338
4 14 29 -6.2529 -0.1227
4 14 32 -0.1658 -0.0597
4 15 -29 -0.2531 -0.5256
4 15 -26 -1.4278 -0.5286
4 15 -23 -2.1506 -0.3102
4 15 -20 -2.0625 0.0029
4 15 -17 -1.3360 0.1467
4 15 -14 -0.1891 0.0753
4 15 -11 1.7547 0.0085
4 15 -8 3.8217 0.0649
4 15 -5 4.5223 0.1113
4 15 -2 3.4794 0.0380
4 15 1 1.2428 -0.0623
4 15 4 -0.6869 -0.0609
4 15 7 -1.5357 0.0256
4 15 10 -1.5038 0.0662
4 15 13 -0.1458 -0.0031
4 15 16 2.0266 -0.0550
4 15 19 2.6202 0.0465
4 15 22 1.0337 0.1822
4 15 25 0.8902 0.1733
4 15 28 2.9542 0.1005
4 16 -24 1.9358 0.5177
4 16 -21 -0.4898 0.2655
4 16 -18 -2.3731 0.0759
4 16 -15 -2.5469 0.1506
4 16 -12 -1.1326 0.3207
4 16 -9 -0.7422 0.2257
4 16 -6 -0.5304 -0.1027
4 16 -3 -0.3754 -0.2519
4 16 0 1.2067 -0.0958
4 16 3 3.6523 0.0455
4 16 6 3.6007 -0.0046
4 16 9 1.8301 -0.0214
4 16 12 -1.0200 0.1790
4 16 15 -2.7852 0.3899
4 16 18 -3.5850 0.2466
4 16 21 -2.6202 -0.2744
4 16 24 0.2887 -0.7268
4 17 -13 -2.4814 -0.5721
4 17 -10 -1.3497 -0.4928
4 17 -7 0.6354 -0.1525
4 17 -4 2.5693 0.2420
4 17 -1 3.4181 0.2753
4 17 2 2.5113 -0.0554
4 17 5 1.0617 -0.2988
4 17 8 -0.3601 -0.2916
4 17 11 -0.4572 -0.3458
4 17 14 -0.7373 -0.5966
5 1 -56 2.6742 -0.2436
5 1 -53 1.3336 -0.0487
5 1 -50 -0.5637 0.0527
5 1 -47 -1.6535 -0.0251
5 1 -44 -2.4578 -0.0089
5 1 -41 -1.9120 0.0593
5 1 -38 3.8102 0.0120
5 1 -35 13.2922 -0.0266
5 1 -32 17.5293 0.0274
5 1 -29 14.2992 0.0615
5 1 -26 12.0216 0.0528
5 1 -23 15.8166 0.0211
5 1 -20 21.9184 -0.0521
5 1 -17 24.0298 -0.0591
5 1 -14 24.2549 0.0460
5 1 -11 29.1828 0.0466
5 1 -8 42.7731 -0.1214
5 1 -5 56.2048 -0.1745
5 1 -2 57.4700 -0.0110
5 1 1 35.5416 0.0945
5 1 4 16.0131 0.0009
5 1 7 11.9252 -0.1009
5 1 10 20.6124 -0.0784
5 1 13 25.3845 -0.0290
5 1 16 18.9705 -0.0194
5 1 19 10.0871 0.0026
5 1 22 4.6081 0.0230
5 1 25 2.1256 -0.0097
5 1 28 -0.2823 -0.0322
5 1 31 0.5086 0.0006
5 1 34 5.1328 0.0150
5 1 37 7.7427 0.0056
5 1 40 1.9637 0.0211
5 1 43 -3.7681 0.0134
5 1 46 -2.3917 -0.0002
5 1 49 -0.0436 0.0518
5 1 52 -2.9560 -0.0006
5 1 55 -4.8712 -0.2642
5 2 -54 8.0021 0.3217
5 2 -51 8.1372 0.0091
5 2 -48 6.8661 -0.0406
5 2 -45 2.9661 0.0419
5 2 -42 1.1724 -0.0683
5 2 -39 2.0754 -0.1406
5 2 -36 1.4113 0.0052
5 2 -33 -1.8270 0.0775
5 2 -30 0.4702 -0.0368
5 2 -27 6.6624 -0.1106
5 2 -24 7.9662 -0.0571
5 2 -21 -3.3484 0.0596
5 2 -18 -14.4293 0.1557
5 2 -15 -12.9083 0.0719
5 2 -12 -4.1580 -0.1460
5 2 -9 -11.6733 -0.1446
5 2 -6 -35.7836 0.1327
5 2 -3 -58.2312 0.2551
5 2 0 -52.1062 0.0291
5 2 3 -23.8729 -0.1924
5 2 6 -13.9677 -0.1239
5 2 9 -24.5129 0.0682
5 2 12 -40.8528 0.1277
5 2 15 -39.2131 0.0430
5 2 18 -26.8201 -0.0650
5 2 21 -18.5180 -0.0933
5 2 24 -18.7278 0.0082
5 2 27 -16.6213 0.1334
5 2 30 -9.8275 0.0951
5 2 33 -3.0376 -0.0562
5 2 36 -4.1301 -0.0979
5 2 39 -6.7923 -0.0233
5 2 42 -3.4251 0.0392
5 2 45 0.3012 0.0625
5 2 48 -3.4366 -0.0541
5 2 51 -7.2308 -0.3730
5 2 54 -5.0189 -0.5552
5 3 -55 3.5155 -0.4307
5 3 -52 1.1669 -0.3338
5 3 -49 -5.7150 -0.0500
5 3 -46 -9.9165 -0.0371
5 3 -43 -7.9326 -0.0810
5 3 -40 -3.3793 0.0704
5 3 -37 -2.4882 0.1304
5 3 -34 -2.2279 0.0046
5 3 -31 0.4576 -0.0111
5 3 -28 1.6109 0.0739
5 3 -25 -4.2822 0.0366
5 3 -22 -4.2778 -0.0492
5 3 -19 8.8866 -0.0471
5 3 -16 23.2136 -0.0074
5 3 -13 19.3213 0.0487
5 3 -10 1.8749 0.1030
5 3 -7 -3.6690 0.0383
5 3 -4 18.4797 -0.0993
5 3 -1 41.0863 -0.0906
5 3 2 33.5378 0.0528
5 3 5 8.7740 0.0910
5 3 8 -2.8448 -0.0150
5 3 11 12.9033 -0.0666
5 3 14 28.2947 0.0052
5 3 17 25.0199 0.0719
5 3 20 11.0760 0.0759
5 3 23 5.1240 0.0612
5 3 26 7.4568 0.0155
5 3 29 9.7186 -0.0461
5 3 32 3.0008 -0.0316
5 3 35 -2.8574 0.0164
5 3 38 0.6511 -0.0134
5 3 41 6.9719 -0.0573
5 3 44 5.4447 -0.0807
5 3 47 0.1705 -0.1711
5 3 50 -1.8502 -0.1554
5 3 53 -0.6908 0.1771
5 3 56 -0.5069 0.4718
5 4 -53 -1.3149 0.3157
5 4 -50 1.2347 0.2194
5 4 -47 5.7150 -0.0341
5 4 -44 8.3324 0.0011
5 4 -41 5.3600 0.1058
5 4 -38 0.4622 0.0407
5 4 -35 -1.8759 0.0098
5 4 -32 -3.9702 0.0567
5 4 -29 -8.6070 0.0067
5 4 -26 -8.8438 -0.0474
5 4 -23 -0.2231 0.0217
5 4 -20 6.7134 0.0646
5 4 -17 -2.5435 -0.0001
5 4 -14 -18.2155 -0.0477
5 4 -11 -18.5276 -0.0393
5 4 -8 -0.9015 -0.0295
5 4 -5 9.1523 -0.0131
5 4 -2 -5.5809 0.0087
5 4 1 -27.5941 0.0056
5 4 4 -26.0287 0.0004
5 4 7 -4.6182 0.0193
5 4 10 8.5150 0.0197
5 4 13 -0.5829 -0.0250
5 4 16 -14.1554 -0.0473
5 4 19 -14.4592 -0.0019
5 4 22 -4.3780 0.0230
5 4 25 1.2049 -0.0234
5 4 28 -1.1693 -0.0247
5 4 31 -2.5067 0.0555
5 4 34 2.5689 0.0826
5 4 37 7.8668 0.0472
5 4 40 6.2346 0.0212
5 4 43 1.6325 -0.0897
5 4 46 0.3935 -0.2454
5 4 49 0.8879 -0.1682
5 4 52 -1.1798 0.0539
5 4 55 -4.0584 0.0370
5 5 -54 -1.2139 -0.0990
5 5 -51 0.2362 -0.3294
5 5 -48 3.4753 -0.1694
5 5 -45 4.5631 0.0748
5 5 -42 2.7923 0.0657
5 5 -39 1.9388 0.0024
5 5 -36 2.9629 0.0227
5 5 -33 2.8395 -0.0172
5 5 -30 3.3938 -0.0702
5 5 -27 6.8459 -0.0065
5 5 -24 7.6775 0.0511
5 5 -21 0.7772 0.0012
5 5 -18 -5.6571 -0.0421
5 5 -15 -1.4929 -0.0118
5 5 -12 11.1536 0.0280
5 5 -9 15.1105 0.0240
5 5 -6 5.1250 -0.0264
5 5 -3 -4.6593 -0.0627
5 5 0 0.5444 -0.0163
5 5 3 13.4899 0.0574
5 5 6 15.6401 0.0487
5 5 9 3.1561 -0.0262
5 5 12 -6.0494 -0.0560
5 5 15 -0.6228 0.0088
5 5 18 10.2381 0.0877
5 5 21 10.7989 0.0718
5 5 24 3.0215 -0.0094
5 5 27 -2.7964 -0.0508
5 5 30 -0.3493 -0.0478
5 5 33 3.8750 -0.0157
5 5 36 4.1683 0.0510
5 5 39 1.4059 0.0208
5 5 42 -1.4453 -0.1497
5 5 45 -3.7729 -0.1819
5 5 48 -4.0707 -0.0063
5 5 51 -1.9355 -0.0020
5 5 54 0.5055 -0.2148
5 6 -52 -1.8221 -0.2771
5 6 -49 -2.7301 -0.1035
5 6 -46 -3.5171 -0.1398
5 6 -43 -2.8861 -0.1732
5 6 -40 -1.2747 -0.0657
5 6 -37 -1.2400 0.0170
5 6 -34 -0.7173 0.0291
5 6 -31 2.1053 0.0395
5 6 -28 3.5151 -0.0045
5 6 -25 -0.3634 -0.0807
5 6 -22 -3.0782 -0.0446
5 6 -19 1.3505 0.0761
5 6 -16 9.5312 0.1176
5 6 -13 13.2176 0.0319
5 6 -10 7.6877 -0.0972
5 6 -7 1.2122 -0.1311
5 6 -4 0.4806 -0.0087
5 6 -1 6.6297 0.1121
5 6 2 11.7519 0.0645
5 6 5 9.8565 -0.0521
5 6 8 7.7648 -0.0630
5 6 11 9.9566 0.0166
5 6 14 13.2572 0.0703
5 6 17 9.4403 0.0412
5 6 20 1.6842 -0.0175
5 6 23 0.3232 -0.0078
5 6 26 4.4976 0.0373
5 6 29 8.2559 0.0087
5 6 32 7.2442 -0.0469
5 6 35 4.4975 -0.0426
5 6 38 2.3587 -0.0195
5 6 41 1.8193 0.0329
5 6 44 2.7723 0.1199
5 6 47 4.6563 0.0270
5 6 50 3.8271 -0.2803
5 7 -50 2.5873 0.0678
5 7 -47 2.6488 0.0183
5 7 -44 1.3358 0.0626
5 7 -41 -1.0795 0.0316
5 7 -38 0.2945 -0.0499
5 7 -35 4.4335 -0.0552
5 7 -32 4.4464 -0.0338
5 7 -29 -0.5989 -0.0296
5 7 -26 -4.0172 0.0142
5 7 -23 -2.3135 0.0529
5 7 -20 1.3866 0.0215
5 7 -17 2.2449 -0.0194
5 7 -14 -2.0432 -0.0393
5 7 -11 -6.0311 -0.0533
5 7 -8 -9.8182 -0.0144
5 7 -5 -5.7094 0.0431
5 7 -2 -0.4288 0.0108
5 7 1 -2.9286 -0.0535
5 7 4 -10.8836 -0.0371
5 7 7 -16.8593 0.0046
5 7 10 -12.9269 0.0027
5 7 13 -9.5414 -0.0150
5 7 16 -8.2412 -0.0362
5 7 19 -6.6680 -0.0470
5 7 22 -6.1403 -0.0273
5 7 25 -6.7674 -0.0255
5 7 28 -9.6969 -0.0366
5 7 31 -9.6130 0.0195
5 7 34 -8.0335 0.0928
5 7 37 -7.4517 0.0969
5 7 40 -8.0141 0.0802
5 7 43 -6.9778 0.0121
5 7 46 -7.2016 -0.2057
5 7 49 -6.9867 -0.4010
5 8 -48 0.4730 -0.0780
5 8 -45 0.2315 -0.0843
5 8 -42 2.7753 -0.0447
5 8 -39 4.4560 0.0674
5 8 -36 -0.2245 0.0854
5 8 -33 -7.9910 -0.0183
5 8 -30 -9.3725 -0.0565
5 8 -27 -2.2180 0.0059
5 8 -24 4.7653 0.0473
5 8 -21 5.8326 0.0436
5 8 -18 2.4311 -0.0009
5 8 -15 -2.0791 -0.0832
5 8 -12 -5.3087 -0.0831
5 8 -9 -1.4558 0.0286
5 8 -6 3.7624 0.0683
5 8 -3 1.0299 -0.0144
5 8 0 -8.5196 -0.0618
5 8 3 -12.0631 -0.0309
5 8 6 -4.6441 0.0096
5 8 9 0.0750 0.0453
5 8 12 -3.3621 0.0510
5 8 15 -8.7351 0.0197
5 8 18 -8.2455 0.0192
5 8 21 -2.3669 0.0241
5 8 24 3.9047 -0.0436
5 8 27 7.4287 -0.0954
5 8 30 5.3284 -0.0479
5 8 33 -1.0402 0.0010
5 8 36 -5.5649 0.0007
5 8 39 -4.2280 0.0001
5 8 42 -0.4450 -0.0389
5 8 45 2.3022 -0.1316
5 8 48 2.5523 -0.1723
5 9 -46 -2.6458 -0.0624
5 9 -43 -1.1936 0.0418
5 9 -40 -2.7668 0.0420
5 9 -37 -6.0395 -0.0618
5 9 -34 -4.8134 -0.0772
5 9 -31 0.0886 0.0134
5 9 -28 1.1530 0.0552
5 9 -25 -3.6806 0.0379
5 9 -22 -8.3478 0.0271
5 9 -19 -9.9970 0.0017
5 9 -16 -9.8104 -0.0086
5 9 -13 -7.2406 0.0373
5 9 -10 -4.3070 0.0341
5 9 -7 -8.3816 -0.0473
5 9 -4 -15.1778 -0.0520
5 9 -1 -13.9332 0.0371
5 9 2 -3.8216 0.0705
5 9 5 1.4745 0.0263
5 9 8 -4.4623 -0.0190
5 9 11 -10.1789 -0.0344
5 9 14 -8.7577 0.0044
5 9 17 -1.9755 0.0550
5 9 20 3.4014 0.0188
5 9 23 4.9692 -0.0402
5 9 26 4.4557 0.0058
5 9 29 4.1189 0.0710
5 9 32 6.1602 0.0460
5 9 35 9.5651 0.0177
5 9 38 11.2515 0.0154
5 9 41 9.6965 -0.0970
5 9 44 6.2901 -0.3243
5 9 47 2.3401 -0.4752
5 10 -44 7.2418 0.3123
5 10 -41 5.4069 0.1576
5 10 -38 5.1470 0.0844
5 10 -35 7.2712 0.1205
5 10 -32 6.2520 0.1013
5 10 -29 1.2468 0.0006
5 10 -26 -2.4105 -0.0561
5 10 -23 -2.6697 -0.0413
5 10 -20 -1.9340 0.0069
5 10 -17 -0.6474 0.0743
5 10 -14 0.8626 0.0852
5 10 -11 -1.0192 0.0044
5 10 -8 -4.5072 -0.0364
5 10 -5 -2.6114 0.0235
5 10 -2 3.3802 0.0524
5 10 1 2.3864 -0.0093
5 10 4 -6.7025 -0.0758
5 10 7 -12.3965 -0.0863
5 10 10 -9.0131 -0.0249
5 10 13 -2.0610 0.0702
5 10 16 1.2183 0.0803
5 10 19 0.2929 -0.0096
5 10 22 -1.7749 -0.0571
5 10 25 -2.3903 -0.0211
5 10 28 -0.9239 0.0114
5 10 31 0.6819 0.0395
5 10 34 1.2039 0.0861
5 10 37 1.4685 0.0694
5 10 40 0.7953 -0.0303
5 10 43 -0.8495 -0.0756
5 11 -42 -1.1440 -0.3018
5 11 -39 0.0178 -0.1774
5 11 -36 0.2883 -0.1537
5 11 -33 -0.6659 -0.1809
5 11 -30 -1.5047 -0.1217
5 11 -27 0.0562 0.0006
5 11 -24 0.6312 0.0552
5 11 -21 0.6895 0.0371
5 11 -18 0.7877 0.0154
5 11 -15 -0.3578 -0.0024
5 11 -12 -2.0486 -0.0066
5 11 -9 -0.2773 0.0178
5 11 -6 3.8854 0.0149
5 11 -3 4.2015 -0.0378
5 11 0 0.0539 -0.0606
5 11 3 -1.0703 -0.0142
5 11 6 3.3900 0.0411
5 11 9 7.3627 0.0363
5 11 12 7.3242 -0.0400
5 11 15 4.0915 -0.1032
5 11 18 1.3066 -0.0437
5 11 21 1.0851 0.0868
5 11 24 3.9505 0.1180
5 11 27 5.6804 0.0249
5 11 30 6.2348 -0.0599
5 11 33 6.9174 -0.0695
5 11 36 7.9636 -0.0502
5 11 39 7.4407 -0.0341
5 11 42 5.3956 -0.0030
5 12 -37 4.9889 0.0139
5 12 -34 4.5548 0.0232
5 12 -31 3.3819 -0.0192
5 12 -28 1.2547 -0.0974
5 12 -25 -0.0291 -0.1168
5 12 -22 -0.8372 -0.0270
5 12 -19 -0.9398 0.0743
5 12 -16 -0.4905 0.0922
5 12 -13 1.4268 0.0750
5 12 -10 5.0835 0.0700
5 12 -7 6.3414 0.0279
5 12 -4 4.6345 -0.0533
5 12 -1 3.7338 -0.0814
5 12 2 4.9309 -0.0214
5 12 5 5.4297 0.0499
5 12 8 3.3641 0.0646
5 12 11 0.8131 0.0443
5 12 14 -0.1657 0.0291
5 12 17 1.5086 0.0032
5 12 20 4.6212 -0.0424
5 12 23 4.5294 -0.0557
5 12 26 2.5006 -0.0006
5 12 29 1.8400 0.0983
5 12 32 4.2090 0.1969
5 12 35 4.5803 0.2364
5 12 38 2.2114 0.1822
5 13 -35 -0.5203 -0.1237
5 13 -32 0.6759 -0.0941
5 13 -29 3.2339 -0.0719
5 13 -26 5.2349 -0.0591
5 13 -23 5.4853 -0.0130
5 13 -20 5.1287 0.0541
5 13 -17 4.6714 0.0981
5 13 -14 5.3308 0.0879
5 13 -11 5.0121 0.0075
5 13 -8 2.3924 -0.0873
5 13 -5 -0.0049 -0.0891
5 13 -2 -0.4909 -0.0074
5 13 1 0.8474 0.0259
5 13 4 1.5869 -0.0163
5 13 7 1.5309 -0.0127
5 13 10 1.4257 0.0632
5 13 13 1.9765 0.0823
5 13 16 3.4349 0.0119
5 13 19 2.3462 -0.0276
5 13 22 -0.7818 -0.0006
5 13 25 -2.2632 0.0122
5 13 28 -0.9852 -0.0199
5 13 31 -0.4825 -0.1105
5 13 34 -2.4730 -0.2799
5 14 -30 -4.0871 -0.0118
5 14 -27 -4.7756 0.0905
5 14 -24 -3.7563 0.1179
5 14 -21 -1.9508 0.0118
5 14 -18 0.7024 -0.0993
5 14 -15 1.8107 -0.0979
5 14 -12 0.3481 -0.0486
5 14 -9 -2.2206 -0.0491
5 14 -6 -4.3359 -0.0757
5 14 -3 -3.7309 -0.0590
5 14 0 -2.5235 0.0096
5 14 3 -0.4179 0.0769
5 14 6 1.7575 0.0594
5 14 9 2.9104 -0.0597
5 14 12 3.1558 -0.1413
5 14 15 0.3889 -0.0726
5 14 18 -2.1084 -0.0087
5 14 21 -1.1249 -0.1266
5 14 24 3.5314 -0.2471
5 14 27 6.4704 -0.1187
5 14 30 3.9903 0.1305
5 15 -25 4.2898 0.2628
5 15 -22 5.6201 0.0839
5 15 -19 5.0374 -0.0732
5 15 -16 2.0856 -0.1633
5 15 -13 -1.3116 -0.1981
5 15 -10 -2.1278 -0.1501
5 15 -7 -0.5724 -0.0127
5 15 -4 0.6741 0.1039
5 15 -1 0.4356 0.0826
5 15 2 -0.9251 -0.0311
5 15 5 -1.8304 -0.0861
5 15 8 -2.2212 -0.0182
5 15 11 -2.5475 0.0783
5 15 14 -2.8500 0.0644
5 15 17 -2.3309 -0.0213
5 15 20 -0.6691 0.0688
5 15 23 -0.3289 0.3908
5 15 26 -1.7652 0.5699
5 16 -17 2.6899 0.6029
5 16 -14 3.9455 0.4500
5 16 -11 3.6950 0.2926
5 16 -8 1.9618 0.2934
5 16 -5 -0.3524 0.2561
5 16 -2 -1.2991 0.0475
5 16 1 -1.7200 -0.1238
5 16 4 -2.1712 -0.0769
5 16 7 -1.4079 0.0343
5 16 10 0.0935 -0.0082
5 16 13 2.1647 -0.1552
5 16 16 3.0112 -0.1922
5 17 -3 -2.0010 -0.5904
5 17 0 -3.6022 -0.0225
5 17 3 -3.2755 0.4890
6 1 -55 -7.1291 -0.0413
6 1 -52 -3.2594 -0.1167
6 1 -49 1.9839 -0.0192
6 1 -46 7.8243 0.0022
6 1 -43 12.4461 0.0203
6 1 -40 12.5138 0.1127
6 1 -37 6.8091 0.0422
6 1 -34 2.4677 -0.1638
6 1 -31 4.0079 -0.1501
6 1 -28 7.6883 0.0685
6 1 -25 6.4396 0.1528
6 1 -22 4.9275 0.0232
6 1 -19 6.4031 -0.1316
6 1 -16 6.7732 -0.1221
6 1 -13 0.0964 0.0899
6 1 -10 -12.2416 0.2398
6 1 -7 -26.7410 0.0394
6 1 -4 -34.5305 -0.2654
6 1 -1 -32.1307 -0.1758
6 1 2 -30.6832 0.2156
6 1 5 -35.9357 0.3278
6 1 8 -47.4421 0.0207
6 1 11 -48.3253 -0.2244
6 1 14 -37.2448 -0.0998
6 1 17 -24.0789 0.1310
6 1 20 -18.0374 0.1538
6 1 23 -15.3604 0.0228
6 1 26 -11.3376 -0.0713
6 1 29 -5.5199 -0.0470
6 1 32 -3.8917 0.0702
6 1 35 -3.5832 0.1358
6 1 38 0.1872 0.0462
6 1 41 4.0339 -0.0529
6 1 44 2.2299 -0.0404
6 1 47 -1.4975 -0.0336
6 1 50 -2.9291 -0.0207
6 1 53 -3.4524 0.1363
6 1 56 -4.0624 0.2330
6 2 -53 -0.0794 0.1744
6 2 -50 -0.0324 0.1278
6 2 -47 1.5303 -0.0525
6 2 -44 3.9047 -0.0342
6 2 -41 2.5491 -0.0098
6 2 -38 1.5903 -0.1297
6 2 -35 3.6583 -0.1278
6 2 -32 3.6386 0.0337
6 2 -29 -3.9663 0.0807
6 2 -26 -8.3573 -0.0053
6 2 -23 -6.0501 -0.0617
6 2 -20 -3.1570 -0.0615
6 2 -17 -8.2206 -0.0005
6 2 -14 -13.9617 0.0866
6 2 -11 -9.3439 0.0468
6 2 -8 2.0378 -0.0861
6 2 -5 3.6855 -0.0597
6 2 -2 -6.7393 0.1110
6 2 1 -18.3538 0.1285
6 2 4 -20.4451 -0.0456
6 2 7 -10.0253 -0.1306
6 2 10 -5.8601 -0.0223
6 2 13 -10.1484 0.0787
6 2 16 -17.3733 0.0547
6 2 19 -16.7682 0.0085
6 2 22 -10.7357 -0.0061
6 2 25 -4.3189 -0.0283
6 2 28 -5.7858 -0.0141
6 2 31 -7.2302 0.0487
6 2 34 -5.7925 0.0428
6 2 37 -4.2695 -0.0295
6 2 40 -7.6160 -0.0529
6 2 43 -10.1467 -0.0579
6 2 46 -5.9888 -0.0566
6 2 49 2.1795 0.0626
6 2 52 5.4427 0.1720
6 2 55 4.1760 0.0544
6 3 -54 -5.9166 0.0669
6 3 -51 -2.7440 -0.1528
6 3 -48 2.7132 -0.0463
6 3 -45 2.1363 0.1011
6 3 -42 -3.5300 0.0087
6 3 -39 -7.0420 -0.0342
6 3 -36 -7.3325 0.0936
6 3 -33 -9.0783 0.0888
6 3 -30 -10.2788 -0.0733
6 3 -27 -9.0250 -0.1232
6 3 -24 -11.8707 -0.0345
6 3 -21 -24.3603 0.0494
6 3 -18 -36.1142 0.0633
6 3 -15 -35.3592 -0.0255
6 3 -12 -31.3387 -0.1364
6 3 -9 -36.2624 -0.0860
6 3 -6 -46.2094 0.0745
6 3 -3 -44.6072 0.0859
6 3 0 -26.9705 -0.0646
6 3 3 -7.9569 -0.1186
6 3 6 -3.3398 0.0099
6 3 9 -7.8627 0.1160
6 3 12 -6.3422 0.0558
6 3 15 6.0574 -0.0578
6 3 18 16.9716 -0.0850
6 3 21 17.8923 -0.0390
6 3 24 10.1856 0.0305
6 3 27 5.5111 0.0780
6 3 30 6.9084 0.0321
6 3 33 9.5884 -0.0425
6 3 36 6.7387 0.0003
6 3 39 0.5202 0.0718
6 3 42 -2.4124 0.0309
6 3 45 -0.4777 0.0108
6 3 48 1.9256 0.0476
6 3 51 3.8974 -0.0865
6 3 54 6.1959 -0.2934
6 4 -52 5.2826 -0.1652
6 4 -49 0.0955 0.0624
6 4 -46 -7.9957 -0.0198
6 4 -43 -9.2784 -0.1442
6 4 -40 -4.8986 -0.0859
6 4 -37 -2.5455 -0.0489
6 4 -34 -3.9998 -0.0889
6 4 -31 -3.5977 -0.0411
6 4 -28 -3.5033 0.0316
6 4 -25 -7.3271 0.0021
6 4 -22 -10.3665 -0.0387
6 4 -19 -2.5338 -0.0238
6 4 -16 6.2928 -0.0128
6 4 -13 6.2767 -0.0074
6 4 -10 1.4677 0.0098
6 4 -7 2.4312 0.0025
6 4 -4 10.0699 -0.0164
6 4 -1 13.2887 -0.0047
6 4 2 7.5248 0.0089
6 4 5 0.1453 -0.0144
6 4 8 1.2095 -0.0428
6 4 11 8.7106 -0.0230
6 4 14 10.1204 0.0249
6 4 17 4.3687 0.0238
6 4 20 -2.1341 -0.0138
6 4 23 -1.2008 -0.0008
6 4 26 4.0278 0.0374
6 4 29 4.3895 0.0377
6 4 32 -0.3495 0.0536
6 4 35 -6.2981 0.0694
6 4 38 -6.9561 -0.0088
6 4 41 -2.4370 -0.0592
6 4 44 1.6489 0.0262
6 4 47 1.0996 0.0253
6 4 50 -0.7188 -0.1139
6 4 53 -1.4527 -0.0619
6 5 -50 -2.2143 0.1647
6 5 -47 -0.1338 -0.0480
6 5 -44 3.9780 0.0010
6 5 -41 5.0313 0.0480
6 5 -38 2.2741 -0.0503
6 5 -35 2.0075 -0.1131
6 5 -32 3.5323 -0.0726
6 5 -29 3.4899 -0.0018
6 5 -26 5.5097 0.0807
6 5 -23 14.2399 0.1074
6 5 -20 20.4681 0.0169
6 5 -17 18.6625 -0.0646
6 5 -14 12.9440 -0.0212
6 5 -11 13.5638 0.0603
6 5 -8 20.9191 0.0674
6 5 -5 27.3811 -0.0005
6 5 -2 30.2415 -0.0725
6 5 1 28.0275 -0.0639
6 5 4 25.0619 0.0153
6 5 7 22.6241 0.0582
6 5 10 17.8968 0.0294
6 5 13 11.7530 -0.0145
6 5 16 6.6024 -0.0358
6 5 19 7.7006 -0.0275
6 5 22 9.2617 -0.0157
6 5 25 7.7467 -0.0253
6 5 28 4.8690 0.0029
6 5 31 2.3510 0.0690
6 5 34 1.5717 0.0407
6 5 37 2.3293 -0.0340
6 5 40 3.8000 0.0286
6 5 43 4.6044 0.0998
6 5 46 4.1266 0.0067
6 5 49 2.6587 0.0123
6 5 52 1.6303 0.2709
6 6 -51 1.0521 -0.1664
6 6 -48 2.6215 -0.0402
6 6 -45 3.1459 0.0437
6 6 -42 2.9986 0.0278
6 6 -39 3.3944 0.0383
6 6 -36 2.8353 0.0611
6 6 -33 0.1352 0.0333
6 6 -30 -0.8099 0.0277
6 6 -27 2.9636 0.0521
6 6 -24 5.2464 0.0242
6 6 -21 0.7717 -0.0192
6 6 -18 -5.5402 -0.0219
6 6 -15 -6.8991 -0.0274
6 6 -12 -5.2379 -0.0275
6 6 -9 -1.3673 0.0176
6 6 -6 -0.2708 0.0517
6 6 -3 -3.9477 0.0367
6 6 0 -9.9170 0.0065
6 6 3 -11.5453 -0.0340
6 6 6 -7.2843 -0.0636
6 6 9 -5.2641 -0.0389
6 6 12 -5.6074 -0.0076
6 6 15 -5.4931 -0.0170
6 6 18 -3.8307 -0.0217
6 6 21 -2.3423 -0.0101
6 6 24 -2.0518 -0.0032
6 6 27 -1.5449 0.0128
6 6 30 -2.4431 -0.0051
6 6 33 -2.6302 -0.0769
6 6 36 -0.8300 -0.0919
6 6 39 1.2795 -0.0482
6 6 42 0.1660 -0.0329
6 6 45 -1.5833 0.1242
6 6 48 -1.7242 0.5333
6 6 51 -0.3313 0.7978
6 7 -49 1.3853 0.4724
6 7 -46 0.9852 0.3275
6 7 -43 1.9669 0.1453
6 7 -40 2.5940 0.0089
6 7 -37 1.7493 -0.0475
6 7 -34 3.0598 0.0238
6 7 -31 7.5442 0.1099
6 7 -28 8.2316 0.0494
6 7 -25 3.3273 -0.0633
6 7 -22 -0.9789 -0.0657
6 7 -19 -0.7783 -0.0090
6 7 -16 1.3873 0.0222
6 7 -13 4.5144 0.0327
6 7 -10 5.2252 0.0000
6 7 -7 1.4336 -0.0512
6 7 -4 -5.7128 -0.0267
6 7 -1 -6.0908 0.0357
6 7 2 0.5458 0.0327
6 7 5 3.2116 -0.0032
6 7 8 -0.1726 -0.0205
6 7 11 -4.4215 -0.0351
6 7 14 -4.3661 -0.0296
6 7 17 -3.9723 -0.0070
6 7 20 -4.1175 -0.0098
6 7 23 -3.2604 0.0027
6 7 26 -1.4034 0.0428
6 7 29 2.1441 0.0094
6 7 32 6.0840 -0.0797
6 7 35 7.5979 -0.1073
6 7 38 4.7027 -0.1102
6 7 41 1.0343 -0.1352
6 7 44 -0.6797 -0.1083
6 7 47 -0.1736 -0.0752
6 8 -47 2.9951 -0.0505
6 8 -44 0.9050 -0.0225
6 8 -41 -2.9691 -0.0795
6 8 -38 -2.6851 -0.0941
6 8 -35 2.9567 -0.0248
6 8 -32 5.0547 0.0059
6 8 -29 1.0766 -0.0156
6 8 -26 -2.5925 -0.0125
6 8 -23 -2.4960 -0.0206
6 8 -20 -1.5221 -0.0506
6 8 -17 -0.2023 -0.0140
6 8 -14 0.5753 0.0530
6 8 -11 -2.0231 0.0444
6 8 -8 -5.2167 -0.0007
6 8 -5 -2.3386 -0.0229
6 8 -2 6.2126 -0.0424
6 8 1 6.3458 -0.0300
6 8 4 -2.0523 0.0228
6 8 7 -6.9008 0.0303
6 8 10 -2.4950 -0.0051
6 8 13 5.6978 -0.0050
6 8 16 8.6837 0.0032
6 8 19 6.3457 -0.0140
6 8 22 -0.2603 -0.0151
6 8 25 -7.6469 -0.0118
6 8 28 -12.3537 -0.0063
6 8 31 -12.9663 0.0690
6 8 34 -10.7621 0.1456
6 8 37 -6.1604 0.0810
6 8 40 -2.3196 -0.0355
6 8 43 -0.9620 -0.0207
6 8 46 -0.8614 0.0968
6 9 -45 -3.9009 -0.3262
6 9 -42 -4.3497 -0.2916
6 9 -39 -1.9942 -0.1031
6 9 -36 -3.0612 -0.0041
6 9 -33 -6.5177 -0.0561
6 9 -30 -6.6090 -0.0861
6 9 -27 -2.3638 -0.0350
6 9 -24 1.7847 0.0022
6 9 -21 2.8844 0.0016
6 9 -18 2.8277 -0.0155
6 9 -15 0.9663 -0.0440
6 9 -12 -0.7718 -0.0237
6 9 -9 2.5838 0.0498
6 9 -6 9.7283 0.0541
6 9 -3 8.6585 -0.0321
6 9 0 1.9286 -0.0830
6 9 3 0.0519 -0.0528
6 9 6 6.8562 0.0103
6 9 9 13.3759 0.0579
6 9 12 11.4933 0.0248
6 9 15 5.6655 -0.0698
6 9 18 0.2299 -0.0865
6 9 21 -0.7369 -0.0115
6 9 24 2.0650 0.0210
6 9 27 5.2988 0.0033
6 9 30 5.3650 0.0157
6 9 33 3.7482 0.0273
6 9 36 -0.1440 0.0183
6 9 39 -3.2355 0.0781
6 9 42 -3.2424 0.2187
6 9 45 -0.6981 0.3128
6 10 -40 -1.2602 0.1435
6 10 -37 -2.5356 0.0291
6 10 -34 -2.6228 -0.0719
6 10 -31 -0.3368 -0.0761
6 10 -28 0.8056 -0.0469
6 10 -25 -0.6305 -0.0174
6 10 -22 -1.8326 0.0308
6 10 -19 -2.5210 0.0505
6 10 -16 -2.3474 0.0134
6 10 -13 0.4201 -0.0242
6 10 -10 3.6517 -0.0391
6 10 -7 1.1668 -0.0437
6 10 -4 -4.8707 -0.0178
6 10 -1 -4.8586 0.0249
6 10 2 2.3425 0.0378
6 10 5 7.2233 0.0305
6 10 8 4.9837 0.0203
6 10 11 0.3371 -0.0046
6 10 14 -1.2897 -0.0199
6 10 17 0.0608 -0.0076
6 10 20 1.1827 0.0050
6 10 23 -1.1769 0.0381
6 10 26 -5.2643 0.1036
6 10 29 -6.3529 0.0835
6 10 32 -4.7133 -0.0948
6 10 35 -2.6415 -0.2805
6 10 38 -0.9434 -0.3090
6 10 41 1.0572 -0.2365
6 11 -38 2.8760 -0.2447
6 11 -35 3.8553 -0.0866
6 11 -32 4.2914 0.1481
6 11 -29 3.8420 0.2195
6 11 -26 3.4587 0.1106
6 11 -23 3.7577 -0.0325
6 11 -20 3.3180 -0.0964
6 11 -17 3.5347 -0.0503
6 11 -14 4.2497 0.0342
6 11 -11 2.7911 0.0448
6 11 -8 -0.7751 -0.0038
6 11 -5 -1.5503 -0.0020
6 11 -2 1.1961 0.0548
6 11 1 2.3843 0.0669
6 11 4 0.2580 -0.0009
6 11 7 -1.3585 -0.0662
6 11 10 0.3576 -0.0418
6 11 13 3.6167 0.0422
6 11 16 5.5398 0.0778
6 11 19 4.2981 0.0379
6 11 22 1.4715 -0.0043
6 11 25 0.2544 0.0039
6 11 28 0.4454 0.0649
6 11 31 -1.0949 0.1682
6 11 34 -2.6475 0.2719
6 11 37 -2.5132 0.3077
6 12 -36 -5.2431 -0.1072
6 12 -33 -4.8638 -0.1855
6 12 -30 -3.7223 -0.1786
6 12 -27 -2.5054 -0.0214
6 12 -24 -1.2819 0.1208
6 12 -21 -0.1139 0.1055
6 12 -18 0.9542 0.0131
6 12 -15 0.0868 -0.0341
6 12 -12 -3.0062 -0.0129
6 12 -9 -4.7609 0.0566
6 12 -6 -3.4058 0.1136
6 12 -3 -1.3018 0.0803
6 12 0 -1.1997 -0.0072
6 12 3 -1.8237 -0.0268
6 12 6 -1.2855 0.0243
6 12 9 -0.7941 0.0302
6 12 12 -1.9186 -0.0140
6 12 15 -5.5632 0.0131
6 12 18 -8.6893 0.1088
6 12 21 -7.2566 0.1207
6 12 24 -2.1884 0.0112
6 12 27 1.2438 -0.0966
6 12 30 0.7500 -0.1308
6 12 33 -0.4614 -0.1160
6 12 36 -0.6797 -0.0822
6 13 -31 -0.1733 0.3600
6 13 -28 -1.6762 0.3002
6 13 -25 -2.5579 0.1677
6 13 -22 -1.7878 0.0485
6 13 -19 -2.0780 -0.0223
6 13 -16 -3.0341 -0.0841
6 13 -13 -3.5162 -0.0968
6 13 -10 -1.3085 -0.0064
6 13 -7 2.8888 0.0881
6 13 -4 3.7733 0.0749
6 13 -1 2.1774 0.0133
6 13 2 -0.7624 -0.0131
6 13 5 -2.6603 -0.0400
6 13 8 -3.2996 -0.0768
6 13 11 -4.0692 -0.0559
6 13 14 -2.8832 -0.0145
6 13 17 -0.5965 -0.0424
6 13 20 2.3843 -0.0429
6 13 23 2.2508 0.0966
6 13 26 -0.7728 0.1988
6 13 29 -1.9473 0.0710
6 13 32 -1.1897 -0.1267
6 14 -26 2.4376 -0.3125
6 14 -23 0.4687 -0.1822
6 14 -20 -2.1528 -0.0000
6 14 -17 -3.4294 0.0750
6 14 -14 -1.3983 0.0312
6 14 -11 1.6256 -0.0507
6 14 -8 1.1052 -0.1039
6 14 -5 -1.5115 -0.0958
6 14 -2 -3.9313 -0.0581
6 14 1 -3.7450 -0.0537
6 14 4 -3.2186 -0.0506
6 14 7 -3.2194 0.0311
6 14 10 -1.9784 0.1074
6 14 13 -0.0265 0.0181
6 14 16 2.3051 -0.1538
6 14 19 1.6040 -0.2019
6 14 22 -1.6192 -0.1887
6 14 25 -4.1801 -0.2733
6 15 -21 -8.2474 -0.4009
6 15 -18 -5.7206 -0.3905
6 15 -15 -2.0907 -0.1604
6 15 -12 -0.9723 0.0497
6 15 -9 -1.4867 0.0291
6 15 -6 -1.0814 -0.1127
6 15 -3 0.5002 -0.1070
6 15 0 1.8271 0.0895
6 15 3 1.9318 0.2335
6 15 6 2.1778 0.1302
6 15 9 1.8284 -0.0859
6 15 12 0.6865 -0.0837
6 15 15 -0.4316 0.2234
6 15 18 -1.1413 0.4806
6 15 21 -0.4767 0.3560
6 16 -10 -5.0458 -0.0592
6 16 -7 -3.3129 0.1132
6 16 -4 -1.8537 0.2290
6 16 -1 -0.9590 0.0986
6 16 2 0.7839 -0.1945
6 16 5 1.5632 -0.3205
6 16 8 0.5801 -0.1506
7 1 -54 0.8961 0.1902
7 1 -51 -0.1431 0.0450
7 1 -48 -1.0043 0.0290
7 1 -45 -2.8967 -0.0021
7 1 -42 -4.0894 -0.1353
7 1 -39 -1.6320 -0.0738
7 1 -36 2.8787 0.1898
7 1 -33 4.7670 0.2221
7 1 -30 6.2419 -0.0586
7 1 -27 10.9762 -0.2445
7 1 -24 15.5574 -0.0896
7 1 -21 15.5142 0.2156
7 1 -18 15.8802 0.2852
7 1 -15 19.8669 -0.0294
7 1 -12 23.5505 -0.3353
7 1 -9 26.0983 -0.1640
7 1 -6 32.6868 0.2515
7 1 -3 40.9095 0.2783
7 1 0 44.3336 -0.1052
7 1 3 43.2566 -0.2946
7 1 6 42.5053 -0.0226
7 1 9 42.0231 0.2832
7 1 12 36.4058 0.2017
7 1 15 28.1136 -0.0963
7 1 18 21.9692 -0.1993
7 1 21 18.5831 -0.0356
7 1 24 13.9818 0.1651
7 1 27 8.1216 0.1981
7 1 30 3.7241 0.0297
7 1 33 2.2601 -0.1429
7 1 36 1.2702 -0.0844
7 1 39 0.9002 0.0952
7 1 42 1.7876 0.1311
7 1 45 2.1427 0.0994
7 1 48 0.3276 0.1831
7 1 51 -1.2128 0.2726
7 1 54 -1.4249 0.2759
7 2 -52 0.4433 -0.2807
7 2 -49 -1.5971 -0.0962
7 2 -46 -4.1839 -0.0429
7 2 -43 -2.6709 0.0253
7 2 -40 1.9612 0.1254
7 2 -37 2.4900 0.0144
7 2 -34 0.6937 -0.1874
7 2 -31 3.3056 -0.1209
7 2 -28 7.5796 0.1224
7 2 -25 7.8269 0.1745
7 2 -22 9.9262 -0.0201
7 2 -19 17.4280 -0.2165
7 2 -16 22.5697 -0.1745
7 2 -13 19.9386 0.0969
7 2 -10 19.5920 0.2520
7 2 -7 27.3758 0.0354
7 2 -4 32.0065 -0.2534
7 2 -1 23.6707 -0.1758
7 2 2 10.8405 0.1410
7 2 5 5.7644 0.2090
7 2 8 9.6092 -0.0552
7 2 11 14.7063 -0.2310
7 2 14 14.2650 -0.0692
7 2 17 9.1439 0.1492
7 2 20 3.9330 0.1069
7 2 23 1.3376 -0.0947
7 2 26 1.7854 -0.2010
7 2 29 3.6606 -0.1396
7 2 32 3.5911 0.0186
7 2 35 3.3516 0.1085
7 2 38 5.6825 0.0206
7 2 41 9.7058 -0.0597
7 2 44 9.8555 0.0572
7 2 47 4.5821 0.1843
7 2 50 -1.6704 0.1614
7 2 53 -4.2781 0.1598
7 3 -53 1.3949 0.4265
7 3 -50 -2.9574 0.2482
7 3 -47 -2.6396 0.0659
7 3 -44 3.0537 0.0847
7 3 -41 7.0489 0.0773
7 3 -38 5.7730 -0.0426
7 3 -35 6.0083 -0.0649
7 3 -32 7.5039 0.0134
7 3 -29 6.4805 0.0303
7 3 -26 6.4994 0.0064
7 3 -23 13.2183 0.0052
7 3 -20 15.6006 0.0006
7 3 -17 9.9955 0.0091
7 3 -14 6.0157 0.0273
7 3 -11 10.7216 -0.0145
7 3 -8 12.9068 -0.0661
7 3 -5 2.8974 -0.0139
7 3 -2 -7.6688 0.0757
7 3 1 -6.8381 0.0552
7 3 4 0.8313 -0.0515
7 3 7 2.0057 -0.0889
7 3 10 -7.8606 -0.0096
7 3 13 -17.9090 0.0542
7 3 16 -20.0855 0.0146
7 3 19 -13.2727 -0.0259
7 3 22 -6.2278 0.0038
7 3 25 -3.4791 0.0206
7 3 28 -3.6056 -0.0026
7 3 31 -5.8133 -0.0337
7 3 34 -6.4011 -0.1015
7 3 37 -4.3325 -0.1153
7 3 40 -1.9520 0.0610
7 3 43 -1.8666 0.2317
7 3 46 -2.0342 0.1680
7 3 49 -1.8408 0.0760
7 3 52 -2.3011 0.1268
7 4 -51 -1.3277 -0.2499
7 4 -48 3.0789 -0.0971
7 4 -45 3.6421 -0.0134
7 4 -42 -2.7171 -0.0748
7 4 -39 -5.3934 -0.0571
7 4 -36 -3.2343 0.0592
7 4 -33 -1.7254 0.0847
7 4 -30 -2.7377 0.0102
7 4 -27 -2.2963 -0.0638
7 4 -24 -5.3777 -0.1001
7 4 -21 -11.9817 -0.0537
7 4 -18 -16.6256 0.0498
7 4 -15 -11.9074 0.0657
7 4 -12 -8.9838 -0.0210
7 4 -9 -15.1845 -0.0606
7 4 -6 -19.4364 -0.0056
7 4 -3 -17.9456 0.0533
7 4 0 -13.8820 0.0508
7 4 3 -16.1326 0.0062
7 4 6 -21.7910 -0.0138
7 4 9 -21.6638 0.0037
7 4 12 -15.2546 -0.0053
7 4 15 -5.5571 -0.0392
7 4 18 -5.2061 -0.0348
7 4 21 -10.7843 -0.0098
7 4 24 -15.7792 0.0091
7 4 27 -16.4607 0.0388
7 4 30 -11.8124 0.0293
7 4 33 -4.6014 -0.0110
7 4 36 1.8914 0.0406
7 4 39 2.4421 0.0978
7 4 42 -1.7496 -0.0096
7 4 45 -4.1790 -0.0714
7 4 48 -1.2243 0.0964
7 4 51 1.8888 0.1489
7 5 -49 1.0458 0.2936
7 5 -46 -4.6345 0.1303
7 5 -43 -7.1937 -0.0571
7 5 -40 -5.2715 -0.0996
7 5 -37 -3.9159 -0.0370
7 5 -34 -4.5139 0.0658
7 5 -31 -2.9784 0.1124
7 5 -28 -1.7753 0.0260
7 5 -25 -4.2351 -0.0646
7 5 -22 -5.6657 -0.0225
7 5 -19 -1.4509 0.0434
7 5 -16 1.6823 0.0166
7 5 -13 -0.3544 -0.0291
7 5 -10 -1.7001 -0.0204
7 5 -7 -1.3733 0.0201
7 5 -4 -1.7191 0.0464
7 5 -1 -4.0503 0.0174
7 5 2 -3.7324 -0.0330
7 5 5 0.5785 -0.0155
7 5 8 5.2117 0.0451
7 5 11 7.4581 0.0622
7 5 14 3.2783 0.0455
7 5 17 -2.5399 0.0191
7 5 20 -3.7983 -0.0215
7 5 23 -0.6856 -0.0379
7 5 26 1.7866 -0.0451
7 5 29 1.7899 -0.0858
7 5 32 0.9455 -0.0666
7 5 35 -1.7806 0.0320
7 5 38 -5.8395 0.0384
7 5 41 -6.9035 -0.0207
7 5 44 -4.3653 0.0176
7 5 47 -3.6170 -0.0205
7 5 50 -5.3751 -0.2776
7 6 -47 -3.2555 -0.2530
7 6 -44 -2.8607 0.0178
7 6 -41 -4.3894 0.2158
7 6 -38 -4.8901 0.2111
7 6 -35 -2.3618 0.0642
7 6 -32 -0.3182 -0.0967
7 6 -29 -3.1881 -0.1098
7 6 -26 -5.8824 0.0256
7 6 -23 -3.7776 0.0776
7 6 -20 -0.3731 -0.0283
7 6 -17 -0.5078 -0.0732
7 6 -14 -1.2021 0.0330
7 6 -11 -3.9200 0.1193
7 6 -8 -7.9456 0.0708
7 6 -5 -8.3526 -0.0468
7 6 -2 -5.0503 -0.0916
7 6 1 -2.5710 0.0104
7 6 4 -6.8045 0.1183
7 6 7 -10.8692 0.0499
7 6 10 -11.3774 -0.0915
7 6 13 -8.4457 -0.0881
7 6 16 -1.9451 0.0404
7 6 19 1.9586 0.1397
7 6 22 1.2897 0.1240
7 6 25 -2.8388 0.0003
7 6 28 -4.7544 -0.0981
7 6 31 -4.5876 -0.0736
7 6 34 -4.5265 -0.0598
7 6 37 -3.0385 -0.1259
7 6 40 1.4111 -0.1119
7 6 43 4.5004 -0.0591
7 6 46 4.7708 -0.1902
7 6 49 4.5160 -0.3787
7 7 -45 -0.7612 -0.2574
7 7 -42 1.6167 -0.1508
7 7 -39 4.1061 0.0210
7 7 -36 2.4114 0.0938
7 7 -33 -3.6321 0.0337
7 7 -30 -6.3095 -0.0271
7 7 -27 -3.1032 -0.0418
7 7 -24 0.1867 -0.0264
7 7 -21 -0.3376 0.0490
7 7 -18 -1.6296 0.1120
7 7 -15 -2.4031 0.0420
7 7 -12 -1.4749 -0.0706
7 7 -9 2.6706 -0.0649
7 7 -6 8.1391 0.0212
7 7 -3 7.3930 0.0692
7 7 0 1.4982 0.0375
7 7 3 1.3515 -0.0411
7 7 6 7.2206 -0.0521
7 7 9 11.6306 0.0488
7 7 12 9.5934 0.0953
7 7 15 4.1537 -0.0078
7 7 18 -0.1272 -0.0951
7 7 21 -0.6382 -0.0495
7 7 24 3.6438 0.0498
7 7 27 8.0265 0.1216
7 7 30 8.4299 0.1194
7 7 33 6.9105 0.0461
7 7 36 5.7750 0.0329
7 7 39 3.5023 0.1243
7 7 42 0.6579 0.1699
7 7 45 -1.0346 0.1529
7 8 -43 2.3067 0.1706
7 8 -40 3.4855 0.0604
7 8 -37 1.7919 -0.0969
7 8 -34 0.8345 -0.1292
7 8 -31 2.8603 -0.0417
7 8 -28 3.5794 0.0013
7 8 -25 0.8686 -0.0269
7 8 -22 -0.5099 -0.0441
7 8 -19 0.1524 -0.0447
7 8 -16 1.3169 -0.0363
7 8 -13 3.5634 -0.0079
7 8 -10 5.2097 -0.0002
7 8 -7 0.6872 -0.0091
7 8 -4 -5.3430 0.0259
7 8 -1 -4.7955 0.0582
7 8 2 2.8426 0.0180
7 8 5 5.9475 -0.0298
7 8 8 1.4464 -0.0243
7 8 11 -3.2460 0.0077
7 8 14 -4.1569 0.0541
7 8 17 -0.9105 0.0727
7 8 20 2.4580 -0.0018
7 8 23 3.6811 -0.0870
7 8 26 2.2402 -0.0717
7 8 29 1.7014 -0.0264
7 8 32 1.2321 -0.0111
7 8 35 -0.0748 0.0659
7 8 38 -2.0954 0.2133
7 8 41 -1.7407 0.2952
7 8 44 -0.5489 0.2361
7 9 -41 -2.0404 -0.0989
7 9 -38 -2.3083 -0.1903
7 9 -35 0.3809 -0.1093
7 9 -32 1.8466 0.0022
7 9 -29 0.6950 0.0115
7 9 -26 1.1516 -0.0224
7 9 -23 3.0011 -0.0264
7 9 -20 4.1787 -0.0082
7 9 -17 4.0183 0.0175
7 9 -14 3.2418 0.0233
7 9 -11 -0.2453 -0.0056
7 9 -8 -4.1904 -0.0209
7 9 -5 -2.9013 -0.0017
7 9 -2 2.4108 0.0193
7 9 1 2.6017 0.0431
7 9 4 -2.5704 0.0528
7 9 7 -5.9115 -0.0079
7 9 10 -4.3927 -0.0852
7 9 13 -1.4439 -0.0670
7 9 16 -0.4822 0.0153
7 9 19 -1.1965 0.0620
7 9 22 -1.9418 0.0472
7 9 25 -0.8875 -0.0305
7 9 28 -0.4004 -0.1316
7 9 31 -0.9993 -0.1431
7 9 34 -1.1147 -0.0633
7 9 37 1.7544 -0.0560
7 9 40 3.2043 -0.1911
7 9 43 1.4762 -0.3243
7 10 -39 1.6444 0.2421
7 10 -36 0.7084 0.3116
7 10 -33 -2.0399 0.1833
7 10 -30 -3.3739 0.0340
7 10 -27 -3.0623 0.0323
7 10 -24 -1.9781 0.0831
7 10 -21 -0.5061 0.0534
7 10 -18 0.8161 -0.0232
7 10 -15 0.5533 -0.0623
7 10 -12 -2.0183 -0.0418
7 10 -9 -2.0019 -0.0009
7 10 -6 0.9429 0.0005
7 10 -3 1.5356 -0.0348
7 10 0 -1.5637 -0.0426
7 10 3 -3.9132 -0.0046
7 10 6 -3.0851 0.0402
7 10 9 -2.2178 0.0543
7 10 12 -3.4213 0.0191
7 10 15 -5.8101 -0.0312
7 10 18 -6.9435 -0.0290
7 10 21 -4.0673 0.0080
7 10 24 -0.0643 0.0089
7 10 27 2.2032 0.0036
7 10 30 2.1338 0.0644
7 10 33 1.1698 0.1530
7 10 36 -0.7007 0.1892
7 10 39 -3.7725 0.1967
7 11 -37 -1.1466 0.4777
7 11 -34 0.6353 0.3233
7 11 -31 1.7604 0.1463
7 11 -28 2.1940 0.0271
7 11 -25 0.9548 -0.0320
7 11 -22 -1.0427 -0.0094
7 11 -19 -2.3959 0.0324
7 11 -16 -4.2222 -0.0128
7 11 -13 -3.0179 -0.0975
7 11 -10 0.5109 -0.0981
7 11 -7 3.2667 -0.0238
7 11 -4 2.6343 0.0320
7 11 -1 0.5719 0.0366
7 11 2 0.8959 0.0106
7 11 5 1.3663 -0.0224
7 11 8 1.0152 -0.0332
7 11 11 -0.4215 -0.0048
7 11 14 -1.1181 0.0253
7 11 17 0.7270 0.0034
7 11 20 1.7015 -0.0430
7 11 23 0.9713 -0.0523
7 11 26 -1.0833 -0.0869
7 11 29 -0.5473 -0.2731
7 11 32 1.6974 -0.5667
7 11 35 1.9217 -0.7533
7 12 -32 -1.2093 0.1662
7 12 -29 -2.6206 0.2120
7 12 -26 -3.2345 0.0855
7 12 -23 -3.5576 -0.0507
7 12 -20 -4.0901 -0.0849
7 12 -17 -3.9895 -0.0068
7 12 -14 -2.3582 0.1013
7 12 -11 -0.8345 0.0890
7 12 -8 -2.5024 -0.0521
7 12 -5 -5.3267 -0.1220
7 12 -2 -5.4662 -0.0242
7 12 1 -3.1559 0.0783
7 12 4 -1.4330 0.0560
7 12 7 -1.8074 -0.0012
7 12 10 -1.6277 -0.0106
7 12 13 0.5780 -0.0311
7 12 16 3.2408 -0.0694
7 12 19 3.4443 -0.0321
7 12 22 0.8312 0.0736
7 12 25 -1.5619 0.1756
7 12 28 -2.5756 0.3299
7 12 31 -2.6152 0.5784
7 13 -27 3.1921 -0.4308
7 13 -24 2.6764 -0.2937
7 13 -21 2.8379 -0.1452
7 13 -18 4.6783 -0.0155
7 13 -15 5.6705 0.0568
7 13 -12 3.6347 0.0310
7 13 -9 -0.0525 -0.0193
7 13 -6 -1.0958 -0.0191
7 13 -3 1.4949 -0.0208
7 13 0 3.2635 -0.0461
7 13 3 3.3669 -0.0074
7 13 6 2.9638 0.0746
7 13 9 3.1658 0.0554
7 13 12 2.5818 -0.0287
7 13 15 0.0854 -0.0004
7 13 18 -1.7384 0.0630
7 13 21 -1.2949 -0.0754
7 13 24 1.8995 -0.3273
7 13 27 4.4711 -0.3981
7 14 -22 5.3888 0.3071
7 14 -19 5.7662 0.1905
7 14 -16 2.7507 0.0456
7 14 -13 -0.3639 -0.0093
7 14 -10 -0.0311 0.0627
7 14 -7 3.0151 0.1260
7 14 -4 4.1443 0.0706
7 14 -1 2.6753 -0.0244
7 14 2 1.7656 -0.0538
7 14 5 1.7532 -0.0416
7 14 8 1.1756 -0.0131
7 14 11 -0.1420 0.0558
7 14 14 -0.3965 0.0704
7 14 17 0.7964 -0.0742
7 14 20 2.2601 -0.1832
7 15 -11 3.1359 -0.1499
7 15 -8 1.6050 -0.1186
7 15 -5 -0.7889 -0.0057
7 15 -2 -0.8549 0.0701
7 15 1 -0.1043 0.0645
7 15 4 0.6431 0.0447
7 15 7 1.2286 0.0653
7 15 10 2.9561 0.0532
7 15 13 3.5407 -0.0815
8 1 -53 2.2995 0.1058
8 1 -50 0.1305 0.0467
8 1 -47 -2.0619 -0.0629
8 1 -44 -1.9638 -0.0857
8 1 -41 -1.4248 -0.1164
8 1 -38 -1.5670 -0.1554
8 1 -35 -1.5069 -0.0663
8 1 -32 -2.0856 0.0668
8 1 -29 -5.8455 0.0636
8 1 -26 -9.6734 -0.0392
8 1 -23 -9.4223 -0.1057
8 1 -20 -7.8350 -0.0596
8 1 -17 -9.5444 0.0841
8 1 -14 -3.3836 0.1423
8 1 -11 5.8356 -0.0140
8 1 -8 5.4509 -0.1583
8 1 -5 -5.4579 -0.0456
8 1 -2 -7.4911 0.1402
8 1 1 5.8873 0.0998
8 1 4 18.0507 -0.0910
8 1 7 15.1920 -0.1350
8 1 10 3.8143 0.0212
8 1 13 -3.8405 0.1234
8 1 16 -4.0960 0.0203
8 1 19 -3.6909 -0.0980
8 1 22 -1.4516 -0.0528
8 1 25 -1.1047 0.0406
8 1 28 -1.0874 0.0576
8 1 31 -2.4027 0.0361
8 1 34 -4.8264 -0.0095
8 1 37 -6.8210 -0.0387
8 1 40 -8.5571 0.0496
8 1 43 -10.1392 0.1232
8 1 46 -8.4240 -0.0479
8 1 49 -3.3013 -0.3242
8 1 52 1.3440 -0.4183
8 2 -51 3.1190 -0.0820
8 2 -48 9.2204 -0.0148
8 2 -45 10.2880 -0.0540
8 2 -42 4.3120 -0.1544
8 2 -39 -0.1185 -0.0633
8 2 -36 1.8447 0.1425
8 2 -33 4.0569 0.1569
8 2 -30 4.3294 -0.0219
8 2 -27 6.0156 -0.1439
8 2 -24 5.8577 -0.0672
8 2 -21 2.0601 0.1320
8 2 -18 3.8116 0.2056
8 2 -15 9.0586 0.0165
8 2 -12 6.9322 -0.1744
8 2 -9 -4.9799 -0.0703
8 2 -6 -6.0507 0.1500
8 2 -3 10.2520 0.1313
8 2 0 22.4818 -0.0862
8 2 3 16.4071 -0.1759
8 2 6 2.7700 -0.0224
8 2 9 0.8446 0.1379
8 2 12 10.1191 0.0734
8 2 15 16.4664 -0.0926
8 2 18 14.1034 -0.1046
8 2 21 6.0005 0.0097
8 2 24 2.2993 0.0709
8 2 27 1.9728 0.0439
8 2 30 3.5632 -0.0394
8 2 33 5.9859 -0.1148
8 2 36 6.7707 -0.0677
8 2 39 3.2135 0.0030
8 2 42 -1.6974 -0.1228
8 2 45 -3.7362 -0.2841
8 2 48 -2.3319 -0.1774
8 2 51 -0.6854 0.0376
8 3 -52 -0.4240 0.1722
8 3 -49 -0.5962 0.2024
8 3 -46 -3.9425 0.1531
8 3 -43 -3.4200 0.1628
8 3 -40 1.6744 0.1768
8 3 -37 4.0188 0.0645
8 3 -34 0.9523 -0.0444
8 3 -31 -0.2008 0.0080
8 3 -28 0.6646 0.1166
8 3 -25 -0.1470 0.1312
8 3 -22 0.8629 0.0426
8 3 -19 6.4232 -0.0736
8 3 -16 5.3038 -0.0813
8 3 -13 -3.6773 0.0587
8 3 -10 -5.7645 0.1451
8 3 -7 3.0162 0.0363
8 3 -4 6.6767 -0.0962
8 3 -1 -5.0224 -0.0600
8 3 2 -17.2355 0.0737
8 3 5 -15.2880 0.1096
8 3 8 -4.2588 -0.0110
8 3 11 1.0254 -0.1210
8 3 14 -4.7758 -0.0553
8 3 17 -10.3246 0.0684
8 3 20 -7.7504 0.0569
8 3 23 0.1911 -0.0240
8 3 26 4.7120 -0.0444
8 3 29 4.9799 -0.0194
8 3 32 3.9342 0.0459
8 3 35 1.2384 0.1072
8 3 38 -1.1963 0.0284
8 3 41 0.5682 -0.0840
8 3 44 4.4777 -0.0056
8 3 47 4.6332 0.0798
8 3 50 2.2952 -0.0749
8 4 -50 -0.4371 -0.3969
8 4 -47 -0.0802 -0.3878
8 4 -44 4.1174 -0.1423
8 4 -41 6.4221 0.0723
8 4 -38 3.9255 0.1244
8 4 -35 2.8147 0.0605
8 4 -32 3.5455 -0.0481
8 4 -29 2.1787 -0.0845
8 4 -26 1.3902 -0.0041
8 4 -23 4.2847 0.0410
8 4 -20 4.2917 -0.0303
8 4 -17 -0.5750 -0.0755
8 4 -14 -1.6663 -0.0213
8 4 -11 3.8326 0.0340
8 4 -8 5.2375 0.0278
8 4 -5 -1.0264 -0.0197
8 4 -2 -2.9950 -0.0537
8 4 1 4.1380 -0.0145
8 4 4 11.9849 0.0506
8 4 7 10.3624 0.0437
8 4 10 1.3587 0.0031
8 4 13 -3.6774 -0.0013
8 4 16 0.6680 0.0003
8 4 19 8.3661 0.0034
8 4 22 9.1142 0.0140
8 4 25 5.4963 -0.0194
8 4 28 3.2220 -0.0391
8 4 31 1.1279 0.0372
8 4 34 -2.9851 0.0778
8 4 37 -5.0667 0.0210
8 4 40 -2.9333 0.0301
8 4 43 -0.7802 0.0387
8 4 46 -0.3452 -0.1502
8 4 49 0.6326 -0.2966
8 5 -48 1.9344 0.1460
8 5 -45 5.1289 0.0675
8 5 -42 5.2124 -0.0702
8 5 -39 3.6902 -0.1317
8 5 -36 1.8497 -0.1070
8 5 -33 -3.2531 -0.0345
8 5 -30 -7.0865 0.0426
8 5 -27 -6.7877 0.0274
8 5 -24 -6.7093 -0.0584
8 5 -21 -10.8085 -0.0421
8 5 -18 -12.3070 0.0674
8 5 -15 -9.9308 0.0716
8 5 -12 -6.9344 -0.0412
8 5 -9 -6.6784 -0.0979
8 5 -6 -4.2328 -0.0308
8 5 -3 0.7620 0.0737
8 5 0 1.9714 0.0807
8 5 3 1.7558 -0.0393
8 5 6 0.6009 -0.1068
8 5 9 2.8936 0.0009
8 5 12 8.0270 0.1068
8 5 15 10.7005 0.0534
8 5 18 8.2641 -0.0474
8 5 21 2.7136 -0.0718
8 5 24 2.2329 -0.0178
8 5 27 3.9776 0.0739
8 5 30 4.0724 0.0873
8 5 33 4.8360 -0.0070
8 5 36 8.4030 -0.0266
8 5 39 8.2595 0.0354
8 5 42 3.4580 -0.0414
8 5 45 -1.2353 -0.1491
8 5 48 -1.8742 -0.0221
8 6 -46 -3.2793 0.2343
8 6 -43 -4.0748 0.0691
8 6 -40 -3.4803 -0.0932
8 6 -37 -3.9246 -0.1338
8 6 -34 -1.6085 -0.0211
8 6 -31 3.3444 0.0891
8 6 -28 7.9944 0.0641
8 6 -25 8.4524 0.0085
8 6 -22 8.4475 0.0250
8 6 -19 9.1820 0.0333
8 6 -16 8.6109 -0.0022
8 6 -13 5.3677 -0.0105
8 6 -10 4.8292 0.0073
8 6 -7 5.0145 0.0125
8 6 -4 3.7540 0.0007
8 6 -1 4.9758 -0.0462
8 6 2 6.0519 -0.0875
8 6 5 7.3520 -0.0414
8 6 8 6.0423 0.0268
8 6 11 4.5531 0.0145
8 6 14 2.0767 -0.0172
8 6 17 -1.1958 -0.0176
8 6 20 0.0797 -0.0336
8 6 23 2.1110 -0.0250
8 6 26 1.6342 0.0489
8 6 29 -0.2842 0.1029
8 6 32 -0.6559 0.1161
8 6 35 -1.9672 0.1112
8 6 38 -2.3399 0.0010
8 6 41 0.0806 -0.1656
8 6 44 5.3969 -0.1730
8 6 47 7.3382 -0.0664
8 7 -44 4.8307 0.0232
8 7 -41 2.4808 0.0590
8 7 -38 2.5411 0.0645
8 7 -35 5.3911 0.0434
8 7 -32 6.6086 0.0026
8 7 -29 3.5834 0.0151
8 7 -26 1.0979 0.0983
8 7 -23 1.6874 0.1160
8 7 -20 2.5829 0.0178
8 7 -17 2.8438 -0.0553
8 7 -14 3.5088 -0.0310
8 7 -11 2.8175 0.0115
8 7 -8 1.1945 0.0062
8 7 -5 2.8793 -0.0470
8 7 -2 6.6317 -0.0751
8 7 1 6.5922 0.0113
8 7 4 2.5145 0.1203
8 7 7 0.1496 0.0755
8 7 10 0.6041 -0.0494
8 7 13 1.5295 -0.0550
8 7 16 2.4718 0.0393
8 7 19 2.5584 0.0982
8 7 22 0.5073 0.0720
8 7 25 -1.2865 -0.0365
8 7 28 -0.9215 -0.1398
8 7 31 0.0323 -0.1124
8 7 34 0.9792 -0.0119
8 7 37 1.9974 0.0352
8 7 40 1.4555 0.0834
8 7 43 -2.0901 0.1756
8 8 -42 -1.7911 -0.2450
8 8 -39 -0.7182 -0.1113
8 8 -36 -0.8424 0.0372
8 8 -33 -2.8075 0.0530
8 8 -30 -3.9522 -0.0054
8 8 -27 -2.5896 -0.0381
8 8 -24 -2.3706 -0.0407
8 8 -21 -3.8471 -0.0222
8 8 -18 -4.9775 0.0037
8 8 -15 -5.8955 0.0077
8 8 -12 -6.0524 0.0094
8 8 -9 -2.4492 0.0264
8 8 -6 2.9034 0.0244
8 8 -3 3.3515 0.0073
8 8 0 -0.3953 -0.0014
8 8 3 -2.2830 -0.0243
8 8 6 -0.3580 -0.0351
8 8 9 0.5407 0.0120
8 8 12 -0.6018 0.0376
8 8 15 -1.9494 -0.0140
8 8 18 -2.4819 -0.0293
8 8 21 -1.2279 0.0416
8 8 24 0.6619 0.0832
8 8 27 0.9333 0.0425
8 8 30 0.5358 -0.0383
8 8 33 1.0052 -0.1517
8 8 36 0.7456 -0.2802
8 8 39 -0.5336 -0.3706
8 8 42 -1.0338 -0.4011
8 9 -40 0.8321 0.3790
8 9 -37 -0.3416 0.2647
8 9 -34 -0.0719 0.0949
8 9 -31 2.2722 0.0621
8 9 -28 3.5867 0.1044
8 9 -25 2.2244 0.0884
8 9 -22 0.1289 0.0421
8 9 -19 -0.6863 0.0310
8 9 -16 -0.8315 0.0351
8 9 -13 0.6651 0.0125
8 9 -10 2.4689 -0.0338
8 9 -7 0.4528 -0.0497
8 9 -4 -4.4889 -0.0085
8 9 -1 -6.9661 0.0163
8 9 2 -5.4883 -0.0229
8 9 5 -4.3383 -0.0441
8 9 8 -4.8876 0.0049
8 9 11 -4.2598 0.0525
8 9 14 -1.2803 0.0377
8 9 17 2.7534 -0.0362
8 9 20 4.1562 -0.1225
8 9 23 2.2196 -0.1098
8 9 26 0.2721 0.0504
8 9 29 0.9778 0.2058
8 9 32 2.2825 0.2031
8 9 35 1.2291 0.1176
8 9 38 0.4427 0.1088
8 10 -35 -0.7695 -0.4451
8 10 -32 -0.1319 -0.1405
8 10 -29 -1.0916 -0.0134
8 10 -26 -1.2179 -0.0797
8 10 -23 0.1846 -0.1497
8 10 -20 0.5638 -0.1431
8 10 -17 0.8199 -0.0765
8 10 -14 0.6972 0.0212
8 10 -11 0.6583 0.0872
8 10 -8 -0.8190 0.0721
8 10 -5 -1.3052 0.0041
8 10 -2 0.8592 -0.0463
8 10 1 1.9093 -0.0341
8 10 4 0.7819 0.0148
8 10 7 -1.3321 0.0330
8 10 10 -1.5023 0.0079
8 10 13 0.1020 -0.0167
8 10 16 0.3462 -0.0268
8 10 19 -0.8171 -0.0429
8 10 22 -3.2711 -0.0769
8 10 25 -4.0165 -0.1097
8 10 28 -5.2616 -0.0590
8 10 31 -7.2107 0.1584
8 10 34 -6.4210 0.4651
8 10 37 -2.9689 0.6295
8 11 -33 -1.6818 -0.3802
8 11 -30 -1.4476 -0.4584
8 11 -27 -0.0544 -0.3156
8 11 -24 0.8774 -0.0855
8 11 -21 1.0468 0.0402
8 11 -18 1.0120 0.0653
8 11 -15 1.8341 0.0548
8 11 -12 0.5233 0.0288
8 11 -9 -1.6179 0.0241
8 11 -6 -1.6302 0.0436
8 11 -3 -0.3350 0.0153
8 11 0 0.2997 -0.0706
8 11 3 -0.8027 -0.1149
8 11 6 -0.5359 -0.0735
8 11 9 0.9065 -0.0245
8 11 12 1.3680 -0.0145
8 11 15 0.4550 0.0132
8 11 18 -0.7335 0.0699
8 11 21 0.8815 0.0630
8 11 24 3.2178 -0.0420
8 11 27 4.5560 -0.1760
8 11 30 4.5588 -0.3120
8 11 33 3.8885 -0.4635
8 12 -28 1.5693 0.2012
8 12 -25 1.2997 0.1606
8 12 -22 0.5461 0.1032
8 12 -19 0.1215 0.0255
8 12 -16 -1.2595 -0.0778
8 12 -13 -3.2876 -0.0984
8 12 -10 -1.9293 0.0136
8 12 -7 0.9330 0.0942
8 12 -4 1.7722 0.0255
8 12 -1 -0.5282 -0.0585
8 12 2 -1.6686 -0.0296
8 12 5 0.7486 0.0288
8 12 8 2.4996 0.0395
8 12 11 2.4137 0.0675
8 12 14 0.7031 0.1054
8 12 17 -0.2932 0.0463
8 12 20 -0.5121 -0.0312
8 12 23 -1.4795 0.0731
8 12 26 -2.0695 0.2935
8 12 29 -2.2414 0.3808
8 13 -23 -1.5808 0.1845
8 13 -20 -2.4479 0.1522
8 13 -17 -3.1292 0.1500
8 13 -14 -1.1587 0.1773
8 13 -11 1.8902 0.1219
8 13 -8 3.0688 -0.0137
8 13 -5 0.9842 -0.0444
8 13 -2 -0.3146 0.0719
8 13 1 0.0460 0.1130
8 13 4 -1.0149 -0.0254
8 13 7 -2.4384 -0.1396
8 13 10 -3.0759 -0.0898
8 13 13 -1.8405 -0.0010
8 13 16 -1.0297 0.0704
8 13 19 -1.2330 0.2313
8 13 22 -1.3273 0.3898
8 14 -15 0.5349 0.0141
8 14 -12 0.1237 0.0036
8 14 -9 -1.4081 -0.0036
8 14 -6 -0.7239 0.0342
8 14 -3 1.5912 0.0277
8 14 0 2.0324 -0.0552
8 14 3 0.0613 -0.0923
8 14 6 -1.1087 -0.0331
8 14 9 -1.2060 -0.0036
8 14 12 -1.0180 -0.0338
8 14 15 -0.2992 0.0208
9 1 -52 -4.5748 -0.5133
9 1 -49 -4.0811 -0.5169
9 1 -46 -3.0730 -0.3188
9 1 -43 -1.4652 0.0001
9 1 -40 0.8875 0.1387
9 1 -37 -0.2655 -0.0232
9 1 -34 -3.3749 -0.1714
9 1 -31 -4.1043 -0.0523
9 1 -28 -2.6263 0.1446
9 1 -25 -3.4062 0.1277
9 1 -22 -4.0193 -0.1188
9 1 -19 -4.7698 -0.3267
9 1 -16 -8.1834 -0.1931
9 1 -13 -15.9801 0.1734
9 1 -10 -10.8118 0.2583
9 1 -7 4.4883 -0.0778
9 1 -4 7.5240 -0.3118
9 1 -1 -8.0410 -0.0898
9 1 2 -22.5492 0.2442
9 1 5 -16.6856 0.2179
9 1 8 -2.6783 -0.1200
9 1 11 2.5493 -0.2999
9 1 14 -0.9023 -0.0679
9 1 17 -4.6718 0.2404
9 1 20 -1.0014 0.2017
9 1 23 1.6374 -0.0537
9 1 26 2.3547 -0.1476
9 1 29 1.3093 -0.0379
9 1 32 1.1958 0.1006
9 1 35 1.4284 0.1274
9 1 38 2.7524 -0.0451
9 1 41 6.1086 -0.2684
9 1 44 9.9848 -0.2621
9 1 47 8.9181 -0.1339
9 1 50 3.9506 -0.2192
9 2 -50 -1.0292 -0.1007
9 2 -47 -5.3263 -0.0476
9 2 -44 -5.3917 0.0000
9 2 -41 -4.5816 -0.0161
9 2 -38 -5.9135 0.0093
9 2 -35 -7.2596 0.0933
9 2 -32 -7.3560 0.0803
9 2 -29 -9.1569 -0.0314
9 2 -26 -10.2835 -0.0698
9 2 -23 -9.4774 0.0038
9 2 -20 -11.9857 0.0992
9 2 -17 -18.0204 0.1295
9 2 -14 -14.1755 0.0212
9 2 -11 -1.2170 -0.1343
9 2 -8 -0.1665 -0.1021
9 2 -5 -14.9825 0.0879
9 2 -2 -24.2279 0.1394
9 2 1 -12.2068 -0.0104
9 2 4 4.1772 -0.1242
9 2 7 4.5075 -0.0509
9 2 10 -6.6395 0.1092
9 2 13 -12.6827 0.1330
9 2 16 -5.6062 -0.0377
9 2 19 3.1352 -0.1522
9 2 22 4.0513 -0.0382
9 2 25 -0.3529 0.0977
9 2 28 -3.5169 0.0825
9 2 31 -4.3251 0.0217
9 2 34 -4.4784 -0.0460
9 2 37 -3.0839 -0.1415
9 2 40 -1.1301 -0.1269
9 2 43 -1.8738 -0.0128
9 2 46 -4.1414 -0.0160
9 2 49 -3.5937 -0.0641
9 3 -48 1.8203 0.4419
9 3 -45 4.9209 0.2716
9 3 -42 3.4905 0.0205
9 3 -39 2.0541 -0.0924
9 3 -36 4.6871 -0.0712
9 3 -33 7.8051 -0.0088
9 3 -30 8.8147 0.0421
9 3 -27 9.5252 0.0213
9 3 -24 7.7726 -0.0379
9 3 -21 2.9693 -0.0094
9 3 -18 3.7059 0.0690
9 3 -15 11.2587 0.0568
9 3 -12 10.4496 -0.0020
9 3 -9 2.5099 -0.0053
9 3 -6 0.2699 0.0064
9 3 -3 11.5664 -0.0059
9 3 0 19.7589 -0.0208
9 3 3 12.0604 -0.0391
9 3 6 0.7383 -0.0229
9 3 9 -1.7092 0.0503
9 3 12 8.2178 0.0797
9 3 15 14.0311 0.0340
9 3 18 7.5972 0.0095
9 3 21 -1.9108 0.0010
9 3 24 -5.3184 -0.0237
9 3 27 -1.9330 0.0051
9 3 30 0.1362 0.0316
9 3 33 1.6484 -0.0444
9 3 36 4.3780 -0.0669
9 3 39 5.4031 0.0491
9 3 42 2.9613 0.0855
9 3 45 2.1383 0.0379
9 3 48 2.1078 0.1464
9 4 -46 0.3363 0.0894
9 4 -43 -2.4229 0.0690
9 4 -40 -1.5732 0.0296
9 4 -37 -1.1018 -0.0547
9 4 -34 -1.8924 -0.1203
9 4 -31 -0.8240 -0.1445
9 4 -28 1.2001 -0.1357
9 4 -25 1.8586 -0.0571
9 4 -22 4.7158 0.0345
9 4 -19 9.4964 0.0140
9 4 -16 8.8365 -0.0649
9 4 -13 2.4058 -0.0694
9 4 -10 0.0606 -0.0268
9 4 -7 6.2769 -0.0017
9 4 -4 8.8821 0.0148
9 4 -1 3.4792 0.0065
9 4 2 -3.1207 -0.0166
9 4 5 -2.9075 -0.0035
9 4 8 3.3532 -0.0042
9 4 11 4.8232 -0.0511
9 4 14 -0.9819 -0.0390
9 4 17 -7.1946 0.0343
9 4 20 -4.8680 0.0567
9 4 23 1.5662 0.0595
9 4 26 2.5756 0.0792
9 4 29 0.1264 0.0290
9 4 32 0.3874 -0.0360
9 4 35 1.9967 -0.0096
9 4 38 2.7608 -0.0049
9 4 41 4.6596 -0.0286
9 4 44 6.9427 0.1198
9 4 47 6.0612 0.3146
9 5 -47 -2.0787 -0.4139
9 5 -44 -4.4712 -0.2672
9 5 -41 -5.7084 -0.0977
9 5 -38 -4.7181 -0.0076
9 5 -35 -2.0756 -0.0198
9 5 -32 0.0685 -0.0800
9 5 -29 -2.3954 -0.0616
9 5 -26 -5.4210 0.0364
9 5 -23 -5.8572 0.0488
9 5 -20 -6.0869 -0.0436
9 5 -17 -7.3947 -0.0716
9 5 -14 -5.0441 0.0018
9 5 -11 -1.4338 0.0559
9 5 -8 -1.8572 0.0276
9 5 -5 -6.7082 -0.0539
9 5 -2 -10.7647 -0.0846
9 5 1 -10.0255 0.0219
9 5 4 -8.4288 0.1303
9 5 7 -7.5582 0.0518
9 5 10 -10.1780 -0.1042
9 5 13 -11.6592 -0.1323
9 5 16 -7.5285 -0.0621
9 5 19 -2.5025 0.0067
9 5 22 -2.1504 0.0378
9 5 25 -4.5962 -0.0132
9 5 28 -3.1143 -0.0707
9 5 31 -0.8191 -0.0014
9 5 34 -2.4291 0.0868
9 5 37 -7.4277 0.0777
9 5 40 -11.1294 0.1356
9 5 43 -13.6530 0.2821
9 5 46 -12.8230 0.2651
9 6 -45 1.7642 0.0717
9 6 -42 3.3002 0.0514
9 6 -39 3.3309 0.0801
9 6 -36 1.0766 0.1209
9 6 -33 -3.4452 0.1208
9 6 -30 -5.5208 0.0731
9 6 -27 -3.6501 -0.0201
9 6 -24 -1.3865 -0.0892
9 6 -21 -0.8170 -0.0325
9 6 -18 0.1334 0.0776
9 6 -15 1.7093 0.0766
9 6 -12 1.9975 -0.0123
9 6 -9 1.4088 -0.0526
9 6 -6 1.1971 -0.0131
9 6 -3 -0.0173 0.0476
9 6 0 -2.5248 0.0439
9 6 3 -3.4193 -0.0467
9 6 6 -4.1558 -0.0776
9 6 9 -5.2188 0.0379
9 6 12 -5.0176 0.1078
9 6 15 -3.1921 0.0009
9 6 18 -2.7518 -0.1133
9 6 21 -3.6682 -0.1086
9 6 24 -3.2101 -0.0567
9 6 27 -2.8904 -0.0110
9 6 30 -3.4573 0.0013
9 6 33 -2.5119 -0.0346
9 6 36 1.6961 -0.0218
9 6 39 5.0678 0.0396
9 6 42 5.9359 -0.0322
9 6 45 4.6837 -0.1915
9 7 -43 -3.2316 0.2209
9 7 -40 -4.7206 0.1458
9 7 -37 -6.0825 -0.0116
9 7 -34 -4.2440 -0.1009
9 7 -31 1.6665 -0.0503
9 7 -28 5.2316 0.0203
9 7 -25 4.9092 0.0116
9 7 -22 2.4249 -0.0424
9 7 -19 0.7578 -0.0767
9 7 -16 -0.9807 -0.0508
9 7 -13 -2.5855 0.0156
9 7 -10 -3.9301 0.0501
9 7 -7 -6.2625 0.0533
9 7 -4 -8.7813 0.0710
9 7 -1 -8.1907 0.0552
9 7 2 -5.8013 -0.0251
9 7 5 -5.6006 -0.0819
9 7 8 -5.5868 -0.0753
9 7 11 -3.4360 -0.0394
9 7 14 -0.5501 0.0382
9 7 17 0.3070 0.1117
9 7 20 -0.5535 0.0739
9 7 23 -2.2868 -0.0128
9 7 26 -3.0826 -0.0140
9 7 29 -3.7007 0.0157
9 7 32 -4.7807 -0.0185
9 7 35 -7.7748 -0.0773
9 7 38 -9.1980 -0.1175
9 7 41 -5.8303 -0.1178
9 8 -38 5.7229 0.1244
9 8 -35 5.2378 0.1331
9 8 -32 1.1458 0.0886
9 8 -29 -4.0924 -0.0352
9 8 -26 -7.0922 -0.0829
9 8 -23 -4.5345 0.0138
9 8 -20 -1.1770 0.1074
9 8 -17 0.8585 0.0771
9 8 -14 2.2819 -0.0212
9 8 -11 1.7892 -0.0643
9 8 -8 0.3325 -0.0265
9 8 -5 0.2139 -0.0097
9 8 -2 1.9791 -0.0563
9 8 1 2.6192 -0.0534
9 8 4 1.9608 0.0324
9 8 7 2.7018 0.0606
9 8 10 3.7960 -0.0152
9 8 13 3.0247 -0.0826
9 8 16 0.2266 -0.0856
9 8 19 -2.0563 -0.0405
9 8 22 -1.2163 0.0380
9 8 25 0.7944 0.0807
9 8 28 2.8029 0.0373
9 8 31 2.6660 -0.0152
9 8 34 4.0777 -0.0088
9 8 37 6.7478 0.0175
9 8 40 6.2059 0.0292
9 9 -36 1.4336 0.1352
9 9 -33 1.6163 0.1802
9 9 -30 1.7152 0.1407
9 9 -27 2.6765 0.1268
9 9 -24 1.7417 0.0823
9 9 -21 -1.6693 -0.0293
9 9 -18 -4.5578 -0.0897
9 9 -15 -5.2678 -0.0301
9 9 -12 -4.9270 0.0623
9 9 -9 -3.6780 0.0847
9 9 -6 -1.1251 0.0420
9 9 -3 0.4669 0.0163
9 9 0 0.2066 0.0277
9 9 3 0.7065 0.0049
9 9 6 2.9084 -0.0549
9 9 9 4.7002 -0.0600
9 9 12 3.8553 -0.0018
9 9 15 1.8345 0.0455
9 9 18 0.9901 0.0637
9 9 21 1.3342 0.0536
9 9 24 0.6251 -0.0139
9 9 27 -1.8549 -0.1064
9 9 30 -3.2703 -0.1482
9 9 33 -2.6457 -0.1363
9 9 36 -2.4803 -0.1163
9 10 -34 1.1398 -0.5329
9 10 -31 1.4734 -0.5974
9 10 -28 1.9606 -0.4624
9 10 -25 1.2492 -0.2469
9 10 -22 2.0370 -0.0095
9 10 -19 4.9228 0.1658
9 10 -16 6.7262 0.1573
9 10 -13 6.3440 0.0021
9 10 -10 5.8861 -0.1241
9 10 -7 6.5636 -0.1253
9 10 -4 5.7322 -0.0443
9 10 -1 4.5081 0.0350
9 10 2 5.4300 0.0670
9 10 5 7.7073 0.0556
9 10 8 8.5434 0.0179
9 10 11 6.6280 -0.0270
9 10 14 4.7382 -0.0528
9 10 17 3.7704 -0.0460
9 10 20 2.8347 0.0086
9 10 23 1.8473 0.1435
9 10 26 1.6706 0.3165
9 10 29 3.4474 0.3829
9 10 32 4.0564 0.2669
9 11 -29 -2.9891 0.7257
9 11 -26 -4.1864 0.4977
9 11 -23 -2.7486 0.2035
9 11 -20 -1.0897 -0.0391
9 11 -17 -1.2507 -0.1426
9 11 -14 -0.8021 -0.0980
9 11 -11 0.6627 -0.0451
9 11 -8 0.8194 -0.0789
9 11 -5 -1.3916 -0.0943
9 11 -2 -2.4784 0.0048
9 11 1 -1.9859 0.1177
9 11 4 -3.3619 0.1150
9 11 7 -5.8719 0.0357
9 11 10 -6.5682 -0.0175
9 11 13 -3.9797 -0.0397
9 11 16 -1.1117 -0.0595
9 11 19 -0.1353 -0.0631
9 11 22 0.0458 -0.0894
9 11 25 0.2206 -0.2055
9 11 28 0.4648 -0.3245
9 12 -24 1.0228 -0.1534
9 12 -21 0.2226 -0.0262
9 12 -18 0.0846 0.0857
9 12 -15 1.3108 0.0875
9 12 -12 1.8597 -0.0045
9 12 -9 -0.3081 -0.0084
9 12 -6 0.3540 0.1237
9 12 -3 3.8357 0.1747
9 12 0 6.4388 0.0282
9 12 3 6.5068 -0.1071
9 12 6 5.3294 -0.0514
9 12 9 6.0272 0.0534
9 12 12 5.6653 0.0382
9 12 15 4.7985 -0.0135
9 12 18 3.5063 -0.0147
9 12 21 1.8499 -0.0589
9 12 24 0.7394 -0.1579
9 13 -16 2.1749 -0.3137
9 13 -13 0.2762 -0.2069
9 13 -10 -1.1963 -0.0267
9 13 -7 -2.4843 0.0049
9 13 -4 -5.0568 -0.1302
9 13 -1 -7.5350 -0.1594
9 13 2 -6.4415 0.0350
9 13 5 -2.4623 0.1859
9 13 8 -0.7150 0.0828
9 13 11 -1.3947 -0.0951
9 13 14 -2.3196 -0.1552
9 13 17 -2.2410 -0.2006
10 1 -48 1.9715 0.5112
10 1 -45 4.9284 0.2050
10 1 -42 4.3480 -0.0020
10 1 -39 1.8621 -0.0075
10 1 -36 0.7524 0.0016
10 1 -33 -0.8019 -0.0713
10 1 -30 -3.7848 -0.1140
10 1 -27 -6.0341 -0.0651
10 1 -24 -7.1580 0.0391
10 1 -21 -6.9544 0.1195
10 1 -18 -3.2991 0.0335
10 1 -15 -0.2513 -0.1755
10 1 -12 -8.8967 -0.1900
10 1 -9 -24.9235 0.0477
10 1 -6 -25.9680 0.1694
10 1 -3 -7.9616 0.0202
10 1 0 6.1393 -0.1339
10 1 3 -0.0131 -0.1019
10 1 6 -12.1744 0.0374
10 1 9 -10.3162 0.1135
10 1 12 2.2090 0.0176
10 1 15 9.4329 -0.1298
10 1 18 4.9041 -0.1036
10 1 21 -1.6528 0.0377
10 1 24 -1.4081 0.0816
10 1 27 2.3886 0.0400
10 1 30 4.0334 -0.0196
10 1 33 2.7197 -0.1047
10 1 36 1.2925 -0.0621
10 1 39 0.2641 0.1875
10 1 42 0.3785 0.3372
10 1 45 2.7696 0.2077
10 1 48 5.0394 0.0763
10 2 -49 -1.6674 -0.5845
10 2 -46 -5.2304 -0.4813
10 2 -43 -8.1130 -0.1608
10 2 -40 -7.1232 0.0494
10 2 -37 -5.5107 0.0243
10 2 -34 -5.3585 -0.0200
10 2 -31 -3.7703 0.0590
10 2 -28 -1.5861 0.1516
10 2 -25 -0.7160 0.1298
10 2 -22 1.8607 -0.0089
10 2 -19 6.2087 -0.1124
10 2 -16 4.0236 0.0067
10 2 -13 -2.1405 0.2162
10 2 -10 -1.8802 0.1539
10 2 -7 9.7447 -0.1360
10 2 -4 13.2768 -0.2215
10 2 -1 2.2585 -0.0041
10 2 2 -7.3502 0.1887
10 2 5 -3.8253 0.1360
10 2 8 7.5335 -0.0730
10 2 11 7.4245 -0.1811
10 2 14 -2.5353 -0.0390
10 2 17 -9.8488 0.1323
10 2 20 -6.6540 0.0513
10 2 23 1.1134 -0.1279
10 2 26 2.4637 -0.1323
10 2 29 -0.0440 -0.0319
10 2 32 -1.2717 0.0549
10 2 35 -1.5254 0.1412
10 2 38 -3.2478 0.1155
10 2 41 -4.1839 -0.0471
10 2 44 -4.9378 -0.0826
10 2 47 -5.2722 0.0515
10 3 -47 -2.3618 -0.0851
10 3 -44 -1.7631 -0.0632
10 3 -41 -0.5511 -0.0981
10 3 -38 -0.7574 -0.0654
10 3 -35 -1.9052 0.0305
10 3 -32 -4.0325 0.0503
10 3 -29 -5.9603 -0.0112
10 3 -26 -5.4766 -0.0514
10 3 -23 -1.6482 -0.0488
10 3 -20 -0.3686 -0.0223
10 3 -17 -2.3775 -0.0053
10 3 -14 -0.2423 -0.0532
10 3 -11 9.0089 -0.0887
10 3 -8 10.1301 0.0096
10 3 -5 2.2914 0.1104
10 3 -2 -3.7347 0.0347
10 3 1 1.4424 -0.0915
10 3 4 11.3067 -0.0906
10 3 7 11.0965 -0.0140
10 3 10 4.7903 0.0422
10 3 13 0.2761 0.0359
10 3 16 4.8000 -0.0313
10 3 19 9.7673 -0.0283
10 3 22 6.2008 0.0852
10 3 25 -0.1787 0.0850
10 3 28 -1.4612 -0.0704
10 3 31 1.3471 -0.1095
10 3 34 1.5538 -0.0140
10 3 37 -1.2762 -0.0026
10 3 40 -4.8877 -0.0219
10 3 43 -6.7956 0.0295
10 3 46 -6.9824 -0.0001
10 4 -45 4.6016 0.0373
10 4 -42 5.7303 -0.0855
10 4 -39 4.8225 -0.1356
10 4 -36 4.4501 -0.0913
10 4 -33 5.5862 0.0155
10 4 -30 7.5946 0.1069
10 4 -27 9.5404 0.0788
10 4 -24 8.0629 -0.0279
10 4 -21 3.7542 -0.0559
10 4 -18 2.4973 -0.0039
10 4 -15 5.1693 0.0108
10 4 -12 4.4951 -0.0146
10 4 -9 -0.7533 -0.0330
10 4 -6 -2.6593 -0.0360
10 4 -3 2.1648 0.0082
10 4 0 7.8696 0.0589
10 4 3 6.9968 0.0081
10 4 6 1.0761 -0.0705
10 4 9 -2.8927 -0.0346
10 4 12 -0.9170 0.0348
10 4 15 2.6163 0.0366
10 4 18 1.1098 0.0321
10 4 21 -2.0989 0.0187
10 4 24 -0.6129 -0.0343
10 4 27 2.7940 -0.0292
10 4 30 2.0737 0.0023
10 4 33 -0.7948 -0.0810
10 4 36 -0.4600 -0.1473
10 4 39 3.1744 -0.0510
10 4 42 5.8780 -0.0077
10 4 45 5.9991 -0.1223
10 5 -43 2.3427 0.1433
10 5 -40 3.3953 0.2122
10 5 -37 3.8965 0.2176
10 5 -34 3.9601 0.1417
10 5 -31 4.6063 0.0517
10 5 -28 4.7049 0.0126
10 5 -25 3.0870 0.0504
10 5 -22 2.7441 0.0867
10 5 -19 3.5535 0.0277
10 5 -16 1.9663 -0.0539
10 5 -13 -2.1572 -0.0428
10 5 -10 -3.6967 0.0214
10 5 -7 -1.9964 0.0617
10 5 -4 0.3469 0.0621
10 5 -1 -0.6431 0.0115
10 5 2 -3.2673 -0.0326
10 5 5 -4.0853 0.0118
10 5 8 -0.9084 0.0610
10 5 11 4.4384 0.0225
10 5 14 4.5797 -0.0095
10 5 17 0.8035 0.0012
10 5 20 -1.2646 -0.0378
10 5 23 -0.2898 -0.0782
10 5 26 0.0596 -0.0480
10 5 29 -1.1291 -0.0473
10 5 32 -2.3089 -0.0812
10 5 35 -2.3116 -0.0433
10 5 38 -2.1812 -0.0367
10 5 41 -1.0255 -0.1534
10 5 44 1.0877 -0.2063
10 6 -41 -4.2353 -0.3301
10 6 -38 -2.8760 -0.2803
10 6 -35 -0.8367 -0.1541
10 6 -32 -1.5757 -0.0368
10 6 -29 -4.2676 0.0051
10 6 -26 -5.7535 0.0058
10 6 -23 -4.4662 -0.0151
10 6 -20 -3.0894 -0.0502
10 6 -17 -2.8208 -0.0565
10 6 -14 -1.5036 -0.0320
10 6 -11 0.5812 -0.0078
10 6 -8 1.2596 0.0100
10 6 -5 0.8640 0.0003
10 6 -2 0.8949 -0.0286
10 6 1 1.6357 -0.0070
10 6 4 3.7418 0.0350
10 6 7 6.1335 0.0009
10 6 10 5.7132 -0.0431
10 6 13 2.0894 -0.0009
10 6 16 -0.3309 0.0447
10 6 19 0.4570 0.0367
10 6 22 2.1234 0.0418
10 6 25 2.1491 0.0522
10 6 28 2.1901 0.0445
10 6 31 3.5080 0.0783
10 6 34 5.0717 0.1104
10 6 37 5.0107 0.0685
10 6 40 1.7213 0.0834
10 7 -39 1.2987 -0.3129
10 7 -36 0.9422 -0.2556
10 7 -33 -1.4940 -0.2451
10 7 -30 -3.7445 -0.2448
10 7 -27 -2.4661 -0.1864
10 7 -24 -1.5804 -0.1091
10 7 -21 -2.1120 -0.0425
10 7 -18 -3.0232 0.0220
10 7 -15 -3.1236 0.0545
10 7 -12 -2.1161 0.0280
10 7 -9 0.0344 -0.0417
10 7 -6 3.1078 -0.1065
10 7 -3 4.4478 -0.0892
10 7 0 3.8616 0.0120
10 7 3 4.2016 0.0891
10 7 6 5.1824 0.1046
10 7 9 4.3676 0.1027
10 7 12 2.0773 0.0479
10 7 15 1.1381 -0.0607
10 7 18 2.2270 -0.0823
10 7 21 2.4973 0.0117
10 7 24 1.4222 0.0690
10 7 27 -1.0452 0.0424
10 7 30 -1.3562 0.0212
10 7 33 -0.5423 0.0495
10 7 36 0.2416 0.1217
10 7 39 0.6788 0.1767
10 8 -37 -7.1184 -0.0075
10 8 -34 -4.9700 -0.0876
10 8 -31 1.3110 0.0246
10 8 -28 5.7106 0.1657
10 8 -25 5.5764 0.1349
10 8 -22 4.2865 0.0140
10 8 -19 5.2890 -0.0312
10 8 -16 6.6432 0.0068
10 8 -13 5.2721 0.0419
10 8 -10 2.7639 0.0326
10 8 -7 0.1523 0.0246
10 8 -4 -1.3809 0.0571
10 8 -1 -0.3084 0.0659
10 8 2 1.8137 0.0032
10 8 5 1.6003 -0.0511
10 8 8 -1.9592 -0.0380
10 8 11 -4.4387 0.0020
10 8 14 -3.5498 0.0407
10 8 17 -2.0908 0.0433
10 8 20 -2.1598 -0.0513
10 8 23 -2.6840 -0.1713
10 8 26 -0.0527 -0.1563
10 8 29 3.5337 -0.0181
10 8 32 4.2429 0.0873
10 8 35 1.6664 0.0887
10 9 -32 -0.4347 0.1507
10 9 -29 -3.8726 0.0361
10 9 -26 -4.6925 -0.0296
10 9 -23 -1.8237 0.0666
10 9 -20 1.5055 0.1420
10 9 -17 0.5176 0.0620
10 9 -14 -0.6669 -0.0455
10 9 -11 0.6363 -0.0316
10 9 -8 2.0433 0.0596
10 9 -5 3.2611 0.0808
10 9 -2 3.2089 -0.0000
10 9 1 2.1209 -0.0581
10 9 4 -1.5998 -0.0209
10 9 7 -4.5141 0.0294
10 9 10 -2.9538 0.0368
10 9 13 -0.3387 0.0562
10 9 16 1.1674 0.1185
10 9 19 0.5375 0.1868
10 9 22 1.3508 0.2036
10 9 25 3.2837 0.0960
10 9 28 3.0358 -0.1385
10 9 31 1.5318 -0.3514
10 9 34 0.0185 -0.3868
10 10 -30 0.4230 0.3803
10 10 -27 3.0215 0.3176
10 10 -24 3.6808 0.1010
10 10 -21 -0.5194 -0.1680
10 10 -18 -3.5298 -0.2425
10 10 -15 -2.7418 -0.1011
10 10 -12 -1.6378 0.0370
10 10 -9 -3.0321 0.0494
10 10 -6 -4.8912 0.0052
10 10 -3 -3.6509 -0.0185
10 10 0 -3.0553 -0.0300
10 10 3 -3.0730 -0.0421
10 10 6 -2.8084 -0.0156
10 10 9 -3.1132 0.0557
10 10 12 -4.3341 0.0876
10 10 15 -6.5357 0.0257
10 10 18 -5.9723 -0.0691
10 10 21 -4.2303 -0.1122
10 10 24 -3.3572 -0.0602
10 10 27 -3.4184 0.0961
10 10 30 -3.4320 0.2833
10 11 -25 1.0373 -0.2758
10 11 -22 0.0311 -0.0529
10 11 -19 1.6217 0.1068
10 11 -16 2.5089 0.0964
10 11 -13 0.3600 0.0379
10 11 -10 -1.0620 0.0720
10 11 -7 -0.4984 0.1169
10 11 -4 -1.2587 0.0489
10 11 -1 -4.3756 -0.0587
10 11 2 -5.5358 -0.0783
10 11 5 -3.1321 -0.0577
10 11 8 -1.0161 -0.1023
10 11 11 -0.6383 -0.1526
10 11 14 -0.7966 -0.1020
10 11 17 0.0536 -0.0177
10 11 20 1.0809 -0.0106
10 11 23 1.4463 -0.0387
10 12 -17 -1.9983 -0.0548
10 12 -14 -4.0500 -0.0194
10 12 -11 -2.8983 -0.0703
10 12 -8 -0.3566 -0.2388
10 12 -5 0.9450 -0.3080
10 12 -2 2.7810 -0.1427
10 12 1 4.1874 0.0699
10 12 4 2.6177 0.1174
10 12 7 -1.1012 0.0906
10 12 10 -4.2161 0.1573
10 12 13 -5.1650 0.2353
10 12 16 -5.7566 0.1992
10 13 -3 0.5856 0.3903
10 13 0 -1.8541 0.0400
10 13 3 -4.7173 -0.3367
11 1 -47 1.0615 0.3522
11 1 -44 -0.9229 0.1215
11 1 -41 -0.3600 -0.1680
11 1 -38 0.5831 -0.1976
11 1 -35 1.4527 -0.0058
11 1 -32 2.1369 0.0843
11 1 -29 3.1282 -0.0184
11 1 -26 4.6513 -0.1200
11 1 -23 5.4623 -0.0735
11 1 -20 1.6491 0.0834
11 1 -17 -2.5297 0.1483
11 1 -14 0.9645 -0.0280
11 1 -11 11.4827 -0.2033
11 1 -8 13.9616 -0.0439
11 1 -5 2.7696 0.2285
11 1 -2 -5.1996 0.1661
11 1 1 -0.8825 -0.1164
11 1 4 6.7693 -0.1921
11 1 7 3.4062 -0.0128
11 1 10 -6.9855 0.1599
11 1 13 -10.1997 0.1312
11 1 16 -4.7668 -0.0594
11 1 19 1.4527 -0.1356
11 1 22 0.8539 0.0270
11 1 25 -2.6774 0.1240
11 1 28 -3.4490 -0.0193
11 1 31 -1.4215 -0.0986
11 1 34 0.6266 0.0235
11 1 37 2.2624 0.0780
11 1 40 2.6924 0.0056
11 1 43 1.9081 -0.0058
11 1 46 1.3707 0.0116
11 2 -45 6.2590 0.0215
11 2 -42 5.3364 0.0675
11 2 -39 2.1404 0.1328
11 2 -36 1.0124 0.0996
11 2 -33 2.5223 -0.0099
11 2 -30 3.4225 -0.0563
11 2 -27 1.9977 -0.0071
11 2 -24 -2.7283 0.0655
11 2 -21 -7.1945 0.0771
11 2 -18 -6.0167 -0.0289
11 2 -15 -1.7908 -0.1372
11 2 -12 -4.8751 -0.0510
11 2 -9 -13.7332 0.1295
11 2 -6 -16.6008 0.1366
11 2 -3 -7.7468 0.0211
11 2 0 -1.4028 -0.0108
11 2 3 -7.3915 0.0067
11 2 6 -16.9813 -0.0082
11 2 9 -17.7697 -0.0119
11 2 12 -8.4225 -0.0188
11 2 15 -2.6306 -0.0432
11 2 18 -5.3128 -0.0233
11 2 21 -10.0354 -0.0154
11 2 24 -8.4738 -0.0600
11 2 27 -3.1056 0.0017
11 2 30 -1.7726 0.1397
11 2 33 -4.8734 0.0837
11 2 36 -6.8047 -0.0823
11 2 39 -4.1897 -0.0526
11 2 42 1.0487 0.0412
11 2 45 5.5656 -0.0804
11 3 -46 -5.1556 -0.1975
11 3 -43 -5.0022 -0.0783
11 3 -40 -3.9507 0.1067
11 3 -37 -3.3119 0.1436
11 3 -34 -4.4025 0.0306
11 3 -31 -5.3987 -0.0787
11 3 -28 -5.4223 -0.0892
11 3 -25 -4.2330 -0.0284
11 3 -22 -1.6619 0.0043
11 3 -19 0.5637 -0.0089
11 3 -16 -1.6886 0.0311
11 3 -13 -6.8676 0.0983
11 3 -10 -7.1083 0.0376
11 3 -7 -1.2821 -0.0956
11 3 -4 1.4521 -0.1064
11 3 -1 -3.5348 -0.0206
11 3 2 -9.0817 0.0336
11 3 5 -7.1431 0.0539
11 3 8 -0.1937 0.0398
11 3 11 2.4890 -0.0026
11 3 14 -1.5419 0.0175
11 3 17 -5.4710 0.0540
11 3 20 -2.6566 -0.0180
11 3 23 2.3711 -0.0774
11 3 26 2.0166 -0.0079
11 3 29 -2.4262 0.0155
11 3 32 -4.0339 -0.0529
11 3 35 -0.5721 -0.0247
11 3 38 3.1091 0.0225
11 3 41 3.7046 -0.0999
11 3 44 1.8600 -0.2109
11 4 -44 -1.2394 0.4575
11 4 -41 -0.9606 0.3216
11 4 -38 0.1938 0.1452
11 4 -35 0.7223 0.1082
11 4 -32 -1.3319 0.1532
11 4 -29 -4.7257 0.1406
11 4 -26 -6.1862 0.0590
11 4 -23 -6.0406 -0.0147
11 4 -20 -6.4366 -0.0056
11 4 -17 -8.2199 0.0717
11 4 -14 -7.1743 0.1042
11 4 -11 -2.7778 0.0645
11 4 -8 0.4607 0.0403
11 4 -5 -1.3549 0.0295
11 4 -2 -2.6586 -0.0116
11 4 1 -0.7263 -0.0181
11 4 4 3.6580 0.0242
11 4 7 5.6093 0.0336
11 4 10 2.8537 0.0276
11 4 13 0.4575 0.0312
11 4 16 1.4547 -0.0284
11 4 19 4.0139 -0.0942
11 4 22 2.4968 -0.0475
11 4 25 -1.5162 0.0126
11 4 28 -1.9123 0.0105
11 4 31 3.6477 0.0599
11 4 34 7.4998 0.0815
11 4 37 6.1213 -0.1069
11 4 40 0.9352 -0.2915
11 4 43 -2.4889 -0.1963
11 5 -42 2.9864 0.1208
11 5 -39 1.1755 0.1080
11 5 -36 -1.2562 0.0764
11 5 -33 -1.6750 0.0037
11 5 -30 0.6000 -0.0501
11 5 -27 3.9187 -0.0490
11 5 -24 6.1767 -0.0237
11 5 -21 5.0371 0.0209
11 5 -18 4.0828 0.0622
11 5 -15 4.3133 0.0475
11 5 -12 4.2257 0.0052
11 5 -9 2.9673 -0.0097
11 5 -6 2.5592 -0.0074
11 5 -3 3.6500 0.0025
11 5 0 5.5075 0.0061
11 5 3 5.6214 -0.0332
11 5 6 3.0607 -0.0626
11 5 9 -1.0861 -0.0226
11 5 12 -3.3220 -0.0003
11 5 15 -1.8720 -0.0284
11 5 18 0.6428 0.0053
11 5 21 1.7216 0.0696
11 5 24 2.1124 0.0379
11 5 27 3.2029 -0.0169
11 5 30 2.2714 0.0007
11 5 33 0.1744 0.0412
11 5 36 -1.5222 0.1525
11 5 39 0.7468 0.3769
11 5 42 4.0824 0.4728
11 6 -37 1.1937 0.1624
11 6 -34 2.6964 -0.0159
11 6 -31 5.3477 -0.0727
11 6 -28 5.5680 -0.0335
11 6 -25 2.2323 -0.0037
11 6 -22 -0.2371 -0.0007
11 6 -19 1.3715 -0.0185
11 6 -16 4.1444 -0.0351
11 6 -13 4.4310 -0.0187
11 6 -10 2.4472 -0.0049
11 6 -7 0.9760 -0.0256
11 6 -4 0.9428 -0.0408
11 6 -1 1.9252 -0.0372
11 6 2 1.8754 -0.0306
11 6 5 -0.5495 -0.0092
11 6 8 -2.2613 0.0004
11 6 11 -0.2273 -0.0191
11 6 14 3.7294 0.0072
11 6 17 4.1527 0.0729
11 6 20 0.9948 0.0594
11 6 23 -0.5110 -0.0013
11 6 26 1.1852 0.0060
11 6 29 2.3312 0.0189
11 6 32 0.0061 -0.0419
11 6 35 -3.3676 -0.1195
11 6 38 -4.2503 -0.2149
11 7 -35 0.6019 0.3224
11 7 -32 -1.2385 0.3192
11 7 -29 -3.9631 0.1216
11 7 -26 -3.7327 -0.0263
11 7 -23 0.2155 0.0111
11 7 -20 2.4739 0.0739
11 7 -17 0.9493 0.0313
11 7 -14 -1.5301 -0.0517
11 7 -11 -1.2525 -0.0631
11 7 -8 -0.2512 0.0166
11 7 -5 -0.6018 0.0820
11 7 -2 -2.1704 0.0390
11 7 1 -5.1648 -0.0425
11 7 4 -7.2726 -0.0605
11 7 7 -5.9280 -0.0357
11 7 10 -1.4634 -0.0018
11 7 13 1.1870 0.0335
11 7 16 0.2514 0.0085
11 7 19 0.2584 -0.0744
11 7 22 2.2221 -0.1006
11 7 25 2.9484 -0.0523
11 7 28 0.2819 -0.0147
11 7 31 -2.0000 0.0046
11 7 34 -0.0715 0.0241
11 7 37 2.2196 0.0257
11 8 -33 1.2248 0.0999
11 8 -30 0.0643 0.2288
11 8 -27 0.8421 0.3444
11 8 -24 0.5868 0.2725
11 8 -21 -3.7891 0.0508
11 8 -18 -7.1715 -0.0711
11 8 -15 -5.9883 -0.0254
11 8 -12 -3.1719 0.0244
11 8 -9 -1.4548 -0.0266
11 8 -6 -1.0671 -0.1028
11 8 -3 -0.9634 -0.0761
11 8 0 -2.0490 0.0400
11 8 3 -1.9320 0.0884
11 8 6 0.7410 0.0166
11 8 9 2.0117 -0.0572
11 8 12 0.5542 -0.0786
11 8 15 -0.8989 -0.0897
11 8 18 0.8264 -0.0656
11 8 21 2.0352 0.0156
11 8 24 -0.7778 0.0748
11 8 27 -4.6165 0.0762
11 8 30 -6.0170 0.0752
11 8 33 -4.6648 0.0916
11 9 -28 0.4606 -0.4880
11 9 -25 -2.0035 -0.4743
11 9 -22 -2.5530 -0.2932
11 9 -19 0.4278 -0.0427
11 9 -16 3.2888 0.0666
11 9 -13 1.3260 0.0116
11 9 -10 -2.1936 -0.0499
11 9 -7 -2.9894 -0.0278
11 9 -4 -3.7539 0.0208
11 9 -1 -2.8569 0.0158
11 9 2 -0.2506 -0.0147
11 9 5 2.5388 0.0172
11 9 8 2.1227 0.0913
11 9 11 -0.7596 0.1138
11 9 14 -1.0041 0.0881
11 9 17 -0.7693 0.0606
11 9 20 -0.7376 0.0049
11 9 23 -0.9713 -0.0717
11 9 26 0.1578 -0.0882
11 9 29 2.2273 -0.0441
11 10 -23 -1.1290 0.1964
11 10 -20 -0.7762 0.1945
11 10 -17 -4.2711 0.0747
11 10 -14 -6.7368 -0.0081
11 10 -11 -3.8092 0.0065
11 10 -8 0.5445 0.0340
11 10 -5 2.8283 0.0222
11 10 -2 3.1714 0.0115
11 10 1 2.5040 0.0269
11 10 4 0.1072 0.0142
11 10 7 -1.6209 -0.0582
11 10 10 0.7980 -0.1230
11 10 13 4.5717 -0.1335
11 10 16 5.7438 -0.1326
11 10 19 3.5889 -0.1264
11 10 22 0.9410 -0.0724
11 10 25 -0.3583 -0.0092
11 11 -18 1.1185 -0.0559
11 11 -15 4.0614 0.0443
11 11 -12 5.4162 0.0423
11 11 -9 2.6157 -0.0281
11 11 -6 -0.5968 -0.0217
11 11 -3 -1.3085 0.0539
11 11 0 -0.5056 0.0653
11 11 3 -0.6459 0.0025
11 11 6 0.3913 -0.0128
11 11 9 1.9863 0.0282
11 11 12 2.5989 0.0141
11 11 15 2.7363 -0.0411
11 11 18 2.4578 -0.0262
11 12 -4 -0.2164 -0.0744
11 12 -1 -1.3601 -0.0858
11 12 2 -0.6118 0.0837
11 12 5 1.3146 0.2735
12 1 -46 2.3092 -0.1597
12 1 -43 4.5005 -0.1336
12 1 -40 6.0004 -0.0928
12 1 -37 5.7507 -0.1154
12 1 -34 3.8354 -0.1004
12 1 -31 1.1380 0.0105
12 1 -28 0.2763 0.0895
12 1 -25 1.6248 0.0071
12 1 -22 4.4455 -0.1691
12 1 -19 5.2620 -0.1874
12 1 -16 1.5229 0.0760
12 1 -13 -4.3898 0.2990
12 1 -10 -4.7883 0.1065
12 1 -7 -0.4017 -0.2486
12 1 -4 -0.1048 -0.2355
12 1 -1 -6.0748 0.0856
12 1 2 -9.8661 0.2463
12 1 5 -3.6009 0.1091
12 1 8 4.3376 -0.1080
12 1 11 4.6166 -0.1668
12 1 14 -0.7501 0.0102
12 1 17 -3.1816 0.1916
12 1 20 0.1028 0.1090
12 1 23 2.5669 -0.0582
12 1 26 0.6757 -0.0155
12 1 29 -2.1979 0.0818
12 1 32 -1.6808 0.0226
12 1 35 1.8136 -0.0350
12 1 38 4.6394 0.0039
12 1 41 2.9586 0.0046
12 1 44 -1.6143 0.0110
12 2 -44 0.9914 0.2626
12 2 -41 2.1233 0.0066
12 2 -38 4.7292 -0.1884
12 2 -35 5.4998 -0.1204
12 2 -32 5.1837 0.0428
12 2 -29 4.6726 0.0653
12 2 -26 5.7658 -0.0229
12 2 -23 6.9186 -0.0451
12 2 -20 5.5532 0.0431
12 2 -17 2.8330 0.0791
12 2 -14 4.3417 -0.0530
12 2 -11 9.0254 -0.1580
12 2 -8 10.7200 -0.0236
12 2 -5 7.2020 0.1460
12 2 -2 4.5726 0.0731
12 2 1 9.2538 -0.0880
12 2 4 13.3954 -0.0805
12 2 7 11.8916 0.0303
12 2 10 6.6650 0.0813
12 2 13 5.1977 0.0283
12 2 16 9.1046 -0.0787
12 2 19 10.9961 -0.0694
12 2 22 7.9822 0.1055
12 2 25 3.1692 0.1591
12 2 28 2.1116 -0.0254
12 2 31 5.2646 -0.1015
12 2 34 8.0299 0.0630
12 2 37 5.7878 0.1444
12 2 40 1.8581 0.0641
12 2 43 -0.0807 0.0833
12 3 -42 -3.2437 0.0803
12 3 -39 -5.1958 0.1334
12 3 -36 -5.3660 0.0917
12 3 -33 -2.8148 -0.0431
12 3 -30 -0.1694 -0.1250
12 3 -27 -1.1371 -0.0713
12 3 -24 -4.5566 0.0233
12 3 -21 -6.6722 0.0496
12 3 -18 -4.0023 -0.0062
12 3 -15 1.0890 -0.0667
12 3 -12 2.4002 -0.0472
12 3 -9 -2.0109 -0.0021
12 3 -6 -5.3143 -0.0277
12 3 -3 -3.6747 -0.0515
12 3 0 -0.8841 0.0012
12 3 3 -2.0795 0.0283
12 3 6 -5.5677 -0.0124
12 3 9 -5.6519 -0.0284
12 3 12 -2.5256 -0.0187
12 3 15 -0.4502 -0.0093
12 3 18 -2.1490 0.0454
12 3 21 -4.3203 0.0808
12 3 24 -2.8676 0.0326
12 3 27 1.5215 0.0414
12 3 30 2.1604 0.1130
12 3 33 -3.2430 0.0194
12 3 36 -9.2382 -0.1577
12 3 39 -9.3295 -0.0990
12 3 42 -5.0098 0.0864
12 4 -40 -0.1974 -0.6282
12 4 -37 -0.3788 -0.3794
12 4 -34 -0.9124 -0.2133
12 4 -31 -1.4034 -0.0864
12 4 -28 -1.2914 0.0063
12 4 -25 -0.8323 0.0475
12 4 -22 1.2801 0.0480
12 4 -19 3.8265 0.0075
12 4 -16 4.8735 -0.0268
12 4 -13 2.9414 0.0030
12 4 -10 1.0857 0.0408
12 4 -7 1.7911 0.0247
12 4 -4 3.1997 -0.0041
12 4 -1 1.8632 -0.0124
12 4 2 -0.3838 0.0014
12 4 5 -0.9101 0.0422
12 4 8 1.1363 0.0472
12 4 11 3.3705 -0.0149
12 4 14 3.3032 -0.0331
12 4 17 1.2193 0.0204
12 4 20 -0.2748 0.0282
12 4 23 1.0085 -0.0005
12 4 26 2.1125 0.0015
12 4 29 0.4681 -0.0281
12 4 32 -2.3271 -0.0208
12 4 35 -0.7257 0.2065
12 4 38 2.6213 0.4690
12 4 41 3.2199 0.4198
12 5 -38 -0.9579 -0.4506
12 5 -35 -0.4592 -0.3905
12 5 -32 -0.8233 -0.1986
12 5 -29 -2.1267 -0.0785
12 5 -26 -2.4854 -0.0159
12 5 -23 -1.8035 0.0362
12 5 -20 -1.9337 0.0500
12 5 -17 -4.0896 0.0355
12 5 -14 -5.4410 -0.0060
12 5 -11 -3.2614 -0.0838
12 5 -8 -0.3393 -0.1062
12 5 -5 -0.0028 -0.0102
12 5 -2 -1.9448 0.0980
12 5 1 -3.7537 0.1046
12 5 4 -3.6367 0.0141
12 5 7 -1.9041 -0.0867
12 5 10 0.0577 -0.0808
12 5 13 -0.3384 0.0306
12 5 16 -2.2355 0.0897
12 5 19 -2.1811 0.0518
12 5 22 -1.1549 0.0309
12 5 25 -2.2861 0.0253
12 5 28 -4.7831 -0.0359
12 5 31 -3.0707 -0.1176
12 5 34 1.5328 -0.2515
12 5 37 2.5059 -0.4975
12 6 -36 1.9077 0.3122
12 6 -33 0.8695 0.2718
12 6 -30 0.0989 0.1908
12 6 -27 1.0079 0.1320
12 6 -24 2.0401 0.0160
12 6 -21 1.0783 -0.1046
12 6 -18 -1.1110 -0.1007
12 6 -15 -0.0245 -0.0166
12 6 -12 1.5879 0.0486
12 6 -9 2.0343 0.0772
12 6 -6 0.8387 0.0467
12 6 -3 -1.0104 -0.0285
12 6 0 -1.5230 -0.0500
12 6 3 -0.5695 0.0109
12 6 6 1.8402 0.0788
12 6 9 0.5571 0.0821
12 6 12 -4.3524 -0.0136
12 6 15 -6.4933 -0.1388
12 6 18 -4.2578 -0.1370
12 6 21 -0.9340 -0.0125
12 6 24 -1.1788 0.0625
12 6 27 -0.2487 0.0482
12 6 30 3.0323 0.0332
12 6 33 4.2502 0.0376
12 6 36 2.8348 0.0812
12 7 -31 4.3654 -0.3272
12 7 -28 5.7681 -0.1445
12 7 -25 2.0649 -0.0367
12 7 -22 -1.8667 0.0330
12 7 -19 -0.5526 0.0634
12 7 -16 1.6092 0.0201
12 7 -13 0.8478 -0.0201
12 7 -10 -2.9006 -0.0031
12 7 -7 -5.1589 0.0259
12 7 -4 -4.5480 0.0406
12 7 -1 -1.8957 0.0275
12 7 2 2.2399 -0.0289
12 7 5 2.2628 -0.0754
12 7 8 -1.2734 -0.0699
12 7 11 -3.2992 -0.0511
12 7 14 -1.5392 -0.0320
12 7 17 -0.6378 -0.0145
12 7 20 -4.7866 -0.0572
12 7 23 -7.0262 -0.1349
12 7 26 -4.5368 -0.1257
12 7 29 -1.1215 -0.0327
12 7 32 -1.0637 0.0382
12 8 -29 -3.2409 -0.3711
12 8 -26 -2.7303 -0.4024
12 8 -23 2.2286 -0.2127
12 8 -20 6.0043 -0.0223
12 8 -17 3.8157 0.0392
12 8 -14 0.3174 0.0483
12 8 -11 0.4938 0.0645
12 8 -8 2.6214 0.0670
12 8 -5 3.5535 0.0237
12 8 -2 2.9163 -0.0504
12 8 1 0.6292 -0.0735
12 8 4 -2.9098 -0.0254
12 8 7 -3.1040 -0.0112
12 8 10 1.2397 -0.0661
12 8 13 4.3992 -0.0941
12 8 16 2.6325 -0.0608
12 8 19 -0.1269 -0.0008
12 8 22 0.6930 0.0910
12 8 25 2.2619 0.1752
12 8 28 1.7994 0.1539
12 9 -24 -0.5189 0.4222
12 9 -21 -3.3335 0.0264
12 9 -18 -3.4654 -0.1776
12 9 -15 1.4042 -0.1141
12 9 -12 5.8979 -0.0348
12 9 -9 5.0342 -0.0908
12 9 -6 2.1618 -0.1658
12 9 -3 0.6246 -0.1022
12 9 0 -0.6298 0.0516
12 9 3 -1.0363 0.1117
12 9 6 -0.4466 0.0490
12 9 9 -0.3969 0.0062
12 9 12 -2.6994 0.0279
12 9 15 -4.4565 0.0405
12 9 18 -3.0566 0.0363
12 9 21 -1.1693 0.0292
12 9 24 -0.1927 -0.0228
12 10 -16 3.3657 0.2815
12 10 -13 0.4531 0.1531
12 10 -10 -2.5593 0.0979
12 10 -7 -1.9585 0.1487
12 10 -4 0.6418 0.1438
12 10 -1 3.2074 0.0050
12 10 2 6.9616 -0.1243
12 10 5 9.2992 -0.1053
12 10 8 7.8949 -0.0184
12 10 11 3.8458 0.0187
12 10 14 0.7210 0.0620
12 10 17 -0.1931 0.1676
12 11 -5 2.5302 0.1038
12 11 -2 0.8104 0.0212
12 11 1 -1.2035 -0.0659
12 11 4 -2.6228 -0.1573
13 1 -42 -4.7571 0.0654
13 1 -39 -9.5340 0.1377
13 1 -36 -10.8484 0.1153
13 1 -33 -8.2978 -0.0334
13 1 -30 -4.0864 -0.1290
13 1 -27 -3.5866 -0.0194
13 1 -24 -5.3379 0.1758
13 1 -21 -4.8594 0.2119
13 1 -18 -0.6893 0.0351
13 1 -15 2.6938 -0.1179
13 1 -12 1.8440 -0.0321
13 1 -9 -1.2150 0.1285
13 1 -6 -0.1615 0.0879
13 1 -3 5.7855 -0.0570
13 1 0 7.3868 -0.0668
13 1 3 2.7311 0.0075
13 1 6 -3.1429 0.0343
13 1 9 -2.1983 0.0356
13 1 12 1.0505 0.0118
13 1 15 -0.7780 -0.0330
13 1 18 -5.7609 0.0020
13 1 21 -7.9311 0.0726
13 1 24 -4.9329 0.0359
13 1 27 -0.0921 -0.0173
13 1 30 2.2356 0.0244
13 1 33 -0.2271 0.0185
13 1 36 -3.2511 -0.0500
13 1 39 -3.2820 0.0514
13 1 42 0.6282 0.2747
13 2 -40 0.8692 -0.2576
13 2 -37 0.4185 -0.0740
13 2 -34 -1.0095 0.0086
13 2 -31 -3.3835 0.0659
13 2 -28 -3.0795 0.0698
13 2 -25 0.0338 -0.0314
13 2 -22 3.1122 -0.1409
13 2 -19 3.6905 -0.1279
13 2 -16 1.2038 -0.0007
13 2 -13 -1.1727 0.0753
13 2 -10 0.1123 -0.0190
13 2 -7 3.9146 -0.1348
13 2 -4 4.9869 -0.0705
13 2 -1 1.6725 0.0687
13 2 2 -1.2751 0.0711
13 2 5 0.7647 -0.0302
13 2 8 2.4725 -0.1035
13 2 11 -0.2649 -0.1002
13 2 14 -4.4282 -0.0083
13 2 17 -4.2183 0.0707
13 2 20 -0.3631 -0.0090
13 2 23 2.5950 -0.1330
13 2 26 1.5233 -0.1024
13 2 29 -2.4013 -0.0102
13 2 32 -4.1283 0.0248
13 2 35 -1.1810 0.1123
13 2 38 3.5486 0.2160
13 2 41 3.0252 0.1171
13 3 -38 2.2352 -0.1703
13 3 -35 2.2687 -0.1621
13 3 -32 2.4966 -0.0247
13 3 -29 4.0351 0.0129
13 3 -26 5.3895 -0.0120
13 3 -23 5.5211 -0.0002
13 3 -20 3.3296 0.0153
13 3 -17 -0.3719 -0.0031
13 3 -14 -3.0225 -0.0478
13 3 -11 -2.8814 -0.0788
13 3 -8 -2.1053 -0.0352
13 3 -5 -3.6814 0.0336
13 3 -2 -5.0770 0.0088
13 3 1 -3.8195 -0.0695
13 3 4 -1.7067 -0.0779
13 3 7 -1.7755 -0.0248
13 3 10 -2.5712 0.0250
13 3 13 -1.5978 0.0323
13 3 16 -0.3452 -0.0369
13 3 19 -0.1700 -0.1091
13 3 22 -1.5956 -0.0710
13 3 25 -4.3226 0.0009
13 3 28 -5.0643 0.0141
13 3 31 -1.6984 0.0655
13 3 34 2.6044 0.1315
13 3 37 1.9786 0.0202
13 3 40 -1.6416 -0.1555
13 4 -36 0.8524 0.6397
13 4 -33 0.8033 0.3586
13 4 -30 -0.1784 0.1382
13 4 -27 -0.6069 0.0844
13 4 -24 -0.7532 0.0428
13 4 -21 -0.8527 -0.0264
13 4 -18 -1.0491 -0.0406
13 4 -15 -0.3565 -0.0243
13 4 -12 0.3903 0.0045
13 4 -9 -1.8365 0.0795
13 4 -6 -4.9508 0.1189
13 4 -3 -5.9963 0.0466
13 4 0 -4.8386 -0.0443
13 4 3 -3.7125 -0.0649
13 4 6 -3.4586 -0.0336
13 4 9 -3.7499 0.0198
13 4 12 -4.9276 0.0565
13 4 15 -4.5204 0.0498
13 4 18 -2.1676 0.0333
13 4 21 -0.9682 0.0062
13 4 24 -1.3229 -0.0472
13 4 27 -0.8270 -0.0501
13 4 30 1.2756 -0.0189
13 4 33 0.2126 -0.1223
13 4 36 -2.6256 -0.3005
13 5 -34 -4.1511 0.2295
13 5 -31 -3.3921 0.1985
13 5 -28 -1.8139 0.0825
13 5 -25 -1.5577 -0.0603
13 5 -22 -2.0761 -0.0837
13 5 -19 0.0706 -0.0528
13 5 -16 2.4654 -0.0538
13 5 -13 1.8448 -0.0068
13 5 -10 -0.8477 0.0513
13 5 -7 -1.0378 -0.0224
13 5 -4 2.5113 -0.1412
13 5 -1 6.2125 -0.1254
13 5 2 7.8746 -0.0088
13 5 5 6.1226 0.0822
13 5 8 2.8324 0.0971
13 5 11 2.3428 0.0364
13 5 14 4.5438 -0.0393
13 5 17 4.7254 -0.0580
13 5 20 0.6186 -0.0241
13 5 23 -1.2951 0.0498
13 5 26 0.5636 0.1521
13 5 29 -0.0859 0.2064
13 5 32 -4.8320 0.2234
13 5 35 -7.5996 0.3234
13 6 -32 0.4795 -0.0881
13 6 -29 -0.8360 -0.1368
13 6 -26 -2.1199 -0.1456
13 6 -23 -1.0058 -0.0981
13 6 -20 -0.3319 -0.0890
13 6 -17 -2.2728 -0.0625
13 6 -14 -5.3335 0.0022
13 6 -11 -4.0744 -0.0071
13 6 -8 -0.4373 -0.0380
13 6 -5 1.8401 0.0445
13 6 -2 1.6556 0.1342
13 6 1 -1.5221 0.0740
13 6 4 -4.1982 -0.0578
13 6 7 -3.2139 -0.1028
13 6 10 2.1929 -0.0039
13 6 13 5.5547 0.1795
13 6 16 3.7379 0.2726
13 6 19 3.3850 0.1487
13 6 22 5.8363 -0.1003
13 6 25 6.4760 -0.3083
13 6 28 2.3779 -0.3922
13 6 31 0.2929 -0.3219
13 7 -27 -0.3109 0.1984
13 7 -24 2.3001 0.1925
13 7 -21 2.5792 0.1612
13 7 -18 2.3085 0.1984
13 7 -15 4.2731 0.1982
13 7 -12 5.8901 0.0804
13 7 -9 4.3465 -0.0460
13 7 -6 1.9716 -0.1058
13 7 -3 0.5018 -0.0961
13 7 0 0.6362 0.0095
13 7 3 2.8882 0.1409
13 7 6 6.1118 0.1535
13 7 9 5.6950 0.0421
13 7 12 0.5327 -0.0845
13 7 15 -2.0076 -0.1259
13 7 18 1.0254 0.0050
13 7 21 4.0026 0.2653
13 7 24 2.8265 0.4319
13 7 27 1.0998 0.3751
13 8 -22 -1.6239 -0.1884
13 8 -19 -1.6387 -0.2219
13 8 -16 -0.5481 -0.3164
13 8 -13 -1.7912 -0.3372
13 8 -10 -2.3432 -0.1785
13 8 -7 -1.7514 0.0466
13 8 -4 -0.2639 0.1568
13 8 -1 1.5900 0.0731
13 8 2 4.0040 -0.0957
13 8 5 5.1107 -0.1153
13 8 8 2.0065 0.0781
13 8 11 0.6701 0.2727
13 8 14 2.8779 0.2826
13 8 17 4.9562 0.1069
13 8 20 3.6466 -0.1843
13 8 23 0.6896 -0.4426
13 9 -17 0.3601 0.1062
13 9 -14 -2.5194 0.0778
13 9 -11 -1.7144 0.1230
13 9 -8 0.8946 0.1656
13 9 -5 1.2575 0.1195
13 9 -2 -0.3452 0.0087
13 9 1 -3.6015 -0.0562
13 9 4 -7.4210 -0.0555
13 9 7 -7.8762 -0.0722
13 9 10 -4.5294 -0.0908
13 9 13 -0.9161 -0.0309
13 9 16 -0.2102 0.0537
13 10 -3 -2.3419 -0.3589
13 10 0 -1.5824 0.0346
13 10 3 -1.6484 0.3526
14 1 -41 7.0901 0.4388
14 1 -38 9.2651 0.3278
14 1 -35 7.3904 0.2475
14 1 -32 3.6896 0.1546
14 1 -29 1.3154 -0.0242
14 1 -26 1.2831 -0.1233
14 1 -23 0.9379 -0.0247
14 1 -20 -0.3851 0.1057
14 1 -17 -1.0427 0.0815
14 1 -14 -0.5213 -0.0435
14 1 -11 -0.2430 -0.0643
14 1 -8 -2.0177 0.0772
14 1 -5 -4.7540 0.1591
14 1 -2 -4.3685 0.0206
14 1 1 0.1378 -0.1282
14 1 4 2.8234 -0.0609
14 1 7 1.1390 0.0858
14 1 10 -0.4919 0.1003
14 1 13 2.3555 -0.0005
14 1 16 4.9947 -0.1028
14 1 19 3.0242 -0.0964
14 1 22 -1.1535 0.0607
14 1 25 -4.0899 0.1873
14 1 28 -5.5078 0.0830
14 1 31 -4.9215 -0.1386
14 1 34 -2.8972 -0.2911
14 1 37 -2.4024 -0.4319
14 1 40 -2.6077 -0.5928
14 2 -39 -1.7064 0.0096
14 2 -36 -0.8933 0.0191
14 2 -33 1.9069 -0.0470
14 2 -30 2.2574 -0.0488
14 2 -27 -1.1088 0.0396
14 2 -24 -5.0558 0.0178
14 2 -21 -5.7496 -0.1284
14 2 -18 -3.7262 -0.1862
14 2 -15 -1.0298 -0.0846
14 2 -12 0.2233 0.0586
14 2 -9 -0.2914 0.1094
14 2 -6 0.1086 0.0191
14 2 -3 2.5379 -0.0879
14 2 0 3.7006 -0.0539
14 2 3 1.0423 0.0478
14 2 6 -1.3111 0.0645
14 2 9 0.4812 0.0350
14 2 12 2.7071 0.0342
14 2 15 2.3799 0.0203
14 2 18 1.9188 -0.0238
14 2 21 3.6203 -0.0700
14 2 24 6.6436 -0.1135
14 2 27 9.3316 -0.1158
14 2 30 10.6441 -0.0787
14 2 33 7.7743 -0.1077
14 2 36 2.9494 -0.1719
14 2 39 1.1627 -0.0894
14 3 -37 2.7257 0.1832
14 3 -34 3.1793 0.2001
14 3 -31 3.2557 0.2213
14 3 -28 3.7906 0.1294
14 3 -25 5.4204 -0.0175
14 3 -22 5.0890 -0.0181
14 3 -19 4.2256 0.0670
14 3 -16 4.0325 0.0763
14 3 -13 3.0788 0.0520
14 3 -10 2.9461 0.0360
14 3 -7 4.3842 -0.0050
14 3 -4 6.4588 0.0092
14 3 -1 5.5324 0.1126
14 3 2 3.0444 0.1503
14 3 5 2.5599 0.0574
14 3 8 2.2701 -0.0549
14 3 11 1.6434 -0.1213
14 3 14 1.1589 -0.1224
14 3 17 1.0147 -0.0245
14 3 20 -0.0334 0.1094
14 3 23 -1.6786 0.1481
14 3 26 -1.6253 0.0403
14 3 29 -3.8554 -0.1469
14 3 32 -6.2487 -0.2218
14 3 35 -4.6041 -0.0277
14 4 -32 4.0365 -0.4553
14 4 -29 3.4955 -0.3498
14 4 -26 -0.0624 -0.1595
14 4 -23 -2.4435 0.0344
14 4 -20 -2.2137 0.0922
14 4 -17 -1.5572 0.1224
14 4 -14 -1.5538 0.1553
14 4 -11 -1.3928 0.0286
14 4 -8 -0.1125 -0.1522
14 4 -5 -0.8418 -0.1261
14 4 -2 -2.4335 0.0156
14 4 1 -2.4815 0.0516
14 4 4 -1.7703 0.0310
14 4 7 -0.2169 0.0448
14 4 10 1.1610 0.0339
14 4 13 1.5438 -0.0236
14 4 16 -0.3182 -0.0808
14 4 19 -0.9128 -0.1183
14 4 22 2.2559 -0.1080
14 4 25 4.0822 -0.0256
14 4 28 3.8891 0.1096
14 4 31 5.0206 0.2604
14 4 34 7.8904 0.3230
14 5 -30 -3.0478 -0.2677
14 5 -27 -2.7391 -0.1662
14 5 -24 -0.3585 -0.0904
14 5 -21 -0.0853 -0.0327
14 5 -18 -1.9503 0.0258
14 5 -15 -1.9664 -0.0579
14 5 -12 0.6530 -0.1749
14 5 -9 2.3543 -0.0512
14 5 -6 0.8921 0.1581
14 5 -3 -1.3102 0.1276
14 5 0 -2.4410 -0.0286
14 5 3 -0.9268 -0.0612
14 5 6 2.0257 -0.0391
14 5 9 2.2386 -0.0764
14 5 12 -0.9140 -0.1045
14 5 15 -3.0290 -0.0665
14 5 18 -1.3112 0.0051
14 5 21 -1.3692 0.0533
14 5 24 -5.4125 0.0154
14 5 27 -6.7977 -0.0972
14 5 30 -3.1588 -0.2031
14 6 -25 0.0867 0.4823
14 6 -22 -2.1965 0.4281
14 6 -19 -2.1421 0.2788
14 6 -16 0.3511 0.0882
14 6 -13 1.4157 0.0884
14 6 -10 0.4839 0.1983
14 6 -7 0.2325 0.1291
14 6 -4 1.0098 -0.0470
14 6 -1 3.0874 -0.0915
14 6 2 4.1582 -0.0513
14 6 5 1.6584 -0.0303
14 6 8 -3.3636 0.0257
14 6 11 -5.3931 0.0958
14 6 14 -1.8682 0.0813
14 6 17 0.1316 0.0172
14 6 20 -2.0628 0.0071
14 6 23 -2.9625 0.0980
14 6 26 0.2178 0.2674
14 7 -20 0.1988 -0.4062
14 7 -17 -1.1134 -0.2699
14 7 -14 -2.0815 -0.0449
14 7 -11 -0.7299 0.0340
14 7 -8 2.1525 -0.0288
14 7 -5 2.9547 -0.0491
14 7 -2 1.0208 -0.0305
14 7 1 -3.2664 -0.0435
14 7 4 -7.7374 -0.0345
14 7 7 -6.7320 0.0071
14 7 10 -1.8302 0.0296
14 7 13 0.4775 0.0502
14 7 16 -2.8127 0.0519
14 7 19 -5.5082 -0.0394
14 7 22 -3.4982 -0.1742
14 8 -15 -1.4638 0.5390
14 8 -12 -2.3299 0.3521
14 8 -9 -5.2276 0.0748
14 8 -6 -6.0783 -0.1181
14 8 -3 -4.3006 -0.1001
14 8 0 -1.3551 0.1027
14 8 3 1.8472 0.2276
14 8 6 3.7873 0.0411
14 8 9 3.0001 -0.3570
14 8 12 -1.0086 -0.6969
14 8 15 -3.1453 -0.7946
15 1 -37 -2.4379 -0.2920
15 1 -34 -2.3431 -0.2380
15 1 -31 -1.9770 -0.0630
15 1 -28 -0.0560 0.0150
15 1 -25 2.2980 -0.0707
15 1 -22 3.4118 -0.0786
15 1 -19 2.0969 0.0671
15 1 -16 1.8007 0.1662
15 1 -13 3.2900 0.0963
15 1 -10 4.7314 -0.0716
15 1 -7 4.3547 -0.1640
15 1 -4 0.9011 -0.0521
15 1 -1 -2.9306 0.1283
15 1 2 -2.9719 0.1270
15 1 5 1.2498 -0.0063
15 1 8 3.2279 -0.0425
15 1 11 -0.4175 0.0192
15 1 14 -3.1580 0.0488
15 1 17 -1.6218 0.0294
15 1 20 0.5263 -0.0322
15 1 23 -0.3005 -0.1203
15 1 26 -1.6218 -0.1024
15 1 29 -1.6198 0.1042
15 1 32 -2.0417 0.3624
15 1 35 -1.2175 0.4918
15 2 -35 -5.8541 -0.0328
15 2 -32 -7.5693 -0.1612
15 2 -29 -6.5112 -0.3330
15 2 -26 -5.5840 -0.2314
15 2 -23 -4.8520 0.0607
15 2 -20 -3.1285 0.1611
15 2 -17 -1.8342 0.0467
15 2 -14 -2.2215 -0.0497
15 2 -11 -3.2972 -0.0534
15 2 -8 -3.4083 0.0244
15 2 -5 -3.0675 0.1146
15 2 -2 -1.5656 0.0466
15 2 1 1.8176 -0.1302
15 2 4 3.4972 -0.1347
15 2 7 1.6154 0.0337
15 2 10 -0.1412 0.1106
15 2 13 0.5300 0.0676
15 2 16 0.1522 0.0583
15 2 19 -2.9642 0.0763
15 2 22 -4.6962 0.0545
15 2 25 -4.2484 0.0302
15 2 28 -2.6887 0.0308
15 2 31 -0.2445 0.0194
15 2 34 2.2578 -0.0284
15 3 -33 -4.3550 -0.2714
15 3 -30 -4.7138 -0.1662
15 3 -27 -3.4804 0.0519
15 3 -24 -0.3411 0.0927
15 3 -21 1.9973 0.0440
15 3 -18 1.0524 0.0844
15 3 -15 0.1550 0.0687
15 3 -12 2.2484 -0.0348
15 3 -9 3.6746 -0.0198
15 3 -6 2.7751 0.0405
15 3 -3 0.9065 -0.0451
15 3 0 -0.3431 -0.1213
15 3 3 -1.4357 -0.0528
15 3 6 -1.8864 -0.0147
15 3 9 -0.8713 -0.0333
15 3 12 -0.7315 0.0724
15 3 15 -0.3445 0.2196
15 3 18 2.1656 0.1772
15 3 21 4.3740 0.0067
15 3 24 3.4666 -0.0691
15 3 27 1.1635 -0.0147
15 3 30 0.7731 0.0306
15 3 33 -0.3340 -0.0470
15 4 -28 3.0037 0.4787
15 4 -25 3.2980 0.1567
15 4 -22 1.6024 -0.0442
15 4 -19 0.5348 -0.1943
15 4 -16 1.8487 -0.2995
15 4 -13 2.2633 -0.1357
15 4 -10 0.7560 0.1219
15 4 -7 0.8918 0.0775
15 4 -4 3.3609 -0.1054
15 4 -1 5.6689 -0.0689
15 4 2 5.1655 0.0432
15 4 5 3.0497 0.0238
15 4 8 0.9505 0.0222
15 4 11 0.6887 0.0852
15 4 14 2.9547 0.0376
15 4 17 3.3025 -0.0807
15 4 20 0.6713 -0.0821
15 4 23 -0.5846 0.0064
15 4 26 1.7417 0.0413
15 4 29 2.7385 0.0029
15 5 -26 0.9972 0.0218
15 5 -23 1.5233 0.0531
15 5 -20 4.1714 -0.0344
15 5 -17 4.4151 0.0355
15 5 -14 1.3301 0.1851
15 5 -11 -2.2348 0.0443
15 5 -8 -4.5073 -0.2069
15 5 -5 -4.6780 -0.1230
15 5 -2 -5.4526 0.1237
15 5 1 -5.5145 0.1352
15 5 4 -5.2665 0.0137
15 5 7 -3.4213 -0.0220
15 5 10 0.0365 -0.0443
15 5 13 0.1366 -0.0912
15 5 16 -1.6981 -0.0809
15 5 19 -1.4578 -0.0648
15 5 22 2.9759 -0.1138
15 5 25 5.2712 -0.1537
15 6 -21 0.3275 -0.0960
15 6 -18 -0.0408 0.1744
15 6 -15 -0.7806 0.1327
15 6 -12 -1.2826 -0.0815
15 6 -9 -1.8992 -0.0596
15 6 -6 -2.6150 0.0903
15 6 -3 -2.5295 0.0433
15 6 0 -2.0147 -0.0648
15 6 3 0.5461 -0.0181
15 6 6 3.9362 0.0192
15 6 9 4.7897 -0.0838
15 6 12 3.1594 -0.1659
15 6 15 2.6202 -0.1050
15 6 18 4.5553 0.0569
15 6 21 4.0382 0.2229
15 7 -13 2.6632 -0.5138
15 7 -10 3.4643 -0.2505
15 7 -7 2.6947 -0.0496
15 7 -4 1.1243 0.0280
15 7 -1 0.3941 0.0604
15 7 2 0.9904 0.0269
15 7 5 -0.2739 0.0194
15 7 8 -4.0767 0.2131
15 7 11 -5.7225 0.5135
16 1 -33 5.3714 -0.0942
16 1 -30 4.0838 0.0859
16 1 -27 -0.2299 0.2847
16 1 -24 -3.1373 0.1849
16 1 -21 -3.9841 -0.0692
16 1 -18 -4.2910 -0.1195
16 1 -15 -5.1934 -0.0118
16 1 -12 -4.8671 0.0413
16 1 -9 -2.6933 0.0318
16 1 -6 -0.7004 -0.0151
16 1 -3 0.8392 -0.0518
16 1 0 -0.0594 0.0508
16 1 3 -2.3529 0.1796
16 1 6 -1.7971 0.0665
16 1 9 2.0575 -0.1566
16 1 12 4.4203 -0.1580
16 1 15 1.7275 -0.0241
16 1 18 -0.5314 -0.0022
16 1 21 0.2192 -0.0037
16 1 24 0.5187 0.0776
16 1 27 -0.8871 0.0507
16 1 30 -2.1084 -0.1777
16 1 33 -2.0242 -0.3689
16 2 -31 1.0509 0.8202
16 2 -28 0.8236 0.7086
16 2 -25 1.5452 0.3259
16 2 -22 0.6870 0.0696
16 2 -19 -0.0856 -0.0519
16 2 -16 0.6875 -0.1484
16 2 -13 1.4253 -0.1076
16 2 -10 -0.6984 -0.0090
16 2 -7 -2.9721 -0.0629
16 2 -4 -3.0754 -0.1018
16 2 -1 -2.6009 0.0417
16 2 2 -1.2728 0.0998
16 2 5 0.3536 -0.0435
16 2 8 1.0514 -0.1101
16 2 11 -0.4338 -0.0757
16 2 14 -0.8929 -0.1541
16 2 17 1.4900 -0.1996
16 2 20 2.7256 0.0208
16 2 23 2.5489 0.2905
16 2 26 2.3452 0.3284
16 2 29 1.8786 0.2526
16 3 -26 0.4621 -0.4543
16 3 -23 -1.4236 -0.2322
16 3 -20 -0.1479 -0.1693
16 3 -17 2.1085 -0.0520
16 3 -14 1.0404 0.1462
16 3 -11 -0.8132 0.1137
16 3 -8 -1.1599 -0.0320
16 3 -5 -0.9688 0.0337
16 3 -2 -1.4803 0.0943
16 3 1 -2.3908 -0.0760
16 3 4 -2.4015 -0.1445
16 3 7 -2.9678 0.0365
16 3 10 -2.7265 0.1034
16 3 13 -2.0302 -0.0228
16 3 16 -2.8173 -0.0408
16 3 19 -3.6586 0.0423
16 3 22 -3.1738 0.0009
16 3 25 -1.9108 -0.1067
16 3 28 -2.0099 -0.1209
16 4 -24 -0.4205 -0.1995
16 4 -21 -0.4280 -0.0676
16 4 -18 -2.6408 0.1480
16 4 -15 -3.9820 0.0185
16 4 -12 -1.7862 -0.2708
16 4 -9 1.6928 -0.1777
16 4 -6 1.9954 0.0997
16 4 -3 0.5640 0.0685
16 4 0 -0.9369 -0.0638
16 4 3 -1.3165 0.0206
16 4 6 -1.3689 0.0575
16 4 9 -2.5213 -0.1008
16 4 12 -4.0066 -0.1338
16 4 15 -4.6223 0.0293
16 4 18 -3.1274 0.0968
16 4 21 -2.9250 0.0064
16 4 24 -5.2153 -0.0826
16 5 -16 -2.6018 -0.3772
16 5 -13 -1.0490 -0.2405
16 5 -10 -0.5763 0.0638
16 5 -7 -0.8024 0.0153
16 5 -4 -0.6735 -0.1801
16 5 -1 1.1320 -0.0991
16 5 2 2.4080 0.0410
16 5 5 2.0474 -0.0412
16 5 8 0.6010 -0.1369
16 5 11 0.3658 -0.1292
16 5 14 2.0682 -0.2165
16 5 17 1.9722 -0.3774
16 6 -8 1.7513 0.0961
16 6 -5 2.3524 0.0294
16 6 -2 2.2785 0.0714
16 6 1 0.5754 -0.0192
16 6 4 -1.0058 -0.0917
16 6 7 -0.4572 -0.0055
16 6 10 1.3425 0.0815
17 1 -26 2.3856 -0.6237
17 1 -23 2.5793 -0.3002
17 1 -20 3.4080 -0.1431
17 1 -17 4.3230 -0.1082
17 1 -14 3.1265 -0.0253
17 1 -11 2.1374 0.0241
17 1 -8 3.4863 0.0500
17 1 -5 5.6998 0.0952
17 1 -2 6.3779 -0.0270
17 1 1 4.6150 -0.2468
17 1 4 1.7929 -0.1456
17 1 7 -1.4453 0.1918
17 1 10 -1.8846 0.2255
17 1 13 0.5709 -0.0249
17 1 16 1.0784 -0.1139
17 1 19 -1.4642 -0.0696
17 1 22 -3.6720 -0.1455
17 1 25 -2.7352 -0.1765
17 1 28 -1.2481 0.0146
17 2 -24 -0.1927 0.0517
17 2 -21 -0.9163 0.1717
17 2 -18 -4.1928 0.3995
17 2 -15 -6.2305 0.3239
17 2 -12 -5.1180 -0.0103
17 2 -9 -2.3499 -0.1173
17 2 -6 -1.8141 -0.0209
17 2 -3 -2.7099 -0.0150
17 2 0 -1.4668 0.0421
17 2 3 -0.3139 0.2001
17 2 6 1.2784 0.1136
17 2 9 2.0371 -0.1230
17 2 12 1.3279 -0.0307
17 2 15 -0.4507 0.2248
17 2 18 -1.7947 0.1036
17 2 21 -0.6625 -0.2643
17 2 24 -0.1389 -0.3926
17 3 -19 -0.8156 -0.0268
17 3 -16 0.4054 -0.2427
17 3 -13 1.4528 -0.0475
17 3 -10 -0.1653 0.2974
17 3 -7 -1.9645 0.2269
17 3 -4 -1.1320 -0.0055
17 3 -1 0.8573 0.0605
17 3 2 2.2371 0.1500
17 3 5 2.6470 0.0089
17 3 8 3.1775 -0.0293
17 3 11 3.2648 0.1128
17 3 14 2.9779 0.0958
17 3 17 2.6931 0.0034
17 3 20 1.8295 0.1754
17 4 -14 4.6855 0.6371
17 4 -11 3.9700 0.4508
17 4 -8 3.6857 0.0430
17 4 -5 3.5424 -0.0154
17 4 -2 2.1605 0.0623
17 4 1 0.4415 -0.0887
17 4 4 -0.4321 -0.1280
17 4 7 0.3831 0.2051
17 4 10 1.2531 0.5252
17 4 13 1.5963 0.5811
17 5 -3 2.8136 0.1516
17 5 0 2.7735 0.0579
17 5 3 2.3133 0.1511
18 1 -22 -0.1276 0.7939
18 1 -19 -1.1392 0.5157
18 1 -16 -1.0601 0.0895
18 1 -13 -0.5387 -0.0492
18 1 -10 -2.6433 0.0259
18 1 -7 -6.1898 -0.0207
18 1 -4 -7.5506 -0.0304
18 1 -1 -6.5526 0.1383
18 1 2 -4.1605 0.1177
18 1 5 -1.9170 -0.1490
18 1 8 -0.1237 -0.1919
18 1 11 0.4351 0.0036
18 1 14 1.2054 0.0470
18 1 17 3.4805 0.0618
18 1 20 4.6191 0.3255
18 2 -17 4.5664 -0.6213
18 2 -14 5.4831 -0.1109
18 2 -11 5.6639 0.0926
18 2 -8 7.1737 0.0284
18 2 -5 8.6661 0.0728
18 2 -2 7.1261 0.0615
18 2 1 3.1580 -0.1151
18 2 4 0.1255 -0.0309
18 2 7 -1.6891 0.3029
18 2 10 -2.0993 0.2648
18 2 13 -1.3543 -0.1785
18 2 16 -0.4275 -0.4427
18 3 -9 -4.5418 -0.6944
18 3 -6 -3.3472 -0.2941
18 3 -3 -2.3653 -0.1282
18 3 0 -0.7525 -0.1235
18 3 3 0.6349 -0.0936
18 3 6 -0.0167 -0.3183
18 3 9 -0.9415 -0.7244
19 1 -12 1.0150 0.0613
19 1 -9 0.7694 -0.0144
19 1 -6 -1.1502 0.0446
19 1 -3 -2.5012 -0.0400
19 1 0 -1.6496 -0.0654
19 1 3 0.2672 0.0479
19 1 6 0.7869 -0.0005
19 1 9 0.0406 -0.0769
19 1 12 0.2272 0.2188
0 0 0 0.0 0.0
;
_shelx_fab_checksum              66840
_olex2_submission_special_instructions 'No special instructions were received'
####################################################################### 
# 
# This file contains crystal structure data downloaded from the 
# Cambridge Structural Database (CSD) hosted by the Cambridge 
# Crystallographic Data Centre (CCDC).
# 
# Full information about CCDC data access policies and citation 
# guidelines are available at http://www.ccdc.cam.ac.uk/access/V1 
# 
# Audit and citation data items may have been added by the CCDC. 
# Please retain this information to preserve the provenance of 
# this file and to allow appropriate attribution of the data. 
# 
#######################################################################

data_mo_2ch3agna_0m
_database_code_depnum_ccdc_archive 'CCDC 2495913'
loop_
_audit_author_name
_audit_author_address
'J Liu'
;Chinese Academy of Science
China
;
_audit_update_record             
;
2025-10-16 deposited with the CCDC.	2026-01-20 downloaded from the CCDC.
;
_audit_creation_date             2025-06-18
_audit_creation_method           
;
Olex2 1.5
(compiled 2025.04.05 svn.rf049d14d for OlexSys, GUI svn.r7217)
;
_shelx_SHELXL_version_number     2018/3
_chemical_name_common            ?
_chemical_name_systematic        ?
_chemical_formula_moiety         'C60 H66 Ag3 N14, 2(C H3 O3 S), C F3 O3 S'
_chemical_formula_sum            'C63 H72 Ag3 F3 N14 O9 S3'
_chemical_formula_weight         1646.13
_chemical_melting_point          ?
loop_
_atom_type_symbol
_atom_type_description
_atom_type_scat_dispersion_real
_atom_type_scat_dispersion_imag
_atom_type_scat_source
C C 0.0033 0.0016 'International Tables Vol C Tables 4.2.6.8 and 6.1.1.4'
H H 0.0000 0.0000 'International Tables Vol C Tables 4.2.6.8 and 6.1.1.4'
Ag Ag -0.8971 1.1015 'International Tables Vol C Tables 4.2.6.8 and 6.1.1.4'
F F 0.0171 0.0103 'International Tables Vol C Tables 4.2.6.8 and 6.1.1.4'
N N 0.0061 0.0033 'International Tables Vol C Tables 4.2.6.8 and 6.1.1.4'
O O 0.0106 0.0060 'International Tables Vol C Tables 4.2.6.8 and 6.1.1.4'
S S 0.1246 0.1234 'International Tables Vol C Tables 4.2.6.8 and 6.1.1.4'

_shelx_space_group_comment       
;
The symmetry employed for this shelxl refinement is uniquely defined
by the following loop, which should always be used as a source of
symmetry information in preference to the above space-group names.
They are only intended as comments.
;
_space_group_crystal_system      triclinic
_space_group_IT_number           2
_space_group_name_H-M_alt        P-1
_space_group_name_Hall           '-P 1'
loop_
_space_group_symop_operation_xyz
'x, y, z'
'-x, -y, -z'

_cell_length_a                   13.5048(15)
_cell_length_b                   15.8262(17)
_cell_length_c                   20.590(3)
_cell_angle_alpha                104.418(3)
_cell_angle_beta                 97.720(3)
_cell_angle_gamma                112.870(3)
_cell_volume                     3793.0(8)
_cell_formula_units_Z            2
_cell_measurement_reflns_used    9406
_cell_measurement_temperature    200.00
_cell_measurement_theta_max      26.47
_cell_measurement_theta_min      2.22
_shelx_estimated_absorpt_T_max   0.930
_shelx_estimated_absorpt_T_min   0.771
_exptl_absorpt_coefficient_mu    0.916
_exptl_absorpt_correction_T_max  0.7456
_exptl_absorpt_correction_T_min  0.5958
_exptl_absorpt_correction_type   none
_exptl_absorpt_process_details   
;
SADABS-2016/2 (Bruker,2016/2) was used for absorption correction.
wR2(int) was 0.1262 before and 0.0865 after correction.
The Ratio of minimum to maximum transmission is 0.7991.
The \l/2 correction factor is Not present.
;
_exptl_absorpt_special_details   ?
_exptl_crystal_colour            colourless
_exptl_crystal_colour_primary    colourless
_exptl_crystal_density_diffrn    1.441
_exptl_crystal_density_meas      ?
_exptl_crystal_density_method    ?
_exptl_crystal_description       needle
_exptl_crystal_F_000             1672
_exptl_crystal_size_max          0.3
_exptl_crystal_size_mid          0.1
_exptl_crystal_size_min          0.08
_exptl_transmission_factor_max   ?
_exptl_transmission_factor_min   ?
_diffrn_reflns_av_R_equivalents  0.1283
_diffrn_reflns_av_unetI/netI     0.0721
_diffrn_reflns_Laue_measured_fraction_full 0.999
_diffrn_reflns_Laue_measured_fraction_max 0.996
_diffrn_reflns_limit_h_max       17
_diffrn_reflns_limit_h_min       -17
_diffrn_reflns_limit_k_max       20
_diffrn_reflns_limit_k_min       -20
_diffrn_reflns_limit_l_max       26
_diffrn_reflns_limit_l_min       -26
_diffrn_reflns_number            146991
_diffrn_reflns_point_group_measured_fraction_full 0.999
_diffrn_reflns_point_group_measured_fraction_max 0.996
_diffrn_reflns_theta_full        25.242
_diffrn_reflns_theta_max         27.605
_diffrn_reflns_theta_min         2.144
_diffrn_ambient_temperature      200.00
_diffrn_detector_area_resol_mean ?
_diffrn_measured_fraction_theta_full 0.999
_diffrn_measured_fraction_theta_max 0.996
_diffrn_measurement_device_type  'Bruker APEX-II CCD'
_diffrn_measurement_method       '\f and \w scans'
_diffrn_radiation_type           MoK\a
_diffrn_radiation_wavelength     0.71073
_diffrn_source                   ?
_diffrn_source_current           1.4
_diffrn_source_power             0.07
_diffrn_source_voltage           50.0
_diffrn_standards_number         0
_reflns_Friedel_coverage         0.000
_reflns_Friedel_fraction_full    .
_reflns_Friedel_fraction_max     .
_reflns_number_gt                10551
_reflns_number_total             17531
_reflns_special_details          
;
 Reflections were merged by SHELXL according to the crystal
 class for the calculation of statistics and refinement.
 
 Structure factors included contributions from the .fab file.
 
 _reflns_Friedel_fraction is defined as the number of unique
 Friedel pairs measured divided by the number that would be
 possible theoretically, ignoring centric projections and
 systematic absences.
;
_reflns_threshold_expression     'I > 2\s(I)'
_computing_cell_refinement       'SAINT V8.40A (Bruker, 2019)'
_computing_data_collection       ?
_computing_data_reduction        'SAINT V8.40A (Bruker, 2019)'
_computing_molecular_graphics    'Olex2 1.5 (Dolomanov et al., 2009)'
_computing_publication_material  'Olex2 1.5 (Dolomanov et al., 2009)'
_computing_structure_refinement  'SHELXL 2018/3 (Sheldrick, 2015)'
_computing_structure_solution    'SHELXT 2014/5 (Sheldrick, 2014)'
_refine_diff_density_max         2.224
_refine_diff_density_min         -1.616
_refine_diff_density_rms         0.164
_refine_ls_extinction_coef       .
_refine_ls_extinction_method     none
_refine_ls_goodness_of_fit_ref   1.035
_refine_ls_hydrogen_treatment    constr
_refine_ls_matrix_type           full
_refine_ls_number_parameters     898
_refine_ls_number_reflns         17531
_refine_ls_number_restraints     148
_refine_ls_R_factor_all          0.1257
_refine_ls_R_factor_gt           0.0757
_refine_ls_restrained_S_all      1.054
_refine_ls_shift/su_max          0.001
_refine_ls_shift/su_mean         0.000
_refine_ls_structure_factor_coef Fsqd
_refine_ls_weighting_details     
'w=1/[\s^2^(Fo^2^)+(0.1482P)^2^+3.5013P] where P=(Fo^2^+2Fc^2^)/3'
_refine_ls_weighting_scheme      calc
_refine_ls_wR_factor_gt          0.2066
_refine_ls_wR_factor_ref         0.2509
_refine_special_details          ?
_olex2_refinement_description    
;
1. Fixed Uiso
 At 1.2 times of:
  All C(H) groups, All C(H,H) groups, All N(H) groups
 At 1.5 times of:
  All C(H,H,H) groups
2. Restrained distances
 C1-F1
 1.35 with sigma of 0.02
 C1-F5
 1.35 with sigma of 0.02
 C1-F2
 1.35 with sigma of 0.02
 C1-F6
 1.35 with sigma of 0.02
 C1-F3
 1.35 with sigma of 0.02
 C1-F4
 1.35 with sigma of 0.02
 F4-F5
 2.2 with sigma of 0.02
 F5-F6
 2.2 with sigma of 0.02
 F6-F4
 2.2 with sigma of 0.02
 F3-F1
 2.2 with sigma of 0.02
 F1-F2
 2.2 with sigma of 0.02
 F2-F3
 2.2 with sigma of 0.02
 S2-O2 \\sim S2-O4 \\sim S2-O5
 with sigma of 0.02
 S2-F1 \\sim S2-F2 \\sim S2-F3 \\sim S2-F4 \\sim S2-F5 \\sim S2-F6
 with sigma of 0.02
 C1-O2 \\sim C1-O4 \\sim C1-O5
 with sigma of 0.02
3. Rigid bond restraints
 C1, F5
 with sigma for 1-2 distances of 0.01 and sigma for 1-3 distances of 0.01
4. Uiso/Uaniso restraints and constraints
F1 \\sim F5 \\sim F2 \\sim F6 \\sim C1 \\sim F4 \\sim F3: within 2A with sigma
of 0.01 and sigma for terminal atoms of 0.02 within 2A
S2 \\sim O5 \\sim O2 \\sim O4: within 2A with sigma of 0.01 and sigma for
terminal atoms of 0.02 within 2A
O66 \\sim O67 \\sim S1 \\sim C63 \\sim O69: within 2A with sigma of 0.01 and
sigma for terminal atoms of 0.02 within 2A
5. Others
 Sof(F1)=Sof(F2)=Sof(F3)=1-FVAR(1)
 Sof(F4)=Sof(F5)=Sof(F6)=FVAR(1)
6.a Secondary CH2 refined with riding coordinates:
 C8(H8A,H8B), C9(H9A,H9B), C22(H22A,H22B), C23(H23A,H23B), C33(H33A,H33B),
 C50(H50A,H50B)
6.b Aromatic/amide H refined with riding coordinates:
 N2(H2), N5(H5), N6(H6), N9(H9), N11(H11), C2(H2A), C5(H5A), C12(H12),
 C17(H17), C27(H27), C32(H32), N37(H37), C38(H38), C43(H43), C44(H44), C49(H49),
  C54(H54), C59(H59)
6.c Idealised Me refined as rotating group:
 C14(H14A,H14B,H14C), C16(H16A,H16B,H16C), C29(H29A,H29B,H29C), C31(H31A,H31B,
 H31C), C40(H40A,H40B,H40C), C42(H42A,H42B,H42C), C46(H46A,H46B,H46C), C48(H48A,
 H48B,H48C), C56(H56A,H56B,H56C), C58(H58A,H58B,H58C), C60(H60A,H60B,H60C),
 C61(H61A,H61B,H61C), C62(H62A,H62B,H62C), C63(H63A,H63B,H63C)
;
_atom_sites_solution_hydrogens   geom
_atom_sites_solution_primary     ?
_atom_sites_solution_secondary   ?
loop_
_atom_site_label
_atom_site_type_symbol
_atom_site_fract_x
_atom_site_fract_y
_atom_site_fract_z
_atom_site_U_iso_or_equiv
_atom_site_adp_type
_atom_site_occupancy
_atom_site_site_symmetry_order
_atom_site_calc_flag
_atom_site_refinement_flags_posn
_atom_site_refinement_flags_adp
_atom_site_refinement_flags_occupancy
_atom_site_disorder_assembly
_atom_site_disorder_group
Ag1 Ag 0.65172(4) 0.42984(4) 0.34595(3) 0.04378(16) Uani 1 1 d . . . . .
Ag2 Ag 0.55579(4) 0.25563(4) 0.20570(3) 0.04476(16) Uani 1 1 d . . . . .
Ag3 Ag 0.55236(4) 0.19869(4) 0.33713(3) 0.04697(17) Uani 1 1 d . . . . .
S3 S 0.85177(17) 0.66234(15) 0.48627(12) 0.0574(5) Uani 1 1 d . . . . .
S2 S 1.0964(3) 0.4345(2) 0.15021(14) 0.0842(8) Uani 1 1 d D U . . .
S1 S 0.9562(3) 0.0423(3) 0.1527(2) 0.0994(10) Uani 1 1 d . U . . .
F1 F 0.9011(8) 0.3481(14) 0.0918(8) 0.193(6) Uani 0.72(2) 1 d D U P A 2
F2 F 1.0026(16) 0.4534(8) 0.0449(7) 0.136(5) Uani 0.72(2) 1 d D U P A 2
F4 F 0.980(3) 0.2969(13) 0.0390(13) 0.153(9) Uani 0.28(2) 1 d D U P A 1
N14 N 0.3950(4) 0.0885(4) 0.2751(3) 0.0402(12) Uani 1 1 d . . . . .
O8 O 0.8565(9) 0.6978(5) 0.5581(4) 0.123(3) Uani 1 1 d . . . . .
O9 O 0.7389(5) 0.6186(5) 0.4450(4) 0.081(2) Uani 1 1 d . . . . .
O7 O 0.9021(4) 0.5974(4) 0.4690(4) 0.0681(17) Uani 1 1 d . . . . .
N1 N 0.6056(4) 0.1419(4) 0.1910(3) 0.0392(12) Uani 1 1 d . . . . .
N2 N 0.7023(5) 0.0571(4) 0.1793(3) 0.0417(13) Uani 1 1 d . . . . .
H2 H 0.757255 0.041109 0.187083 0.050 Uiso 1 1 calc R U . . .
N3 N 0.7920(4) 0.3056(4) 0.3007(3) 0.0384(12) Uani 1 1 d . . . . .
N4 N 0.7004(4) 0.2615(4) 0.4173(3) 0.0377(12) Uani 1 1 d . . . . .
N5 N 0.8713(4) 0.3268(4) 0.4841(3) 0.0426(13) Uani 1 1 d . . . . .
H5 H 0.944168 0.360178 0.498616 0.051 Uiso 1 1 calc R U . . .
N6 N 0.2198(4) 0.0113(4) 0.2146(3) 0.0464(14) Uani 1 1 d . . . . .
H6 H 0.150964 0.000607 0.197703 0.056 Uiso 1 1 calc R U . . .
N7 N 0.3554(4) 0.2678(4) 0.2777(3) 0.0400(12) Uani 1 1 d . . . . .
N8 N 0.5474(5) 0.3998(4) 0.4126(3) 0.0441(13) Uani 1 1 d . . . . .
N9 N 0.4009(5) 0.3597(4) 0.4553(3) 0.0444(13) Uani 1 1 d . . . . .
H9 H 0.331300 0.340727 0.457420 0.053 Uiso 1 1 calc R U . . .
N10 N 0.4860(5) 0.3445(4) 0.1776(3) 0.0445(13) Uani 1 1 d . . . . .
N11 N 0.9123(5) 0.5198(4) 0.2441(3) 0.0426(13) Uani 1 1 d . . . . .
H11 H 0.968086 0.516024 0.227970 0.051 Uiso 1 1 calc R U . . .
N12 N 0.7646(4) 0.4786(4) 0.2864(3) 0.0386(12) Uani 1 1 d . . . . .
O5 O 1.0859(5) 0.5158(4) 0.1889(3) 0.0730(17) Uani 1 1 d D U . . .
C37 C 0.5455(6) 0.0567(5) 0.1346(4) 0.0411(15) Uani 1 1 d . . . . .
C2 C 0.4394(6) 0.0206(5) 0.0906(4) 0.0423(15) Uani 1 1 d . . . . .
H2A H 0.398120 0.057657 0.095100 0.051 Uiso 1 1 calc R U . . .
C3 C 0.3964(6) -0.0685(5) 0.0412(4) 0.0508(18) Uani 1 1 d . . . . .
C4 C 0.4594(7) -0.1232(5) 0.0335(4) 0.0533(19) Uani 1 1 d . . . . .
C5 C 0.5638(7) -0.0868(5) 0.0762(4) 0.0510(18) Uani 1 1 d . . . . .
H5A H 0.606927 -0.121999 0.070724 0.061 Uiso 1 1 calc R U . . .
C6 C 0.6048(6) 0.0027(5) 0.1275(4) 0.0399(14) Uani 1 1 d . . . . .
C7 C 0.6993(5) 0.1385(5) 0.2160(3) 0.0373(14) Uani 1 1 d . . . . .
C8 C 0.7906(6) 0.2097(5) 0.2802(4) 0.0416(15) Uani 1 1 d . . . . .
H8A H 0.780852 0.183279 0.318972 0.050 Uiso 1 1 calc R U . . .
H8B H 0.863247 0.216515 0.271599 0.050 Uiso 1 1 calc R U . . .
C9 C 0.8583(5) 0.3589(5) 0.3727(4) 0.0409(15) Uani 1 1 d . . . . .
H9A H 0.867251 0.426542 0.384947 0.049 Uiso 1 1 calc R U . . .
H9B H 0.933322 0.361347 0.376577 0.049 Uiso 1 1 calc R U . . .
C10 C 0.8071(5) 0.3141(5) 0.4235(3) 0.0374(14) Uani 1 1 d . . . . .
C11 C 0.6964(5) 0.2377(5) 0.4779(4) 0.0407(15) Uani 1 1 d . . . . .
C12 C 0.6050(6) 0.1835(6) 0.4988(4) 0.0523(18) Uani 1 1 d . . . . .
H12 H 0.531650 0.155847 0.469790 0.063 Uiso 1 1 calc R U . . .
C13 C 0.6236(7) 0.1711(6) 0.5628(5) 0.062(2) Uani 1 1 d . . . . .
C14 C 0.5256(8) 0.1139(9) 0.5868(5) 0.089(3) Uani 1 1 d . . . . .
H14A H 0.456334 0.094976 0.552610 0.133 Uiso 1 1 calc R U . . .
H14B H 0.526240 0.153974 0.631731 0.133 Uiso 1 1 calc R U . . .
H14C H 0.530590 0.055450 0.591549 0.133 Uiso 1 1 calc R U . . .
C15 C 0.7338(7) 0.2138(7) 0.6051(4) 0.063(2) Uani 1 1 d . . . . .
C16 C 0.7550(10) 0.1992(11) 0.6765(5) 0.107(4) Uani 1 1 d . . . . .
H16A H 0.726020 0.234929 0.708360 0.161 Uiso 1 1 calc R U . . .
H16B H 0.835138 0.223521 0.695559 0.161 Uiso 1 1 calc R U . . .
H16C H 0.717278 0.129889 0.670602 0.161 Uiso 1 1 calc R U . . .
C17 C 0.8241(6) 0.2651(6) 0.5833(4) 0.0565(19) Uani 1 1 d . . . . .
H17 H 0.898162 0.290562 0.610693 0.068 Uiso 1 1 calc R U . . .
C18 C 0.8018(5) 0.2775(5) 0.5198(4) 0.0427(15) Uani 1 1 d . . . . .
C19 C 0.3736(5) -0.0069(5) 0.2391(4) 0.0411(15) Uani 1 1 d . . . . .
C20 C 0.2632(6) -0.0558(5) 0.2000(4) 0.0410(14) Uani 1 1 d . . . . .
C21 C 0.3012(5) 0.0951(5) 0.2589(4) 0.0417(15) Uani 1 1 d . . . . .
C22 C 0.2825(6) 0.1808(5) 0.2923(4) 0.0505(17) Uani 1 1 d . . . . .
H22A H 0.203748 0.166134 0.274715 0.061 Uiso 1 1 calc R U . . .
H22B H 0.297815 0.194028 0.343139 0.061 Uiso 1 1 calc R U . . .
C23 C 0.3678(6) 0.3550(5) 0.3309(4) 0.0440(16) Uani 1 1 d . . . . .
H23A H 0.293396 0.348171 0.335755 0.053 Uiso 1 1 calc R U . . .
H23B H 0.402370 0.412205 0.316043 0.053 Uiso 1 1 calc R U . . .
C24 C 0.4380(5) 0.3714(4) 0.3998(3) 0.0376(14) Uani 1 1 d . . . . .
C25 C 0.5825(5) 0.4094(4) 0.4813(3) 0.0377(14) Uani 1 1 d . . . . .
C26 C 0.4890(5) 0.3820(5) 0.5083(4) 0.0400(14) Uani 1 1 d . . . . .
C27 C 0.4998(6) 0.3825(5) 0.5766(4) 0.0461(16) Uani 1 1 d . . . . .
H27 H 0.436451 0.362889 0.594626 0.055 Uiso 1 1 calc R U . . .
C28 C 0.6046(6) 0.4121(5) 0.6175(4) 0.0461(16) Uani 1 1 d . . . . .
C29 C 0.6184(8) 0.4081(7) 0.6920(4) 0.067(2) Uani 1 1 d . . . . .
H29A H 0.546358 0.389537 0.703357 0.101 Uiso 1 1 calc R U . . .
H29B H 0.671652 0.472188 0.724643 0.101 Uiso 1 1 calc R U . . .
H29C H 0.645999 0.360151 0.695453 0.101 Uiso 1 1 calc R U . . .
C30 C 0.7001(6) 0.4462(5) 0.5928(4) 0.0477(16) Uani 1 1 d . . . . .
C31 C 0.8137(7) 0.4847(7) 0.6392(5) 0.068(2) Uani 1 1 d . . . . .
H31A H 0.824330 0.537540 0.680471 0.102 Uiso 1 1 calc R U . . .
H31B H 0.869616 0.509367 0.614324 0.102 Uiso 1 1 calc R U . . .
H31C H 0.821761 0.432555 0.653445 0.102 Uiso 1 1 calc R U . . .
C32 C 0.6874(6) 0.4434(5) 0.5238(4) 0.0463(16) Uani 1 1 d . . . . .
H32 H 0.750960 0.464950 0.506172 0.056 Uiso 1 1 calc R U . . .
C33 C 0.3076(6) 0.2667(6) 0.2080(4) 0.0538(19) Uani 1 1 d . . . . .
H33A H 0.281995 0.201127 0.174000 0.065 Uiso 1 1 calc R U . . .
H33B H 0.242129 0.280180 0.209408 0.065 Uiso 1 1 calc R U . . .
C34 C 0.3888(6) 0.3391(5) 0.1846(4) 0.0471(17) Uani 1 1 d . . . . .
C35 C 0.5306(6) 0.4176(5) 0.1491(4) 0.0476(17) Uani 1 1 d . . . . .
C36 C 0.4547(7) 0.4569(6) 0.1408(4) 0.0525(19) Uani 1 1 d . . . . .
N37 N 0.3661(6) 0.4055(5) 0.1633(3) 0.0559(17) Uani 1 1 d . . . . .
H37 H 0.305588 0.414221 0.163813 0.067 Uiso 1 1 calc R U . . .
C38 C 0.4750(9) 0.5315(6) 0.1131(4) 0.063(2) Uani 1 1 d . . . . .
H38 H 0.423304 0.558008 0.108121 0.076 Uiso 1 1 calc R U . . .
C39 C 0.5727(8) 0.5662(6) 0.0929(4) 0.063(2) Uani 1 1 d . . . . .
C40 C 0.5985(10) 0.6494(7) 0.0640(5) 0.084(3) Uani 1 1 d . . . . .
H40A H 0.535538 0.665812 0.060068 0.126 Uiso 1 1 calc R U . . .
H40B H 0.611217 0.629946 0.017994 0.126 Uiso 1 1 calc R U . . .
H40C H 0.665283 0.706083 0.095172 0.126 Uiso 1 1 calc R U . . .
C41 C 0.6473(7) 0.5223(6) 0.0977(4) 0.059(2) Uani 1 1 d . . . . .
C42 C 0.7491(8) 0.5546(7) 0.0701(5) 0.075(3) Uani 1 1 d . . . . .
H42A H 0.726518 0.547451 0.021001 0.113 Uiso 1 1 calc R U . . .
H42B H 0.787848 0.514548 0.074820 0.113 Uiso 1 1 calc R U . . .
H42C H 0.799096 0.622901 0.096533 0.113 Uiso 1 1 calc R U . . .
C43 C 0.6264(7) 0.4500(5) 0.1267(4) 0.0513(18) Uani 1 1 d . . . . .
H43 H 0.677092 0.422418 0.131263 0.062 Uiso 1 1 calc R U . . .
C44 C 0.2177(6) -0.1537(5) 0.1580(4) 0.0490(17) Uani 1 1 d . . . . .
H44 H 0.142583 -0.186686 0.131024 0.059 Uiso 1 1 calc R U . . .
C45 C 0.2841(8) -0.1998(5) 0.1572(4) 0.056(2) Uani 1 1 d . . . . .
C46 C 0.2371(10) -0.3053(6) 0.1136(5) 0.081(3) Uani 1 1 d . . . . .
H46A H 0.159417 -0.328095 0.088926 0.122 Uiso 1 1 calc R U . . .
H46B H 0.240968 -0.343809 0.143596 0.122 Uiso 1 1 calc R U . . .
H46C H 0.280502 -0.312471 0.079838 0.122 Uiso 1 1 calc R U . . .
C47 C 0.3959(7) -0.1512(6) 0.1969(4) 0.0523(18) Uani 1 1 d . . . . .
C48 C 0.4686(9) -0.2029(7) 0.1974(6) 0.079(3) Uani 1 1 d . . . . .
H48A H 0.434829 -0.258469 0.213336 0.119 Uiso 1 1 calc R U . . .
H48B H 0.542246 -0.158127 0.228801 0.119 Uiso 1 1 calc R U . . .
H48C H 0.476212 -0.225957 0.150372 0.119 Uiso 1 1 calc R U . . .
C49 C 0.4417(6) -0.0542(6) 0.2381(4) 0.0483(17) Uani 1 1 d . . . . .
H49 H 0.517047 -0.021303 0.264717 0.058 Uiso 1 1 calc R U . . .
C50 C 0.8445(6) 0.3587(5) 0.2554(4) 0.0414(15) Uani 1 1 d . . . . .
H50A H 0.807934 0.316835 0.206429 0.050 Uiso 1 1 calc R U . . .
H50B H 0.923687 0.371205 0.264519 0.050 Uiso 1 1 calc R U . . .
C51 C 0.8385(5) 0.4522(5) 0.2651(3) 0.0377(14) Uani 1 1 d . . . . .
C52 C 0.8833(6) 0.5956(5) 0.2527(4) 0.0439(15) Uani 1 1 d . . . . .
C53 C 0.7904(6) 0.5693(5) 0.2784(4) 0.0429(15) Uani 1 1 d . . . . .
C54 C 0.7378(6) 0.6300(5) 0.2903(4) 0.0502(17) Uani 1 1 d . . . . .
H54 H 0.673926 0.612642 0.307991 0.060 Uiso 1 1 calc R U . . .
C55 C 0.7807(8) 0.7164(6) 0.2758(5) 0.064(2) Uani 1 1 d . . . . .
C56 C 0.7239(11) 0.7808(8) 0.2886(7) 0.102(4) Uani 1 1 d . . . . .
H56A H 0.659314 0.750567 0.305849 0.152 Uiso 1 1 calc R U . . .
H56B H 0.699335 0.790362 0.245125 0.152 Uiso 1 1 calc R U . . .
H56C H 0.775838 0.843707 0.323138 0.152 Uiso 1 1 calc R U . . .
C57 C 0.8763(7) 0.7434(6) 0.2506(5) 0.062(2) Uani 1 1 d . . . . .
C58 C 0.9231(10) 0.8372(7) 0.2348(7) 0.100(4) Uani 1 1 d . . . . .
H58A H 0.871342 0.833177 0.194602 0.150 Uiso 1 1 calc R U . . .
H58B H 0.994921 0.848263 0.224408 0.150 Uiso 1 1 calc R U . . .
H58C H 0.933297 0.891136 0.275078 0.150 Uiso 1 1 calc R U . . .
C59 C 0.9276(7) 0.6828(6) 0.2379(4) 0.058(2) Uani 1 1 d . . . . .
H59 H 0.990957 0.699608 0.219725 0.070 Uiso 1 1 calc R U . . .
C60 C 0.4133(9) -0.2216(6) -0.0224(5) 0.076(3) Uani 1 1 d . . . . .
H60A H 0.352485 -0.269042 -0.010738 0.114 Uiso 1 1 calc R U . . .
H60B H 0.472426 -0.242576 -0.025548 0.114 Uiso 1 1 calc R U . . .
H60C H 0.385314 -0.216769 -0.067137 0.114 Uiso 1 1 calc R U . . .
C61 C 0.2806(7) -0.1110(6) -0.0050(4) 0.067(2) Uani 1 1 d . . . . .
H61A H 0.232810 -0.169482 0.004004 0.100 Uiso 1 1 calc R U . . .
H61B H 0.282915 -0.128048 -0.053743 0.100 Uiso 1 1 calc R U . . .
H61C H 0.250585 -0.063224 0.004589 0.100 Uiso 1 1 calc R U . . .
C62 C 0.9265(8) 0.7646(6) 0.4637(5) 0.068(2) Uani 1 1 d . . . . .
H62A H 1.005953 0.790700 0.485838 0.101 Uiso 1 1 calc R U . . .
H62B H 0.900725 0.814240 0.479611 0.101 Uiso 1 1 calc R U . . .
H62C H 0.914408 0.745854 0.413210 0.101 Uiso 1 1 calc R U . . .
C1 C 1.0052(11) 0.3891(8) 0.0739(7) 0.130(4) Uani 1 1 d D U . . .
O2 O 1.2027(6) 0.4625(7) 0.1340(5) 0.131(3) Uani 1 1 d D U . . .
O66 O 0.8443(8) -0.0239(7) 0.1383(8) 0.158(4) Uani 1 1 d . U . . .
O67 O 0.9919(14) 0.1100(11) 0.2254(6) 0.191(5) Uani 1 1 d . U . . .
C63 C 0.9666(11) 0.1184(10) 0.1037(8) 0.125(5) Uani 1 1 d . U . . .
H63A H 0.971371 0.087441 0.057398 0.187 Uiso 1 1 calc R U . . .
H63B H 1.033580 0.179985 0.126529 0.187 Uiso 1 1 calc R U . . .
H63C H 0.900862 0.130962 0.099331 0.187 Uiso 1 1 calc R U . . .
O69 O 1.0250(6) -0.0044(7) 0.1390(5) 0.110(3) Uani 1 1 d . U . . .
F3 F 1.0085(12) 0.3171(10) 0.0263(6) 0.148(5) Uani 0.72(2) 1 d D U P A 2
F5 F 0.915(2) 0.402(3) 0.0749(14) 0.161(7) Uani 0.28(2) 1 d D U P A 1
F6 F 1.062(3) 0.442(2) 0.0325(10) 0.142(8) Uani 0.28(2) 1 d D U P A 1
O4 O 1.0915(12) 0.3642(7) 0.1782(5) 0.172(5) Uani 1 1 d D U . . .

loop_
_atom_site_aniso_label
_atom_site_aniso_U_11
_atom_site_aniso_U_22
_atom_site_aniso_U_33
_atom_site_aniso_U_23
_atom_site_aniso_U_13
_atom_site_aniso_U_12
Ag1 0.0431(3) 0.0493(3) 0.0477(3) 0.0205(2) 0.0221(2) 0.0230(2)
Ag2 0.0501(3) 0.0456(3) 0.0516(3) 0.0195(3) 0.0154(2) 0.0312(3)
Ag3 0.0324(3) 0.0514(3) 0.0466(3) 0.0116(3) 0.0054(2) 0.0123(2)
S3 0.0536(11) 0.0548(11) 0.0640(13) 0.0187(10) 0.0248(10) 0.0215(9)
S2 0.135(2) 0.0996(19) 0.0695(16) 0.0426(14) 0.0457(16) 0.0880(19)
S1 0.0888(19) 0.127(2) 0.131(3) 0.072(2) 0.0439(18) 0.0727(19)
F1 0.121(8) 0.129(10) 0.225(11) -0.013(9) 0.057(8) -0.008(7)
F2 0.159(10) 0.120(7) 0.114(7) 0.046(6) -0.004(7) 0.055(7)
F4 0.134(12) 0.104(11) 0.169(12) 0.001(11) 0.025(11) 0.033(11)
N14 0.033(3) 0.041(3) 0.043(3) 0.010(3) 0.008(2) 0.016(2)
O8 0.200(10) 0.069(5) 0.070(5) 0.009(4) 0.058(6) 0.030(5)
O9 0.042(3) 0.078(4) 0.139(6) 0.059(4) 0.033(4) 0.025(3)
O7 0.033(3) 0.055(3) 0.108(5) 0.018(3) 0.017(3) 0.016(2)
N1 0.043(3) 0.038(3) 0.048(3) 0.019(3) 0.017(3) 0.024(2)
N2 0.047(3) 0.039(3) 0.052(3) 0.021(3) 0.020(3) 0.026(3)
N3 0.039(3) 0.038(3) 0.044(3) 0.019(2) 0.013(2) 0.018(2)
N4 0.031(3) 0.039(3) 0.040(3) 0.015(2) 0.008(2) 0.011(2)
N5 0.031(3) 0.052(3) 0.045(3) 0.023(3) 0.009(2) 0.015(3)
N6 0.029(3) 0.050(3) 0.055(4) 0.019(3) 0.008(3) 0.012(3)
N7 0.042(3) 0.040(3) 0.044(3) 0.016(3) 0.013(2) 0.022(3)
N8 0.047(3) 0.047(3) 0.045(3) 0.021(3) 0.021(3) 0.021(3)
N9 0.039(3) 0.050(3) 0.053(4) 0.021(3) 0.023(3) 0.022(3)
N10 0.055(3) 0.047(3) 0.044(3) 0.019(3) 0.014(3) 0.034(3)
N11 0.042(3) 0.044(3) 0.050(3) 0.023(3) 0.022(3) 0.019(3)
N12 0.039(3) 0.043(3) 0.040(3) 0.018(3) 0.017(2) 0.019(2)
O5 0.064(4) 0.080(4) 0.085(4) 0.024(3) 0.041(3) 0.037(3)
C37 0.048(4) 0.038(3) 0.041(4) 0.018(3) 0.014(3) 0.019(3)
C2 0.049(4) 0.045(4) 0.043(4) 0.024(3) 0.020(3) 0.023(3)
C3 0.048(4) 0.050(4) 0.044(4) 0.019(3) 0.017(3) 0.007(3)
C4 0.074(5) 0.037(4) 0.039(4) 0.011(3) 0.016(4) 0.015(4)
C5 0.069(5) 0.040(4) 0.051(4) 0.017(3) 0.028(4) 0.026(4)
C6 0.044(4) 0.040(3) 0.044(4) 0.020(3) 0.017(3) 0.021(3)
C7 0.037(3) 0.042(3) 0.039(4) 0.013(3) 0.011(3) 0.024(3)
C8 0.045(4) 0.040(3) 0.051(4) 0.020(3) 0.015(3) 0.026(3)
C9 0.029(3) 0.042(4) 0.049(4) 0.016(3) 0.009(3) 0.012(3)
C10 0.028(3) 0.040(3) 0.041(4) 0.015(3) 0.005(3) 0.013(3)
C11 0.033(3) 0.046(4) 0.045(4) 0.020(3) 0.013(3) 0.015(3)
C12 0.042(4) 0.057(4) 0.050(4) 0.017(4) 0.012(3) 0.014(3)
C13 0.055(5) 0.070(5) 0.060(5) 0.034(4) 0.025(4) 0.016(4)
C14 0.055(5) 0.115(8) 0.073(6) 0.053(6) 0.017(5) 0.000(5)
C15 0.055(5) 0.084(6) 0.051(5) 0.041(5) 0.017(4) 0.019(4)
C16 0.092(8) 0.167(12) 0.066(7) 0.076(8) 0.022(6) 0.037(8)
C17 0.044(4) 0.078(5) 0.049(4) 0.032(4) 0.012(3) 0.021(4)
C18 0.034(3) 0.050(4) 0.045(4) 0.023(3) 0.015(3) 0.013(3)
C19 0.038(3) 0.044(4) 0.046(4) 0.025(3) 0.016(3) 0.016(3)
C20 0.043(4) 0.040(3) 0.043(4) 0.020(3) 0.014(3) 0.017(3)
C21 0.033(3) 0.042(4) 0.047(4) 0.015(3) 0.009(3) 0.015(3)
C22 0.041(4) 0.049(4) 0.063(5) 0.023(4) 0.022(3) 0.017(3)
C23 0.043(4) 0.050(4) 0.049(4) 0.018(3) 0.012(3) 0.030(3)
C24 0.038(3) 0.035(3) 0.043(4) 0.011(3) 0.019(3) 0.017(3)
C25 0.042(3) 0.034(3) 0.038(4) 0.010(3) 0.015(3) 0.017(3)
C26 0.039(3) 0.043(4) 0.045(4) 0.012(3) 0.017(3) 0.025(3)
C27 0.050(4) 0.052(4) 0.043(4) 0.016(3) 0.023(3) 0.025(3)
C28 0.056(4) 0.045(4) 0.042(4) 0.014(3) 0.016(3) 0.027(3)
C29 0.073(6) 0.087(6) 0.044(5) 0.020(4) 0.016(4) 0.040(5)
C30 0.045(4) 0.050(4) 0.045(4) 0.011(3) 0.010(3) 0.021(3)
C31 0.058(5) 0.073(6) 0.062(5) 0.010(5) 0.001(4) 0.030(5)
C32 0.038(4) 0.042(4) 0.056(4) 0.010(3) 0.016(3) 0.017(3)
C33 0.054(4) 0.060(5) 0.059(5) 0.020(4) 0.015(4) 0.036(4)
C34 0.058(4) 0.054(4) 0.043(4) 0.015(3) 0.012(3) 0.039(4)
C35 0.064(5) 0.049(4) 0.040(4) 0.015(3) 0.011(3) 0.036(4)
C36 0.074(5) 0.061(5) 0.037(4) 0.016(4) 0.013(4) 0.046(4)
N37 0.070(4) 0.072(4) 0.047(4) 0.017(3) 0.016(3) 0.054(4)
C38 0.113(7) 0.063(5) 0.038(4) 0.018(4) 0.016(4) 0.063(5)
C39 0.100(7) 0.053(5) 0.038(4) 0.014(4) 0.010(4) 0.040(5)
C40 0.132(9) 0.058(5) 0.077(7) 0.034(5) 0.026(6) 0.050(6)
C41 0.078(6) 0.049(4) 0.038(4) 0.015(3) 0.009(4) 0.017(4)
C42 0.090(7) 0.072(6) 0.056(5) 0.023(5) 0.022(5) 0.025(5)
C43 0.065(5) 0.047(4) 0.046(4) 0.016(3) 0.008(4) 0.031(4)
C44 0.052(4) 0.038(4) 0.038(4) 0.009(3) 0.003(3) 0.006(3)
C45 0.083(6) 0.042(4) 0.054(5) 0.027(4) 0.031(4) 0.027(4)
C46 0.131(9) 0.041(4) 0.070(6) 0.018(4) 0.036(6) 0.033(5)
C47 0.071(5) 0.053(4) 0.056(5) 0.034(4) 0.034(4) 0.035(4)
C48 0.116(8) 0.076(6) 0.102(8) 0.057(6) 0.060(7) 0.070(6)
C49 0.047(4) 0.059(4) 0.056(4) 0.032(4) 0.020(3) 0.030(4)
C50 0.045(4) 0.045(4) 0.049(4) 0.025(3) 0.020(3) 0.027(3)
C51 0.036(3) 0.043(3) 0.037(3) 0.014(3) 0.013(3) 0.019(3)
C52 0.051(4) 0.041(4) 0.049(4) 0.024(3) 0.018(3) 0.023(3)
C53 0.046(4) 0.039(3) 0.046(4) 0.019(3) 0.015(3) 0.017(3)
C54 0.050(4) 0.048(4) 0.060(5) 0.024(4) 0.017(4) 0.026(3)
C55 0.082(6) 0.053(5) 0.072(6) 0.024(4) 0.019(5) 0.042(5)
C56 0.133(10) 0.079(7) 0.138(11) 0.049(7) 0.052(9) 0.078(8)
C57 0.070(5) 0.044(4) 0.073(6) 0.025(4) 0.016(4) 0.025(4)
C58 0.121(9) 0.063(6) 0.142(11) 0.064(7) 0.048(8) 0.042(6)
C59 0.057(5) 0.052(4) 0.062(5) 0.030(4) 0.019(4) 0.014(4)
C60 0.113(8) 0.047(5) 0.051(5) 0.013(4) 0.015(5) 0.021(5)
C61 0.061(5) 0.063(5) 0.054(5) 0.022(4) 0.010(4) 0.006(4)
C62 0.071(6) 0.058(5) 0.067(6) 0.019(4) 0.021(5) 0.021(4)
C1 0.125(7) 0.086(7) 0.156(9) 0.014(6) 0.020(7) 0.044(6)
O2 0.089(5) 0.161(8) 0.142(7) 0.002(6) 0.026(5) 0.086(6)
O66 0.088(6) 0.124(7) 0.317(12) 0.122(8) 0.076(7) 0.064(5)
O67 0.282(13) 0.221(11) 0.091(7) 0.041(8) 0.054(8) 0.135(10)
C63 0.102(8) 0.137(10) 0.146(10) 0.092(8) 0.012(8) 0.042(8)
O69 0.078(5) 0.150(7) 0.134(7) 0.051(6) 0.020(4) 0.081(5)
F3 0.162(9) 0.102(7) 0.128(8) 0.002(6) 0.020(7) 0.035(7)
F5 0.122(10) 0.120(12) 0.191(13) 0.009(11) 0.015(11) 0.039(10)
F6 0.162(13) 0.116(11) 0.124(12) 0.019(10) 0.019(11) 0.054(11)
O4 0.283(12) 0.083(6) 0.120(7) 0.041(5) -0.003(8) 0.065(7)

_geom_special_details            
;
 All esds (except the esd in the dihedral angle between two l.s. planes)
 are estimated using the full covariance matrix.  The cell esds are taken
 into account individually in the estimation of esds in distances, angles
 and torsion angles; correlations between esds in cell parameters are only
 used when they are defined by crystal symmetry.  An approximate (isotropic)
 treatment of cell esds is used for estimating esds involving l.s. planes.
;
loop_
_geom_bond_atom_site_label_1
_geom_bond_atom_site_label_2
_geom_bond_distance
_geom_bond_site_symmetry_2
_geom_bond_publ_flag
Ag1 Ag2 3.1420(8) . ?
Ag1 Ag3 3.3173(9) . ?
Ag1 N8 2.102(5) . ?
Ag1 N12 2.117(5) . ?
Ag2 Ag3 3.0582(8) . ?
Ag2 N1 2.123(5) . ?
Ag2 N10 2.119(5) . ?
Ag3 N14 2.114(5) . ?
Ag3 N4 2.112(5) . ?
S3 O8 1.429(7) . ?
S3 O9 1.437(7) . ?
S3 O7 1.439(5) . ?
S3 C62 1.755(9) . ?
S2 O5 1.405(6) . ?
S2 C1 1.652(14) . ?
S2 O2 1.440(8) . ?
S2 O4 1.358(8) . ?
S1 O66 1.401(9) . ?
S1 O67 1.491(12) . ?
S1 C63 1.734(12) . ?
S1 O69 1.411(7) . ?
F1 C1 1.443(13) . ?
F2 C1 1.312(12) . ?
F4 C1 1.336(15) . ?
N14 C19 1.399(8) . ?
N14 C21 1.316(8) . ?
N1 C37 1.393(9) . ?
N1 C7 1.327(8) . ?
N2 H2 0.8800 . ?
N2 C6 1.377(9) . ?
N2 C7 1.340(8) . ?
N3 C8 1.463(8) . ?
N3 C9 1.463(9) . ?
N3 C50 1.478(8) . ?
N4 C10 1.323(8) . ?
N4 C11 1.392(8) . ?
N5 H5 0.8800 . ?
N5 C10 1.342(8) . ?
N5 C18 1.389(8) . ?
N6 H6 0.8800 . ?
N6 C20 1.391(8) . ?
N6 C21 1.340(9) . ?
N7 C22 1.479(9) . ?
N7 C23 1.468(8) . ?
N7 C33 1.485(10) . ?
N8 C24 1.331(8) . ?
N8 C25 1.380(9) . ?
N9 H9 0.8800 . ?
N9 C24 1.333(8) . ?
N9 C26 1.364(9) . ?
N10 C34 1.312(9) . ?
N10 C35 1.392(9) . ?
N11 H11 0.8800 . ?
N11 C51 1.358(8) . ?
N11 C52 1.378(8) . ?
N12 C51 1.309(8) . ?
N12 C53 1.398(8) . ?
C37 C2 1.400(10) . ?
C37 C6 1.377(9) . ?
C2 H2A 0.9500 . ?
C2 C3 1.361(10) . ?
C3 C4 1.427(11) . ?
C3 C61 1.507(11) . ?
C4 C5 1.369(11) . ?
C4 C60 1.517(11) . ?
C5 H5A 0.9500 . ?
C5 C6 1.384(10) . ?
C7 C8 1.509(9) . ?
C8 H8A 0.9900 . ?
C8 H8B 0.9900 . ?
C9 H9A 0.9900 . ?
C9 H9B 0.9900 . ?
C9 C10 1.503(9) . ?
C11 C12 1.396(10) . ?
C11 C18 1.367(9) . ?
C12 H12 0.9500 . ?
C12 C13 1.385(11) . ?
C13 C14 1.511(11) . ?
C13 C15 1.416(12) . ?
C14 H14A 0.9800 . ?
C14 H14B 0.9800 . ?
C14 H14C 0.9800 . ?
C15 C16 1.549(12) . ?
C15 C17 1.381(11) . ?
C16 H16A 0.9800 . ?
C16 H16B 0.9800 . ?
C16 H16C 0.9800 . ?
C17 H17 0.9500 . ?
C17 C18 1.382(10) . ?
C19 C20 1.393(9) . ?
C19 C49 1.394(9) . ?
C20 C44 1.406(10) . ?
C21 C22 1.491(9) . ?
C22 H22A 0.9900 . ?
C22 H22B 0.9900 . ?
C23 H23A 0.9900 . ?
C23 H23B 0.9900 . ?
C23 C24 1.497(9) . ?
C25 C26 1.405(9) . ?
C25 C32 1.380(9) . ?
C26 C27 1.393(10) . ?
C27 H27 0.9500 . ?
C27 C28 1.377(10) . ?
C28 C29 1.540(11) . ?
C28 C30 1.410(10) . ?
C29 H29A 0.9800 . ?
C29 H29B 0.9800 . ?
C29 H29C 0.9800 . ?
C30 C31 1.493(11) . ?
C30 C32 1.395(11) . ?
C31 H31A 0.9800 . ?
C31 H31B 0.9800 . ?
C31 H31C 0.9800 . ?
C32 H32 0.9500 . ?
C33 H33A 0.9900 . ?
C33 H33B 0.9900 . ?
C33 C34 1.479(11) . ?
C34 N37 1.355(9) . ?
C35 C36 1.402(9) . ?
C35 C43 1.384(11) . ?
C36 N37 1.374(11) . ?
C36 C38 1.387(11) . ?
N37 H37 0.8800 . ?
C38 H38 0.9500 . ?
C38 C39 1.384(13) . ?
C39 C40 1.515(12) . ?
C39 C41 1.435(12) . ?
C40 H40A 0.9800 . ?
C40 H40B 0.9800 . ?
C40 H40C 0.9800 . ?
C41 C42 1.511(13) . ?
C41 C43 1.372(11) . ?
C42 H42A 0.9800 . ?
C42 H42B 0.9800 . ?
C42 H42C 0.9800 . ?
C43 H43 0.9500 . ?
C44 H44 0.9500 . ?
C44 C45 1.357(11) . ?
C45 C46 1.508(11) . ?
C45 C47 1.411(12) . ?
C46 H46A 0.9800 . ?
C46 H46B 0.9800 . ?
C46 H46C 0.9800 . ?
C47 C48 1.505(10) . ?
C47 C49 1.389(11) . ?
C48 H48A 0.9800 . ?
C48 H48B 0.9800 . ?
C48 H48C 0.9800 . ?
C49 H49 0.9500 . ?
C50 H50A 0.9900 . ?
C50 H50B 0.9900 . ?
C50 C51 1.479(9) . ?
C52 C53 1.382(10) . ?
C52 C59 1.404(10) . ?
C53 C54 1.396(9) . ?
C54 H54 0.9500 . ?
C54 C55 1.388(11) . ?
C55 C56 1.491(11) . ?
C55 C57 1.407(13) . ?
C56 H56A 0.9800 . ?
C56 H56B 0.9800 . ?
C56 H56C 0.9800 . ?
C57 C58 1.509(12) . ?
C57 C59 1.381(11) . ?
C58 H58A 0.9800 . ?
C58 H58B 0.9800 . ?
C58 H58C 0.9800 . ?
C59 H59 0.9500 . ?
C60 H60A 0.9800 . ?
C60 H60B 0.9800 . ?
C60 H60C 0.9800 . ?
C61 H61A 0.9800 . ?
C61 H61B 0.9800 . ?
C61 H61C 0.9800 . ?
C62 H62A 0.9800 . ?
C62 H62B 0.9800 . ?
C62 H62C 0.9800 . ?
C1 F3 1.325(12) . ?
C1 F5 1.314(15) . ?
C1 F6 1.430(16) . ?
C63 H63A 0.9800 . ?
C63 H63B 0.9800 . ?
C63 H63C 0.9800 . ?

loop_
_geom_angle_atom_site_label_1
_geom_angle_atom_site_label_2
_geom_angle_atom_site_label_3
_geom_angle
_geom_angle_site_symmetry_1
_geom_angle_site_symmetry_3
_geom_angle_publ_flag
Ag2 Ag1 Ag3 56.440(17) . . ?
N8 Ag1 Ag2 110.24(16) . . ?
N8 Ag1 Ag3 68.38(16) . . ?
N8 Ag1 N12 172.8(2) . . ?
N12 Ag1 Ag2 76.51(15) . . ?
N12 Ag1 Ag3 118.42(14) . . ?
Ag3 Ag2 Ag1 64.68(2) . . ?
N1 Ag2 Ag1 121.51(15) . . ?
N1 Ag2 Ag3 73.24(15) . . ?
N10 Ag2 Ag1 80.14(16) . . ?
N10 Ag2 Ag3 126.25(16) . . ?
N10 Ag2 N1 157.5(2) . . ?
Ag2 Ag3 Ag1 58.885(17) . . ?
N14 Ag3 Ag1 124.85(15) . . ?
N14 Ag3 Ag2 81.90(16) . . ?
N4 Ag3 Ag1 78.79(14) . . ?
N4 Ag3 Ag2 119.51(15) . . ?
N4 Ag3 N14 155.6(2) . . ?
O8 S3 O9 110.3(5) . . ?
O8 S3 O7 115.5(5) . . ?
O8 S3 C62 106.2(5) . . ?
O9 S3 O7 110.5(4) . . ?
O9 S3 C62 107.3(4) . . ?
O7 S3 C62 106.6(4) . . ?
O5 S2 C1 107.0(4) . . ?
O5 S2 O2 111.2(5) . . ?
O2 S2 C1 104.3(5) . . ?
O4 S2 O5 119.4(6) . . ?
O4 S2 C1 111.5(6) . . ?
O4 S2 O2 102.3(8) . . ?
O66 S1 O67 109.0(9) . . ?
O66 S1 C63 108.8(7) . . ?
O66 S1 O69 112.3(6) . . ?
O67 S1 C63 102.9(8) . . ?
O69 S1 O67 113.3(7) . . ?
O69 S1 C63 110.1(7) . . ?
C19 N14 Ag3 124.8(4) . . ?
C21 N14 Ag3 128.6(5) . . ?
C21 N14 C19 106.5(5) . . ?
C37 N1 Ag2 119.8(4) . . ?
C7 N1 Ag2 133.0(5) . . ?
C7 N1 C37 105.5(5) . . ?
C6 N2 H2 125.8 . . ?
C7 N2 H2 125.8 . . ?
C7 N2 C6 108.4(5) . . ?
C8 N3 C50 108.8(5) . . ?
C9 N3 C8 108.7(5) . . ?
C9 N3 C50 109.0(5) . . ?
C10 N4 Ag3 135.3(5) . . ?
C10 N4 C11 105.5(5) . . ?
C11 N4 Ag3 118.7(4) . . ?
C10 N5 H5 126.3 . . ?
C10 N5 C18 107.5(5) . . ?
C18 N5 H5 126.3 . . ?
C20 N6 H6 126.1 . . ?
C21 N6 H6 126.1 . . ?
C21 N6 C20 107.9(5) . . ?
C22 N7 C33 110.8(6) . . ?
C23 N7 C22 109.0(5) . . ?
C23 N7 C33 109.6(5) . . ?
C24 N8 Ag1 128.9(5) . . ?
C24 N8 C25 106.0(5) . . ?
C25 N8 Ag1 125.1(4) . . ?
C24 N9 H9 125.7 . . ?
C24 N9 C26 108.6(5) . . ?
C26 N9 H9 125.7 . . ?
C34 N10 Ag2 124.5(5) . . ?
C34 N10 C35 107.0(5) . . ?
C35 N10 Ag2 128.5(5) . . ?
C51 N11 H11 126.4 . . ?
C51 N11 C52 107.1(5) . . ?
C52 N11 H11 126.4 . . ?
C51 N12 Ag1 133.2(4) . . ?
C51 N12 C53 105.8(5) . . ?
C53 N12 Ag1 119.3(4) . . ?
N1 C37 C2 130.3(6) . . ?
C6 C37 N1 109.4(6) . . ?
C6 C37 C2 120.2(6) . . ?
C37 C2 H2A 120.7 . . ?
C3 C2 C37 118.7(6) . . ?
C3 C2 H2A 120.7 . . ?
C2 C3 C4 120.6(7) . . ?
C2 C3 C61 119.9(7) . . ?
C4 C3 C61 119.4(7) . . ?
C3 C4 C60 121.0(8) . . ?
C5 C4 C3 120.3(7) . . ?
C5 C4 C60 118.7(8) . . ?
C4 C5 H5A 120.8 . . ?
C4 C5 C6 118.3(7) . . ?
C6 C5 H5A 120.8 . . ?
N2 C6 C5 132.9(6) . . ?
C37 C6 N2 105.3(6) . . ?
C37 C6 C5 121.8(7) . . ?
N1 C7 N2 111.4(6) . . ?
N1 C7 C8 127.4(6) . . ?
N2 C7 C8 121.1(5) . . ?
N3 C8 C7 113.1(5) . . ?
N3 C8 H8A 109.0 . . ?
N3 C8 H8B 109.0 . . ?
C7 C8 H8A 109.0 . . ?
C7 C8 H8B 109.0 . . ?
H8A C8 H8B 107.8 . . ?
N3 C9 H9A 109.0 . . ?
N3 C9 H9B 109.0 . . ?
N3 C9 C10 113.0(5) . . ?
H9A C9 H9B 107.8 . . ?
C10 C9 H9A 109.0 . . ?
C10 C9 H9B 109.0 . . ?
N4 C10 N5 111.9(6) . . ?
N4 C10 C9 127.8(6) . . ?
N5 C10 C9 120.3(5) . . ?
N4 C11 C12 129.8(6) . . ?
C18 C11 N4 109.5(5) . . ?
C18 C11 C12 120.7(7) . . ?
C11 C12 H12 120.8 . . ?
C13 C12 C11 118.4(7) . . ?
C13 C12 H12 120.8 . . ?
C12 C13 C14 119.2(8) . . ?
C12 C13 C15 119.5(7) . . ?
C15 C13 C14 121.3(8) . . ?
C13 C14 H14A 109.5 . . ?
C13 C14 H14B 109.5 . . ?
C13 C14 H14C 109.5 . . ?
H14A C14 H14B 109.5 . . ?
H14A C14 H14C 109.5 . . ?
H14B C14 H14C 109.5 . . ?
C13 C15 C16 119.6(8) . . ?
C17 C15 C13 121.7(7) . . ?
C17 C15 C16 118.6(8) . . ?
C15 C16 H16A 109.5 . . ?
C15 C16 H16B 109.5 . . ?
C15 C16 H16C 109.5 . . ?
H16A C16 H16B 109.5 . . ?
H16A C16 H16C 109.5 . . ?
H16B C16 H16C 109.5 . . ?
C15 C17 H17 121.5 . . ?
C15 C17 C18 116.9(7) . . ?
C18 C17 H17 121.5 . . ?
C11 C18 N5 105.7(6) . . ?
C11 C18 C17 122.6(6) . . ?
C17 C18 N5 131.7(6) . . ?
C20 C19 N14 108.2(6) . . ?
C20 C19 C49 120.7(7) . . ?
C49 C19 N14 131.1(6) . . ?
N6 C20 C19 105.5(6) . . ?
N6 C20 C44 133.4(6) . . ?
C19 C20 C44 121.1(6) . . ?
N14 C21 N6 111.9(6) . . ?
N14 C21 C22 124.5(6) . . ?
N6 C21 C22 123.1(6) . . ?
N7 C22 C21 111.0(6) . . ?
N7 C22 H22A 109.4 . . ?
N7 C22 H22B 109.4 . . ?
C21 C22 H22A 109.4 . . ?
C21 C22 H22B 109.4 . . ?
H22A C22 H22B 108.0 . . ?
N7 C23 H23A 109.3 . . ?
N7 C23 H23B 109.3 . . ?
N7 C23 C24 111.8(5) . . ?
H23A C23 H23B 107.9 . . ?
C24 C23 H23A 109.3 . . ?
C24 C23 H23B 109.3 . . ?
N8 C24 N9 111.6(6) . . ?
N8 C24 C23 123.0(6) . . ?
N9 C24 C23 125.4(6) . . ?
N8 C25 C26 108.4(6) . . ?
N8 C25 C32 131.5(6) . . ?
C32 C25 C26 120.0(6) . . ?
N9 C26 C25 105.4(6) . . ?
N9 C26 C27 133.8(6) . . ?
C27 C26 C25 120.8(6) . . ?
C26 C27 H27 120.8 . . ?
C28 C27 C26 118.5(6) . . ?
C28 C27 H27 120.8 . . ?
C27 C28 C29 119.6(7) . . ?
C27 C28 C30 121.5(7) . . ?
C30 C28 C29 118.9(7) . . ?
C28 C29 H29A 109.5 . . ?
C28 C29 H29B 109.5 . . ?
C28 C29 H29C 109.5 . . ?
H29A C29 H29B 109.5 . . ?
H29A C29 H29C 109.5 . . ?
H29B C29 H29C 109.5 . . ?
C28 C30 C31 121.0(7) . . ?
C32 C30 C28 119.1(6) . . ?
C32 C30 C31 120.0(7) . . ?
C30 C31 H31A 109.5 . . ?
C30 C31 H31B 109.5 . . ?
C30 C31 H31C 109.5 . . ?
H31A C31 H31B 109.5 . . ?
H31A C31 H31C 109.5 . . ?
H31B C31 H31C 109.5 . . ?
C25 C32 C30 119.9(6) . . ?
C25 C32 H32 120.1 . . ?
C30 C32 H32 120.1 . . ?
N7 C33 H33A 109.1 . . ?
N7 C33 H33B 109.1 . . ?
H33A C33 H33B 107.9 . . ?
C34 C33 N7 112.3(6) . . ?
C34 C33 H33A 109.1 . . ?
C34 C33 H33B 109.1 . . ?
N10 C34 C33 126.1(6) . . ?
N10 C34 N37 111.7(7) . . ?
N37 C34 C33 122.1(6) . . ?
N10 C35 C36 107.6(7) . . ?
C43 C35 N10 132.0(6) . . ?
C43 C35 C36 120.3(7) . . ?
N37 C36 C35 106.3(7) . . ?
N37 C36 C38 132.1(7) . . ?
C38 C36 C35 121.7(8) . . ?
C34 N37 C36 107.5(6) . . ?
C34 N37 H37 126.3 . . ?
C36 N37 H37 126.3 . . ?
C36 C38 H38 121.0 . . ?
C39 C38 C36 118.0(7) . . ?
C39 C38 H38 121.0 . . ?
C38 C39 C40 119.2(8) . . ?
C38 C39 C41 120.3(7) . . ?
C41 C39 C40 120.5(9) . . ?
C39 C40 H40A 109.5 . . ?
C39 C40 H40B 109.5 . . ?
C39 C40 H40C 109.5 . . ?
H40A C40 H40B 109.5 . . ?
H40A C40 H40C 109.5 . . ?
H40B C40 H40C 109.5 . . ?
C39 C41 C42 120.2(8) . . ?
C43 C41 C39 120.4(8) . . ?
C43 C41 C42 119.3(8) . . ?
C41 C42 H42A 109.5 . . ?
C41 C42 H42B 109.5 . . ?
C41 C42 H42C 109.5 . . ?
H42A C42 H42B 109.5 . . ?
H42A C42 H42C 109.5 . . ?
H42B C42 H42C 109.5 . . ?
C35 C43 H43 120.4 . . ?
C41 C43 C35 119.1(7) . . ?
C41 C43 H43 120.4 . . ?
C20 C44 H44 121.0 . . ?
C45 C44 C20 118.1(7) . . ?
C45 C44 H44 121.0 . . ?
C44 C45 C46 119.4(8) . . ?
C44 C45 C47 121.3(7) . . ?
C47 C45 C46 119.3(8) . . ?
C45 C46 H46A 109.5 . . ?
C45 C46 H46B 109.5 . . ?
C45 C46 H46C 109.5 . . ?
H46A C46 H46B 109.5 . . ?
H46A C46 H46C 109.5 . . ?
H46B C46 H46C 109.5 . . ?
C45 C47 C48 121.3(8) . . ?
C49 C47 C45 121.0(7) . . ?
C49 C47 C48 117.7(8) . . ?
C47 C48 H48A 109.5 . . ?
C47 C48 H48B 109.5 . . ?
C47 C48 H48C 109.5 . . ?
H48A C48 H48B 109.5 . . ?
H48A C48 H48C 109.5 . . ?
H48B C48 H48C 109.5 . . ?
C19 C49 H49 121.1 . . ?
C47 C49 C19 117.8(7) . . ?
C47 C49 H49 121.1 . . ?
N3 C50 H50A 108.7 . . ?
N3 C50 H50B 108.7 . . ?
N3 C50 C51 114.1(5) . . ?
H50A C50 H50B 107.6 . . ?
C51 C50 H50A 108.7 . . ?
C51 C50 H50B 108.7 . . ?
N11 C51 C50 118.3(5) . . ?
N12 C51 N11 112.2(6) . . ?
N12 C51 C50 129.2(6) . . ?
N11 C52 C53 106.1(6) . . ?
N11 C52 C59 132.1(7) . . ?
C53 C52 C59 121.8(6) . . ?
C52 C53 N12 108.8(6) . . ?
C52 C53 C54 120.1(6) . . ?
C54 C53 N12 131.1(6) . . ?
C53 C54 H54 120.6 . . ?
C55 C54 C53 118.7(7) . . ?
C55 C54 H54 120.6 . . ?
C54 C55 C56 118.4(9) . . ?
C54 C55 C57 121.0(7) . . ?
C57 C55 C56 120.7(8) . . ?
C55 C56 H56A 109.5 . . ?
C55 C56 H56B 109.5 . . ?
C55 C56 H56C 109.5 . . ?
H56A C56 H56B 109.5 . . ?
H56A C56 H56C 109.5 . . ?
H56B C56 H56C 109.5 . . ?
C55 C57 C58 121.1(8) . . ?
C59 C57 C55 120.4(7) . . ?
C59 C57 C58 118.5(9) . . ?
C57 C58 H58A 109.5 . . ?
C57 C58 H58B 109.5 . . ?
C57 C58 H58C 109.5 . . ?
H58A C58 H58B 109.5 . . ?
H58A C58 H58C 109.5 . . ?
H58B C58 H58C 109.5 . . ?
C52 C59 H59 121.0 . . ?
C57 C59 C52 118.0(7) . . ?
C57 C59 H59 121.0 . . ?
C4 C60 H60A 109.5 . . ?
C4 C60 H60B 109.5 . . ?
C4 C60 H60C 109.5 . . ?
H60A C60 H60B 109.5 . . ?
H60A C60 H60C 109.5 . . ?
H60B C60 H60C 109.5 . . ?
C3 C61 H61A 109.5 . . ?
C3 C61 H61B 109.5 . . ?
C3 C61 H61C 109.5 . . ?
H61A C61 H61B 109.5 . . ?
H61A C61 H61C 109.5 . . ?
H61B C61 H61C 109.5 . . ?
S3 C62 H62A 109.5 . . ?
S3 C62 H62B 109.5 . . ?
S3 C62 H62C 109.5 . . ?
H62A C62 H62B 109.5 . . ?
H62A C62 H62C 109.5 . . ?
H62B C62 H62C 109.5 . . ?
F1 C1 S2 101.9(9) . . ?
F2 C1 S2 114.9(9) . . ?
F2 C1 F1 108.0(11) . . ?
F2 C1 F3 107.7(12) . . ?
F4 C1 S2 114.5(13) . . ?
F4 C1 F6 103.2(14) . . ?
F3 C1 S2 117.1(10) . . ?
F3 C1 F1 106.4(11) . . ?
F5 C1 S2 114.8(12) . . ?
F5 C1 F4 111.1(15) . . ?
F5 C1 F6 107.4(15) . . ?
F6 C1 S2 104.7(11) . . ?
S1 C63 H63A 109.5 . . ?
S1 C63 H63B 109.5 . . ?
S1 C63 H63C 109.5 . . ?
H63A C63 H63B 109.5 . . ?
H63A C63 H63C 109.5 . . ?
H63B C63 H63C 109.5 . . ?

loop_
_geom_torsion_atom_site_label_1
_geom_torsion_atom_site_label_2
_geom_torsion_atom_site_label_3
_geom_torsion_atom_site_label_4
_geom_torsion
_geom_torsion_site_symmetry_1
_geom_torsion_site_symmetry_2
_geom_torsion_site_symmetry_3
_geom_torsion_site_symmetry_4
_geom_torsion_publ_flag
Ag1 N8 C24 N9 -179.9(4) . . . . ?
Ag1 N8 C24 C23 0.2(9) . . . . ?
Ag1 N8 C25 C26 -179.5(4) . . . . ?
Ag1 N8 C25 C32 3.8(10) . . . . ?
Ag1 N12 C51 N11 -163.6(5) . . . . ?
Ag1 N12 C51 C50 22.6(11) . . . . ?
Ag1 N12 C53 C52 165.8(5) . . . . ?
Ag1 N12 C53 C54 -15.8(10) . . . . ?
Ag2 N1 C37 C2 -15.5(9) . . . . ?
Ag2 N1 C37 C6 167.8(4) . . . . ?
Ag2 N1 C7 N2 -164.6(5) . . . . ?
Ag2 N1 C7 C8 20.0(10) . . . . ?
Ag2 N10 C34 C33 -4.9(10) . . . . ?
Ag2 N10 C34 N37 179.2(5) . . . . ?
Ag2 N10 C35 C36 -178.9(5) . . . . ?
Ag2 N10 C35 C43 4.9(12) . . . . ?
Ag3 N14 C19 C20 -175.5(4) . . . . ?
Ag3 N14 C19 C49 5.1(10) . . . . ?
Ag3 N14 C21 N6 175.9(5) . . . . ?
Ag3 N14 C21 C22 -11.5(10) . . . . ?
Ag3 N4 C10 N5 -172.6(5) . . . . ?
Ag3 N4 C10 C9 8.5(11) . . . . ?
Ag3 N4 C11 C12 -6.9(10) . . . . ?
Ag3 N4 C11 C18 173.7(5) . . . . ?
N14 C19 C20 N6 -1.1(7) . . . . ?
N14 C19 C20 C44 179.9(6) . . . . ?
N14 C19 C49 C47 179.5(7) . . . . ?
N14 C21 C22 N7 64.5(9) . . . . ?
N1 C37 C2 C3 -176.1(7) . . . . ?
N1 C37 C6 N2 -1.2(7) . . . . ?
N1 C37 C6 C5 178.8(6) . . . . ?
N1 C7 C8 N3 -22.7(10) . . . . ?
N2 C7 C8 N3 162.3(6) . . . . ?
N3 C9 C10 N4 -27.8(9) . . . . ?
N3 C9 C10 N5 153.4(6) . . . . ?
N3 C50 C51 N11 159.1(6) . . . . ?
N3 C50 C51 N12 -27.4(10) . . . . ?
N4 C11 C12 C13 -179.3(7) . . . . ?
N4 C11 C18 N5 0.2(8) . . . . ?
N4 C11 C18 C17 -179.1(7) . . . . ?
N6 C20 C44 C45 -177.9(7) . . . . ?
N6 C21 C22 N7 -123.7(7) . . . . ?
N7 C23 C24 N8 71.0(8) . . . . ?
N7 C23 C24 N9 -108.9(7) . . . . ?
N7 C33 C34 N10 57.8(10) . . . . ?
N7 C33 C34 N37 -126.7(7) . . . . ?
N8 C25 C26 N9 -1.8(7) . . . . ?
N8 C25 C26 C27 178.6(6) . . . . ?
N8 C25 C32 C30 179.4(7) . . . . ?
N9 C26 C27 C28 -178.4(7) . . . . ?
N10 C34 N37 C36 0.2(8) . . . . ?
N10 C35 C36 N37 -1.0(8) . . . . ?
N10 C35 C36 C38 -179.7(7) . . . . ?
N10 C35 C43 C41 177.3(7) . . . . ?
N11 C52 C53 N12 1.1(8) . . . . ?
N11 C52 C53 C54 -177.5(7) . . . . ?
N11 C52 C59 C57 177.7(8) . . . . ?
N12 C53 C54 C55 -178.2(8) . . . . ?
O5 S2 C1 F1 -71.0(11) . . . . ?
O5 S2 C1 F2 45.5(13) . . . . ?
O5 S2 C1 F4 -161(2) . . . . ?
O5 S2 C1 F3 173.4(12) . . . . ?
O5 S2 C1 F5 -30(2) . . . . ?
O5 S2 C1 F6 87.0(19) . . . . ?
C37 N1 C7 N2 -0.1(7) . . . . ?
C37 N1 C7 C8 -175.5(6) . . . . ?
C37 C2 C3 C4 -1.3(10) . . . . ?
C37 C2 C3 C61 177.5(6) . . . . ?
C2 C37 C6 N2 -178.2(6) . . . . ?
C2 C37 C6 C5 1.8(10) . . . . ?
C2 C3 C4 C5 0.5(11) . . . . ?
C2 C3 C4 C60 -178.6(7) . . . . ?
C3 C4 C5 C6 1.5(11) . . . . ?
C4 C5 C6 N2 177.4(7) . . . . ?
C4 C5 C6 C37 -2.6(11) . . . . ?
C6 N2 C7 N1 -0.7(8) . . . . ?
C6 N2 C7 C8 175.0(6) . . . . ?
C6 C37 C2 C3 0.2(10) . . . . ?
C7 N1 C37 C2 177.4(7) . . . . ?
C7 N1 C37 C6 0.8(7) . . . . ?
C7 N2 C6 C37 1.1(7) . . . . ?
C7 N2 C6 C5 -178.9(7) . . . . ?
C8 N3 C9 C10 -65.5(7) . . . . ?
C8 N3 C50 C51 172.8(6) . . . . ?
C9 N3 C8 C7 163.1(5) . . . . ?
C9 N3 C50 C51 -68.9(7) . . . . ?
C10 N4 C11 C12 179.8(7) . . . . ?
C10 N4 C11 C18 0.4(7) . . . . ?
C10 N5 C18 C11 -0.7(8) . . . . ?
C10 N5 C18 C17 178.5(8) . . . . ?
C11 N4 C10 N5 -0.9(7) . . . . ?
C11 N4 C10 C9 -179.8(6) . . . . ?
C11 C12 C13 C14 179.2(9) . . . . ?
C11 C12 C13 C15 0.4(13) . . . . ?
C12 C11 C18 N5 -179.2(6) . . . . ?
C12 C11 C18 C17 1.5(12) . . . . ?
C12 C13 C15 C16 -179.4(10) . . . . ?
C12 C13 C15 C17 -2.2(14) . . . . ?
C13 C15 C17 C18 3.5(14) . . . . ?
C14 C13 C15 C16 1.8(15) . . . . ?
C14 C13 C15 C17 179.0(10) . . . . ?
C15 C17 C18 N5 177.7(8) . . . . ?
C15 C17 C18 C11 -3.2(12) . . . . ?
C16 C15 C17 C18 -179.3(9) . . . . ?
C18 N5 C10 N4 1.1(8) . . . . ?
C18 N5 C10 C9 -180.0(6) . . . . ?
C18 C11 C12 C13 0.0(11) . . . . ?
C19 N14 C21 N6 -0.4(8) . . . . ?
C19 N14 C21 C22 172.2(7) . . . . ?
C19 C20 C44 C45 0.8(11) . . . . ?
C20 N6 C21 N14 -0.3(8) . . . . ?
C20 N6 C21 C22 -173.1(7) . . . . ?
C20 C19 C49 C47 0.2(10) . . . . ?
C20 C44 C45 C46 179.0(7) . . . . ?
C20 C44 C45 C47 -0.4(11) . . . . ?
C21 N14 C19 C20 0.9(7) . . . . ?
C21 N14 C19 C49 -178.4(7) . . . . ?
C21 N6 C20 C19 0.9(8) . . . . ?
C21 N6 C20 C44 179.8(8) . . . . ?
C22 N7 C23 C24 71.2(7) . . . . ?
C22 N7 C33 C34 -166.7(5) . . . . ?
C23 N7 C22 C21 -158.0(6) . . . . ?
C23 N7 C33 C34 72.9(7) . . . . ?
C24 N8 C25 C26 2.2(7) . . . . ?
C24 N8 C25 C32 -174.5(7) . . . . ?
C24 N9 C26 C25 0.8(7) . . . . ?
C24 N9 C26 C27 -179.7(7) . . . . ?
C25 N8 C24 N9 -1.7(7) . . . . ?
C25 N8 C24 C23 178.4(6) . . . . ?
C25 C26 C27 C28 1.1(10) . . . . ?
C26 N9 C24 N8 0.6(7) . . . . ?
C26 N9 C24 C23 -179.6(6) . . . . ?
C26 C25 C32 C30 3.1(10) . . . . ?
C26 C27 C28 C29 -176.6(7) . . . . ?
C26 C27 C28 C30 3.3(10) . . . . ?
C27 C28 C30 C31 175.6(7) . . . . ?
C27 C28 C30 C32 -4.5(11) . . . . ?
C28 C30 C32 C25 1.2(10) . . . . ?
C29 C28 C30 C31 -4.4(11) . . . . ?
C29 C28 C30 C32 175.4(7) . . . . ?
C31 C30 C32 C25 -178.9(7) . . . . ?
C32 C25 C26 N9 175.3(6) . . . . ?
C32 C25 C26 C27 -4.3(10) . . . . ?
C33 N7 C22 C21 81.3(7) . . . . ?
C33 N7 C23 C24 -167.4(6) . . . . ?
C33 C34 N37 C36 -175.9(7) . . . . ?
C34 N10 C35 C36 1.1(8) . . . . ?
C34 N10 C35 C43 -175.1(8) . . . . ?
C35 N10 C34 C33 175.1(7) . . . . ?
C35 N10 C34 N37 -0.8(8) . . . . ?
C35 C36 N37 C34 0.5(8) . . . . ?
C35 C36 C38 C39 0.6(12) . . . . ?
C36 C35 C43 C41 1.5(11) . . . . ?
C36 C38 C39 C40 -178.5(8) . . . . ?
C36 C38 C39 C41 2.9(12) . . . . ?
N37 C36 C38 C39 -177.7(8) . . . . ?
C38 C36 N37 C34 179.0(8) . . . . ?
C38 C39 C41 C42 174.9(8) . . . . ?
C38 C39 C41 C43 -4.4(12) . . . . ?
C39 C41 C43 C35 2.1(12) . . . . ?
C40 C39 C41 C42 -3.6(12) . . . . ?
C40 C39 C41 C43 177.1(8) . . . . ?
C42 C41 C43 C35 -177.2(7) . . . . ?
C43 C35 C36 N37 175.8(7) . . . . ?
C43 C35 C36 C38 -2.9(11) . . . . ?
C44 C45 C47 C48 178.4(7) . . . . ?
C44 C45 C47 C49 -0.1(11) . . . . ?
C45 C47 C49 C19 0.2(11) . . . . ?
C46 C45 C47 C48 -1.0(11) . . . . ?
C46 C45 C47 C49 -179.5(7) . . . . ?
C48 C47 C49 C19 -178.4(7) . . . . ?
C49 C19 C20 N6 178.3(6) . . . . ?
C49 C19 C20 C44 -0.7(10) . . . . ?
C50 N3 C8 C7 -78.3(7) . . . . ?
C50 N3 C9 C10 176.0(5) . . . . ?
C51 N11 C52 C53 -0.7(8) . . . . ?
C51 N11 C52 C59 -177.9(8) . . . . ?
C51 N12 C53 C52 -1.0(8) . . . . ?
C51 N12 C53 C54 177.4(8) . . . . ?
C52 N11 C51 N12 0.1(8) . . . . ?
C52 N11 C51 C50 174.7(6) . . . . ?
C52 C53 C54 C55 0.1(11) . . . . ?
C53 N12 C51 N11 0.5(8) . . . . ?
C53 N12 C51 C50 -173.3(7) . . . . ?
C53 C52 C59 C57 0.8(12) . . . . ?
C53 C54 C55 C56 179.9(9) . . . . ?
C53 C54 C55 C57 -1.1(13) . . . . ?
C54 C55 C57 C58 180.0(10) . . . . ?
C54 C55 C57 C59 1.9(14) . . . . ?
C55 C57 C59 C52 -1.8(13) . . . . ?
C56 C55 C57 C58 -1.0(15) . . . . ?
C56 C55 C57 C59 -179.1(9) . . . . ?
C58 C57 C59 C52 -179.9(9) . . . . ?
C59 C52 C53 N12 178.6(7) . . . . ?
C59 C52 C53 C54 0.0(11) . . . . ?
C60 C4 C5 C6 -179.4(7) . . . . ?
C61 C3 C4 C5 -178.4(7) . . . . ?
C61 C3 C4 C60 2.6(11) . . . . ?
O2 S2 C1 F1 171.0(11) . . . . ?
O2 S2 C1 F2 -72.5(13) . . . . ?
O2 S2 C1 F4 81(2) . . . . ?
O2 S2 C1 F3 55.4(14) . . . . ?
O2 S2 C1 F5 -148(2) . . . . ?
O2 S2 C1 F6 -30.9(19) . . . . ?
O4 S2 C1 F1 61.3(13) . . . . ?
O4 S2 C1 F2 177.7(13) . . . . ?
O4 S2 C1 F4 -28(2) . . . . ?
O4 S2 C1 F3 -54.3(15) . . . . ?
O4 S2 C1 F5 102(2) . . . . ?
O4 S2 C1 F6 -141(2) . . . . ?

_smtbx_masks_special_details     ?
loop_
_smtbx_masks_void_nr
_smtbx_masks_void_average_x
_smtbx_masks_void_average_y
_smtbx_masks_void_average_z
_smtbx_masks_void_volume
_smtbx_masks_void_count_electrons
_smtbx_masks_void_content
1 0.000 0.000 0.500 445.8 88.4 ?
2 0.194 0.177 0.010 94.9 21.7 ?
3 0.063 0.300 0.306 8.0 0.7 ?
4 -0.062 0.700 0.694 8.0 0.7 ?
5 -0.194 0.823 -0.010 94.9 21.3 ?

_smtbx_masks_void_probe_radius   1.2
_smtbx_masks_void_truncation_radius 1.2
_shelx_res_file                  
;
TITL mo_2CH3AGNA_0m_a.res in P-1
    mo_2ch3agna_0m.res
    created by SHELXL-2018/3 at 16:23:46 on 18-Jun-2025
CELL 0.71073 13.5048 15.8262 20.5896 104.418 97.72 112.87
ZERR 2 0.0015 0.0017 0.0026 0.003 0.003 0.003
LATT 1
SFAC C H Ag F N O S
UNIT 126 144 6 6 28 18 6
DFIX 1.35 C1 F1
DFIX 1.35 C1 F5
DFIX 1.35 C1 F2
DFIX 1.35 C1 F6
DFIX 1.35 C1 F3
DFIX 1.35 C1 F4
DFIX 2.2 F4 F5
DFIX 2.2 F5 F6
DFIX 2.2 F6 F4
DFIX 2.2 F3 F1
DFIX 2.2 F1 F2
DFIX 2.2 F2 F3
SADI S2 O2 S2 O4 S2 O5
SADI S2 F1 S2 F2 S2 F3 S2 F4 S2 F5 S2 F6
SIMU 0.01 0.02 2 F1 F5 F2 F6 C1 F4 F3
SIMU 0.01 0.02 2 S2 O5 O2 O4
SADI C1 O2 C1 O4 C1 O5
SIMU 0.01 0.02 2 O66 O67 S1 C63 O69
DELU C1 F5

L.S. 40
PLAN  21 0 0
SIZE 0.08 0.1 0.3
TEMP -73.15
CONF
HTAB
MORE -1
ABIN
BOND $H
LIST 4
fmap 2
acta
REM <olex2.extras>
REM <HklSrc "%.\\mo_2CH3AGNA_0m.hkl">
REM </olex2.extras>

WGHT    0.148200    3.501300
FVAR       0.27762   0.27978
AG1   3    0.651718    0.429837    0.345946    11.00000    0.04314    0.04930 =
         0.04767    0.02052    0.02210    0.02298
AG2   3    0.555789    0.255625    0.205700    11.00000    0.05014    0.04559 =
         0.05158    0.01945    0.01543    0.03123
AG3   3    0.552360    0.198686    0.337130    11.00000    0.03242    0.05135 =
         0.04661    0.01158    0.00540    0.01228
S3    7    0.851775    0.662336    0.486274    11.00000    0.05364    0.05481 =
         0.06398    0.01871    0.02481    0.02151
S2    7    1.096371    0.434504    0.150206    11.00000    0.13520    0.09962 =
         0.06954    0.04259    0.04573    0.08801
S1    7    0.956179    0.042297    0.152745    11.00000    0.08880    0.12673 =
         0.13107    0.07201    0.04387    0.07268
PART 2
F1    4    0.901093    0.348145    0.091803   -21.00000    0.12075    0.12946 =
         0.22459   -0.01324    0.05727   -0.00788
F2    4    1.002582    0.453390    0.044885   -21.00000    0.15942    0.11976 =
         0.11450    0.04577   -0.00366    0.05507
PART 1
F4    4    0.979924    0.296936    0.038962    21.00000    0.13423    0.10433 =
         0.16874    0.00079    0.02467    0.03343

PART 0
N14   5    0.395007    0.088496    0.275072    11.00000    0.03290    0.04135 =
         0.04291    0.00967    0.00809    0.01595

O8    6    0.856514    0.697792    0.558126    11.00000    0.20027    0.06860 =
         0.06969    0.00947    0.05827    0.02997
O9    6    0.738900    0.618632    0.444952    11.00000    0.04247    0.07754 =
         0.13858    0.05943    0.03348    0.02466
O7    6    0.902123    0.597387    0.469035    11.00000    0.03286    0.05483 =
         0.10789    0.01843    0.01669    0.01610
N1    5    0.605553    0.141916    0.190989    11.00000    0.04273    0.03807 =
         0.04771    0.01897    0.01708    0.02383
N2    5    0.702299    0.057091    0.179344    11.00000    0.04726    0.03929 =
         0.05186    0.02107    0.01979    0.02635
AFIX  43
H2    2    0.757255    0.041109    0.187083    11.00000   -1.20000
AFIX   0
N3    5    0.792008    0.305629    0.300750    11.00000    0.03866    0.03793 =
         0.04363    0.01949    0.01251    0.01753
N4    5    0.700382    0.261486    0.417311    11.00000    0.03068    0.03893 =
         0.04006    0.01509    0.00838    0.01073
N5    5    0.871336    0.326775    0.484103    11.00000    0.03131    0.05196 =
         0.04507    0.02283    0.00884    0.01506
AFIX  43
H5    2    0.944168    0.360178    0.498616    11.00000   -1.20000
AFIX   0
N6    5    0.219757    0.011298    0.214595    11.00000    0.02904    0.04985 =
         0.05483    0.01875    0.00815    0.01181
AFIX  43
H6    2    0.150964    0.000607    0.197703    11.00000   -1.20000
AFIX   0
N7    5    0.355430    0.267753    0.277668    11.00000    0.04204    0.04015 =
         0.04355    0.01583    0.01306    0.02207
N8    5    0.547365    0.399821    0.412621    11.00000    0.04675    0.04741 =
         0.04533    0.02128    0.02051    0.02144
N9    5    0.400933    0.359665    0.455311    11.00000    0.03889    0.04968 =
         0.05271    0.02114    0.02253    0.02162
AFIX  43
H9    2    0.331300    0.340727    0.457420    11.00000   -1.20000
AFIX   0
N10   5    0.485968    0.344498    0.177605    11.00000    0.05543    0.04723 =
         0.04433    0.01886    0.01360    0.03359
N11   5    0.912275    0.519842    0.244083    11.00000    0.04201    0.04410 =
         0.05008    0.02330    0.02230    0.01935
AFIX  43
H11   2    0.968086    0.516024    0.227970    11.00000   -1.20000
AFIX   0
N12   5    0.764588    0.478594    0.286384    11.00000    0.03860    0.04347 =
         0.03972    0.01821    0.01710    0.01918

O5    6    1.085883    0.515827    0.188924    11.00000    0.06445    0.08030 =
         0.08453    0.02411    0.04105    0.03685
C37   1    0.545518    0.056742    0.134620    11.00000    0.04827    0.03764 =
         0.04148    0.01838    0.01407    0.01882
C2    1    0.439372    0.020648    0.090591    11.00000    0.04886    0.04536 =
         0.04324    0.02442    0.02024    0.02271
AFIX  43
H2A   2    0.398120    0.057657    0.095100    11.00000   -1.20000
AFIX   0
C3    1    0.396439   -0.068482    0.041210    11.00000    0.04806    0.04961 =
         0.04429    0.01915    0.01743    0.00715
C4    1    0.459394   -0.123175    0.033518    11.00000    0.07391    0.03718 =
         0.03920    0.01121    0.01618    0.01508
C5    1    0.563773   -0.086754    0.076202    11.00000    0.06893    0.04009 =
         0.05131    0.01728    0.02781    0.02590
AFIX  43
H5A   2    0.606927   -0.121999    0.070724    11.00000   -1.20000
AFIX   0
C6    1    0.604829    0.002685    0.127520    11.00000    0.04418    0.03983 =
         0.04405    0.01960    0.01703    0.02137
C7    1    0.699267    0.138515    0.215998    11.00000    0.03691    0.04234 =
         0.03935    0.01337    0.01125    0.02384
C8    1    0.790566    0.209655    0.280205    11.00000    0.04519    0.03992 =
         0.05098    0.01999    0.01526    0.02599
AFIX  23
H8A   2    0.780852    0.183279    0.318972    11.00000   -1.20000
H8B   2    0.863247    0.216515    0.271599    11.00000   -1.20000
AFIX   0
C9    1    0.858331    0.358937    0.372654    11.00000    0.02860    0.04181 =
         0.04870    0.01562    0.00925    0.01182
AFIX  23
H9A   2    0.867251    0.426542    0.384947    11.00000   -1.20000
H9B   2    0.933322    0.361347    0.376577    11.00000   -1.20000
AFIX   0
C10   1    0.807085    0.314091    0.423467    11.00000    0.02820    0.04023 =
         0.04123    0.01457    0.00538    0.01307
C11   1    0.696394    0.237686    0.477902    11.00000    0.03271    0.04575 =
         0.04516    0.01962    0.01341    0.01481
C12   1    0.604957    0.183540    0.498803    11.00000    0.04199    0.05653 =
         0.05039    0.01718    0.01232    0.01382
AFIX  43
H12   2    0.531650    0.155847    0.469790    11.00000   -1.20000
AFIX   0
C13   1    0.623617    0.171134    0.562849    11.00000    0.05475    0.06997 =
         0.06016    0.03377    0.02508    0.01566
C14   1    0.525585    0.113853    0.586787    11.00000    0.05482    0.11479 =
         0.07327    0.05282    0.01746    0.00006
AFIX 137
H14A  2    0.456334    0.094976    0.552610    11.00000   -1.50000
H14B  2    0.526240    0.153974    0.631731    11.00000   -1.50000
H14C  2    0.530590    0.055450    0.591549    11.00000   -1.50000
AFIX   0
C15   1    0.733780    0.213814    0.605145    11.00000    0.05488    0.08418 =
         0.05099    0.04061    0.01690    0.01908
C16   1    0.755003    0.199196    0.676467    11.00000    0.09248    0.16736 =
         0.06573    0.07625    0.02162    0.03728
AFIX 137
H16A  2    0.726020    0.234929    0.708360    11.00000   -1.50000
H16B  2    0.835138    0.223521    0.695559    11.00000   -1.50000
H16C  2    0.717278    0.129889    0.670602    11.00000   -1.50000
AFIX   0
C17   1    0.824112    0.265060    0.583295    11.00000    0.04405    0.07769 =
         0.04859    0.03218    0.01177    0.02086
AFIX  43
H17   2    0.898162    0.290562    0.610693    11.00000   -1.20000
AFIX   0
C18   1    0.801831    0.277526    0.519763    11.00000    0.03382    0.05004 =
         0.04501    0.02338    0.01460    0.01295
C19   1    0.373600   -0.006880    0.239073    11.00000    0.03848    0.04430 =
         0.04572    0.02454    0.01642    0.01579
C20   1    0.263175   -0.055799    0.200030    11.00000    0.04306    0.04043 =
         0.04318    0.02035    0.01353    0.01722
C21   1    0.301245    0.095138    0.258921    11.00000    0.03336    0.04237 =
         0.04713    0.01536    0.00889    0.01462
C22   1    0.282532    0.180775    0.292330    11.00000    0.04100    0.04939 =
         0.06321    0.02252    0.02160    0.01708
AFIX  23
H22A  2    0.203748    0.166134    0.274715    11.00000   -1.20000
H22B  2    0.297815    0.194028    0.343139    11.00000   -1.20000
AFIX   0
C23   1    0.367843    0.354986    0.330941    11.00000    0.04263    0.05034 =
         0.04906    0.01761    0.01188    0.02974
AFIX  23
H23A  2    0.293396    0.348171    0.335755    11.00000   -1.20000
H23B  2    0.402370    0.412205    0.316043    11.00000   -1.20000
AFIX   0
C24   1    0.438035    0.371357    0.399827    11.00000    0.03765    0.03465 =
         0.04348    0.01070    0.01871    0.01746
C25   1    0.582452    0.409377    0.481285    11.00000    0.04230    0.03374 =
         0.03773    0.00962    0.01483    0.01729
C26   1    0.488988    0.381975    0.508280    11.00000    0.03935    0.04326 =
         0.04501    0.01244    0.01734    0.02488
C27   1    0.499835    0.382510    0.576622    11.00000    0.04954    0.05241 =
         0.04278    0.01576    0.02274    0.02542
AFIX  43
H27   2    0.436451    0.362889    0.594626    11.00000   -1.20000
AFIX   0
C28   1    0.604564    0.412137    0.617518    11.00000    0.05632    0.04516 =
         0.04202    0.01359    0.01632    0.02684
C29   1    0.618402    0.408140    0.692017    11.00000    0.07348    0.08735 =
         0.04394    0.01963    0.01628    0.03968
AFIX 137
H29A  2    0.546358    0.389537    0.703357    11.00000   -1.50000
H29B  2    0.671652    0.472188    0.724643    11.00000   -1.50000
H29C  2    0.645999    0.360151    0.695453    11.00000   -1.50000
AFIX   0
C30   1    0.700099    0.446210    0.592799    11.00000    0.04492    0.04972 =
         0.04514    0.01096    0.00973    0.02092
C31   1    0.813710    0.484726    0.639249    11.00000    0.05825    0.07312 =
         0.06210    0.00995    0.00105    0.03025
AFIX 137
H31A  2    0.824330    0.537540    0.680471    11.00000   -1.50000
H31B  2    0.869616    0.509367    0.614324    11.00000   -1.50000
H31C  2    0.821761    0.432555    0.653445    11.00000   -1.50000
AFIX   0
C32   1    0.687438    0.443436    0.523832    11.00000    0.03799    0.04181 =
         0.05589    0.00992    0.01600    0.01692
AFIX  43
H32   2    0.750960    0.464950    0.506172    11.00000   -1.20000
AFIX   0
C33   1    0.307643    0.266678    0.207997    11.00000    0.05434    0.05955 =
         0.05908    0.01996    0.01534    0.03598
AFIX  23
H33A  2    0.281995    0.201127    0.174000    11.00000   -1.20000
H33B  2    0.242129    0.280180    0.209408    11.00000   -1.20000
AFIX   0
C34   1    0.388807    0.339109    0.184646    11.00000    0.05751    0.05416 =
         0.04346    0.01503    0.01171    0.03931
C35   1    0.530595    0.417641    0.149124    11.00000    0.06398    0.04887 =
         0.04012    0.01484    0.01076    0.03570
C36   1    0.454674    0.456855    0.140848    11.00000    0.07446    0.06122 =
         0.03728    0.01617    0.01263    0.04585
N37   5    0.366055    0.405548    0.163333    11.00000    0.06991    0.07235 =
         0.04693    0.01673    0.01624    0.05425
AFIX  43
H37   2    0.305588    0.414221    0.163813    11.00000   -1.20000
AFIX   0
C38   1    0.474951    0.531504    0.113093    11.00000    0.11339    0.06284 =
         0.03837    0.01822    0.01649    0.06348
AFIX  43
H38   2    0.423304    0.558008    0.108121    11.00000   -1.20000
AFIX   0
C39   1    0.572692    0.566216    0.092858    11.00000    0.09966    0.05318 =
         0.03832    0.01390    0.01042    0.04019
C40   1    0.598457    0.649355    0.063973    11.00000    0.13156    0.05808 =
         0.07674    0.03403    0.02609    0.04972
AFIX 137
H40A  2    0.535538    0.665812    0.060068    11.00000   -1.50000
H40B  2    0.611217    0.629946    0.017994    11.00000   -1.50000
H40C  2    0.665283    0.706083    0.095172    11.00000   -1.50000
AFIX   0
C41   1    0.647332    0.522333    0.097696    11.00000    0.07809    0.04895 =
         0.03833    0.01537    0.00944    0.01730
C42   1    0.749144    0.554648    0.070087    11.00000    0.08953    0.07235 =
         0.05600    0.02317    0.02241    0.02477
AFIX 137
H42A  2    0.726518    0.547451    0.021001    11.00000   -1.50000
H42B  2    0.787848    0.514548    0.074820    11.00000   -1.50000
H42C  2    0.799096    0.622901    0.096533    11.00000   -1.50000
AFIX   0
C43   1    0.626425    0.449978    0.126670    11.00000    0.06473    0.04741 =
         0.04614    0.01624    0.00811    0.03054
AFIX  43
H43   2    0.677092    0.422418    0.131263    11.00000   -1.20000
AFIX   0
C44   1    0.217662   -0.153713    0.158046    11.00000    0.05155    0.03825 =
         0.03800    0.00881    0.00330    0.00567
AFIX  43
H44   2    0.142583   -0.186686    0.131024    11.00000   -1.20000
AFIX   0
C45   1    0.284052   -0.199790    0.157222    11.00000    0.08321    0.04250 =
         0.05386    0.02704    0.03138    0.02686
C46   1    0.237128   -0.305273    0.113576    11.00000    0.13091    0.04124 =
         0.07025    0.01772    0.03585    0.03343
AFIX 137
H46A  2    0.159417   -0.328095    0.088926    11.00000   -1.50000
H46B  2    0.240968   -0.343809    0.143596    11.00000   -1.50000
H46C  2    0.280502   -0.312471    0.079838    11.00000   -1.50000
AFIX   0
C47   1    0.395859   -0.151176    0.196880    11.00000    0.07137    0.05272 =
         0.05624    0.03384    0.03382    0.03538
C48   1    0.468632   -0.202946    0.197392    11.00000    0.11584    0.07649 =
         0.10166    0.05729    0.05952    0.07048
AFIX 137
H48A  2    0.434829   -0.258469    0.213336    11.00000   -1.50000
H48B  2    0.542246   -0.158127    0.228801    11.00000   -1.50000
H48C  2    0.476212   -0.225957    0.150372    11.00000   -1.50000
AFIX   0
C49   1    0.441736   -0.054230    0.238090    11.00000    0.04717    0.05926 =
         0.05559    0.03219    0.02037    0.03023
AFIX  43
H49   2    0.517047   -0.021303    0.264717    11.00000   -1.20000
AFIX   0
C50   1    0.844533    0.358684    0.255443    11.00000    0.04550    0.04539 =
         0.04865    0.02483    0.01965    0.02715
AFIX  23
H50A  2    0.807934    0.316835    0.206429    11.00000   -1.20000
H50B  2    0.923687    0.371205    0.264519    11.00000   -1.20000
AFIX   0
C51   1    0.838496    0.452204    0.265105    11.00000    0.03644    0.04262 =
         0.03731    0.01449    0.01316    0.01854
C52   1    0.883311    0.595585    0.252728    11.00000    0.05117    0.04149 =
         0.04917    0.02448    0.01753    0.02306
C53   1    0.790367    0.569319    0.278393    11.00000    0.04634    0.03894 =
         0.04614    0.01891    0.01525    0.01741
C54   1    0.737800    0.630048    0.290293    11.00000    0.05044    0.04803 =
         0.06021    0.02358    0.01699    0.02550
AFIX  43
H54   2    0.673926    0.612642    0.307991    11.00000   -1.20000
AFIX   0
C55   1    0.780661    0.716363    0.275770    11.00000    0.08234    0.05281 =
         0.07236    0.02373    0.01865    0.04245
C56   1    0.723926    0.780768    0.288567    11.00000    0.13332    0.07912 =
         0.13759    0.04937    0.05224    0.07808
AFIX 137
H56A  2    0.659314    0.750567    0.305849    11.00000   -1.50000
H56B  2    0.699335    0.790362    0.245125    11.00000   -1.50000
H56C  2    0.775838    0.843707    0.323138    11.00000   -1.50000
AFIX   0
C57   1    0.876307    0.743383    0.250631    11.00000    0.07001    0.04395 =
         0.07341    0.02466    0.01553    0.02504
C58   1    0.923066    0.837217    0.234791    11.00000    0.12054    0.06268 =
         0.14221    0.06440    0.04822    0.04206
AFIX 137
H58A  2    0.871342    0.833177    0.194602    11.00000   -1.50000
H58B  2    0.994921    0.848263    0.224408    11.00000   -1.50000
H58C  2    0.933297    0.891136    0.275078    11.00000   -1.50000
AFIX   0
C59   1    0.927592    0.682786    0.237933    11.00000    0.05678    0.05214 =
         0.06221    0.02965    0.01863    0.01360
AFIX  43
H59   2    0.990957    0.699608    0.219725    11.00000   -1.20000
AFIX   0
C60   1    0.413329   -0.221600   -0.022427    11.00000    0.11275    0.04718 =
         0.05106    0.01302    0.01544    0.02117
AFIX 137
H60A  2    0.352485   -0.269042   -0.010738    11.00000   -1.50000
H60B  2    0.472426   -0.242576   -0.025548    11.00000   -1.50000
H60C  2    0.385314   -0.216769   -0.067137    11.00000   -1.50000
AFIX   0
C61   1    0.280561   -0.111027   -0.005026    11.00000    0.06063    0.06326 =
         0.05411    0.02155    0.00994    0.00590
AFIX 137
H61A  2    0.232810   -0.169482    0.004004    11.00000   -1.50000
H61B  2    0.282915   -0.128048   -0.053743    11.00000   -1.50000
H61C  2    0.250585   -0.063224    0.004589    11.00000   -1.50000
AFIX   0

C62   1    0.926463    0.764573    0.463745    11.00000    0.07066    0.05779 =
         0.06723    0.01892    0.02086    0.02128
AFIX 137
H62A  2    1.005953    0.790700    0.485838    11.00000   -1.50000
H62B  2    0.900725    0.814240    0.479611    11.00000   -1.50000
H62C  2    0.914408    0.745854    0.413210    11.00000   -1.50000
AFIX   0

C1    1    1.005187    0.389055    0.073930    11.00000    0.12462    0.08639 =
         0.15648    0.01354    0.01996    0.04442
O2    6    1.202659    0.462542    0.134044    11.00000    0.08932    0.16090 =
         0.14167    0.00223    0.02576    0.08575
O66   6    0.844330   -0.023928    0.138266    11.00000    0.08793    0.12445 =
         0.31705    0.12170    0.07616    0.06362
O67   6    0.991946    0.109979    0.225379    11.00000    0.28199    0.22119 =
         0.09109    0.04084    0.05449    0.13508
C63   1    0.966634    0.118448    0.103666    11.00000    0.10244    0.13662 =
         0.14617    0.09249    0.01184    0.04248
AFIX 137
H63A  2    0.971371    0.087441    0.057398    11.00000   -1.50000
H63B  2    1.033580    0.179985    0.126529    11.00000   -1.50000
H63C  2    0.900862    0.130962    0.099331    11.00000   -1.50000
AFIX   0
O69   6    1.025003   -0.004400    0.139048    11.00000    0.07794    0.14965 =
         0.13421    0.05093    0.02011    0.08062

PART 2
F3    4    1.008502    0.317118    0.026251   -21.00000    0.16189    0.10234 =
         0.12774    0.00200    0.01969    0.03451
PART 1
F5    4    0.914885    0.401911    0.074863    21.00000    0.12223    0.12034 =
         0.19111    0.00916    0.01454    0.03943
F6    4    1.062444    0.441515    0.032497    21.00000    0.16193    0.11584 =
         0.12439    0.01906    0.01944    0.05444
PART 0
O4    6    1.091459    0.364228    0.178175    11.00000    0.28299    0.08315 =
         0.11976    0.04141   -0.00328    0.06476
HKLF 4


REM  mo_2CH3AGNA_0m_a.res in P-1
REM wR2 = 0.2509, GooF = S = 1.035, Restrained GooF = 1.054 for all data
REM R1 = 0.0757 for 10551 Fo > 4sig(Fo) and 0.1257 for all 17531 data
REM 898 parameters refined using 148 restraints

END

WGHT      0.1482      3.5017

REM Instructions for potential hydrogen bonds
HTAB N2 S1
HTAB N2 O66
EQIV $1 -x+2, -y+1, -z+1
HTAB N5 S3_$1
HTAB N5 O7_$1
EQIV $2 x-1, y, z
HTAB N6 O69_$2
EQIV $3 -x+1, -y+1, -z+1
HTAB N9 S3_$3
HTAB N9 O8_$3
HTAB N9 O9_$3
HTAB N11 S2
HTAB N11 O5
HTAB C8 N4
HTAB C9 O7
HTAB C22 O67_$2
HTAB C27 O9_$3
HTAB C32 O7
HTAB N37 S2_$2
HTAB N37 O2_$2
HTAB C63 O4

REM Highest difference peak  2.224,  deepest hole -1.616,  1-sigma level  0.164
Q1    1   0.6014  0.3219  0.2598  11.00000  0.05    2.22
Q2    1   0.6237  0.3717  0.2986  11.00000  0.05    1.96
Q3    1   0.5123  0.1930  0.1546  11.00000  0.05    1.67
Q4    1   0.5969  0.2625  0.3891  11.00000  0.05    1.64
Q5    1   0.5648  0.4002  0.3294  11.00000  0.05    1.60
Q6    1   0.6936  0.4955  0.3994  11.00000  0.05    1.58
Q7    1   0.4623  0.1677  0.3194  11.00000  0.05    1.55
Q8    1   0.5156  0.2913  0.2396  11.00000  0.05    1.55
Q9    1   0.7037  0.4020  0.3173  11.00000  0.05    1.55
Q10   1   0.9604  0.3344  0.1429  11.00000  0.05    1.54
Q11   1   0.5162  0.1411  0.2878  11.00000  0.05    1.53
Q12   1   0.4614  0.2242  0.1853  11.00000  0.05    1.38
Q13   1   0.5992  0.2227  0.1713  11.00000  0.05    1.36
Q14   1   0.6582  0.2959  0.2298  11.00000  0.05    1.31
Q15   1   0.7478  0.4646  0.3712  11.00000  0.05    1.30
Q16   1   1.0356  0.3834  0.1340  11.00000  0.05    1.30
Q17   1   0.9758 -0.0226  0.0817  11.00000  0.05    1.27
Q18   1   0.6507  0.2360  0.3638  11.00000  0.05    1.26
Q19   1   0.5115  0.2369  0.3728  11.00000  0.05    1.21
Q20   1   0.6213  0.1794  0.3106  11.00000  0.05    1.14
Q21   1   0.6543  0.3768  0.4780  11.00000  0.05    1.03
;
_shelx_res_checksum              41752
_shelx_fab_file                  
;
-17 3 4 -2.4170 0.0112
-17 3 5 2.2557 -0.0644
-17 3 6 -0.9706 0.2661
-17 3 7 0.0852 -0.0793
-17 4 1 -1.2115 -0.2113
-17 4 2 -0.1883 0.0416
-17 4 3 -0.2352 0.0924
-17 4 4 -1.6093 -0.0025
-17 4 5 2.1818 -0.0358
-17 4 6 -1.1108 0.1823
-17 4 7 0.5276 -0.1201
-17 4 8 -0.3871 0.0707
-17 4 9 -0.5783 0.0857
-17 5 1 -2.1218 -0.1763
-17 5 2 0.3850 0.1307
-17 5 3 -0.5847 0.1276
-17 5 4 -0.6604 -0.0740
-17 5 5 0.9116 0.0089
-17 5 6 -0.6034 0.0943
-17 5 7 0.2568 -0.1407
-17 5 8 -1.8892 0.0634
-17 5 9 0.0154 -0.0116
-17 5 10 -2.8110 -0.0403
-17 6 1 -0.3263 -0.1088
-17 6 2 1.9877 0.1286
-17 6 3 1.3949 0.0392
-17 6 4 0.0980 -0.0814
-17 6 5 0.9394 0.0726
-17 6 6 0.4895 -0.0125
-17 6 7 -0.3049 -0.0795
-17 6 8 -1.7107 0.0416
-17 6 9 0.8079 -0.1007
-17 6 10 -2.7701 -0.0132
-17 7 1 -0.4163 -0.0444
-17 7 2 1.6587 0.0300
-17 7 3 1.4849 -0.0508
-17 7 4 -1.4302 -0.0076
-17 7 5 0.5968 0.0482
-17 7 6 0.2057 -0.0580
-17 7 7 -1.7939 0.0437
-17 7 8 -0.0471 -0.0046
-17 7 9 0.0303 -0.0650
-17 7 10 -1.5442 0.0487
-17 8 1 -3.4576 0.0034
-17 8 2 1.1055 -0.0191
-17 8 3 -0.5012 -0.0407
-17 8 4 -3.1854 0.0428
-17 8 5 0.3195 0.0006
-17 8 6 -1.1948 -0.0290
-17 8 7 -2.3603 0.0918
-17 8 8 2.0230 -0.0538
-17 8 9 -1.2958 0.0454
-17 9 1 -4.1779 0.0696
-17 9 2 2.8193 -0.0159
-17 9 3 -0.3516 -0.0121
-17 9 4 -1.7660 0.0340
-17 9 5 1.5628 -0.0245
-17 9 6 -0.9165 -0.0190
-17 9 7 -0.4299 0.0536
-17 9 8 2.3948 -0.0844
-17 9 9 -1.4692 0.0911
-17 10 1 -2.0689 0.0857
-17 10 2 3.2789 -0.0396
-17 10 3 0.4931 -0.0226
-17 10 4 -0.0651 0.0087
-17 10 5 2.2906 -0.0304
-17 10 6 0.5948 0.0007
-17 10 7 0.7023 0.0370
-17 10 8 1.0551 -0.0461
-17 11 1 0.4650 0.0344
-17 11 2 0.9819 -0.0214
-17 11 3 -0.6520 -0.0503
-17 11 4 0.2163 0.0565
-17 11 5 0.9434 -0.0035
-17 11 6 0.4697 0.0479
-17 12 1 2.0291 0.0191
-17 12 2 -0.8513 0.0498
-17 12 3 -1.2272 -0.0848
-17 12 4 0.8261 0.1319
-16 0 3 -0.3050 0.0462
-16 0 4 -1.3925 -0.0519
-16 0 5 1.6796 -0.1012
-16 0 6 -1.3233 0.0823
-16 0 7 1.9854 -0.0059
-16 0 8 -0.7948 -0.0219
-16 0 9 1.1459 0.0105
-16 0 10 -2.1827 -0.0286
-16 1 1 -2.5909 -0.0279
-16 1 2 0.4245 -0.1809
-16 1 3 0.5984 0.0732
-16 1 4 -2.1689 0.0346
-16 1 5 1.9083 -0.1244
-16 1 6 -0.7737 0.1299
-16 1 7 1.9250 0.0314
-16 1 8 0.1482 -0.0672
-16 1 9 1.5384 0.0191
-16 1 10 -1.2093 -0.0064
-16 1 11 1.8512 -0.0775
-16 1 12 -3.1927 0.0386
-16 2 1 -1.9138 -0.1452
-16 2 2 0.2997 -0.0242
-16 2 3 1.1587 0.0932
-16 2 4 -3.0532 0.0520
-16 2 5 2.4930 -0.0400
-16 2 6 -1.5258 0.1652
-16 2 7 0.6024 -0.0006
-16 2 8 -0.2675 -0.0460
-16 2 9 0.7716 0.0882
-16 2 10 -1.7734 -0.0475
-16 2 11 0.8950 -0.0163
-16 2 12 -1.8269 0.0326
-16 2 13 -0.3985 -0.0646
-16 3 1 -1.0584 -0.1083
-16 3 2 0.4440 0.0643
-16 3 3 0.3532 0.0659
-16 3 4 -2.0257 0.0421
-16 3 5 3.5316 0.0006
-16 3 6 -3.1992 0.0737
-16 3 7 0.8995 -0.0385
-16 3 8 -1.6409 0.0081
-16 3 9 -0.6895 0.0679
-16 3 10 -3.1782 -0.0462
-16 3 11 -0.0556 0.0797
-16 3 12 -0.4796 0.0197
-16 3 13 -1.7585 0.0270
-16 3 14 1.7376 0.0233
-16 4 1 0.0448 -0.0106
-16 4 2 0.8817 0.0396
-16 4 3 -0.1148 0.0795
-16 4 4 -0.1287 -0.0095
-16 4 5 3.2580 -0.0414
-16 4 6 -4.1568 0.0110
-16 4 7 2.4763 -0.0541
-16 4 8 -3.1516 -0.0044
-16 4 9 -0.1679 0.0064
-16 4 10 -3.3739 -0.0080
-16 4 11 0.8946 0.0422
-16 4 12 0.4077 -0.0072
-16 4 13 -1.6238 0.0531
-16 4 14 2.5075 -0.0578
-16 5 1 2.2240 -0.0010
-16 5 2 2.4087 0.0024
-16 5 3 0.5404 0.0613
-16 5 4 1.4853 -0.0650
-16 5 5 1.9737 -0.0163
-16 5 6 -3.2346 0.0039
-16 5 7 3.0927 -0.0658
-16 5 8 -2.7768 -0.0284
-16 5 9 1.3179 -0.0517
-16 5 10 -2.1358 -0.0172
-16 5 11 2.2624 -0.0717
-16 5 12 0.4549 -0.0233
-16 5 13 -0.5521 0.0147
-16 5 14 1.8009 -0.1025
-16 6 1 2.3965 -0.0268
-16 6 2 2.0645 -0.0206
-16 6 3 -0.3157 -0.0126
-16 6 4 1.6042 -0.0221
-16 6 5 -0.1133 0.0251
-16 6 6 -1.5710 -0.0069
-16 6 7 2.0124 -0.0082
-16 6 8 -0.9924 -0.0193
-16 6 9 1.1307 -0.0431
-16 6 10 -0.6365 -0.0001
-16 6 11 1.4374 -0.0823
-16 6 12 -0.2305 -0.0004
-16 6 13 0.0403 0.0127
-16 6 14 0.2283 -0.0795
-16 7 1 -0.8980 -0.0287
-16 7 2 -0.2859 0.0047
-16 7 3 -2.0020 -0.0197
-16 7 4 0.2658 0.0430
-16 7 5 -1.1291 0.0073
-16 7 6 -0.8255 0.0049
-16 7 7 0.8042 0.0581
-16 7 8 0.5683 -0.0111
-16 7 9 0.3466 0.0368
-16 7 10 0.0038 0.0323
-16 7 11 0.6670 0.0007
-16 7 12 -0.2575 0.0105
-16 7 13 0.2008 0.0229
-16 8 1 -1.9703 -0.0166
-16 8 2 0.0400 0.0481
-16 8 3 -0.4500 0.0042
-16 8 4 0.5475 0.0170
-16 8 5 0.6879 -0.0164
-16 8 6 -1.0064 0.0046
-16 8 7 1.6938 0.0414
-16 8 8 0.6779 -0.0149
-16 8 9 0.0879 0.0631
-16 8 10 -0.2730 0.0386
-16 8 11 1.4797 0.0499
-16 8 12 -0.6755 -0.0054
-16 8 13 -0.0542 0.0451
-16 9 1 -0.1134 -0.0117
-16 9 2 1.2366 0.0199
-16 9 3 2.2331 0.0026
-16 9 4 1.3315 -0.0316
-16 9 5 1.7105 -0.0025
-16 9 6 -0.7660 0.0168
-16 9 7 2.8342 0.0135
-16 9 8 -1.0909 0.0065
-16 9 9 0.1452 0.0353
-16 9 10 -0.8720 0.0407
-16 9 11 0.9140 0.0157
-16 9 12 -1.8977 0.0115
-16 10 1 0.4879 -0.0190
-16 10 2 -0.4560 -0.0000
-16 10 3 1.4821 0.0118
-16 10 4 -0.0106 -0.0061
-16 10 5 0.1762 0.0396
-16 10 6 0.1480 0.0630
-16 10 7 1.4277 0.0154
-16 10 8 -1.8093 0.0485
-16 10 9 0.7669 0.0090
-16 10 10 -1.0345 0.0206
-16 10 11 -0.2260 -0.0137
-16 11 1 0.9432 0.0107
-16 11 2 -2.9455 0.0417
-16 11 3 -0.3511 -0.0029
-16 11 4 -0.7387 0.0462
-16 11 5 -1.4434 0.0227
-16 11 6 0.3909 0.0460
-16 11 7 -0.3424 -0.0047
-16 11 8 -0.4501 0.0355
-16 11 9 0.9638 -0.0192
-16 11 10 -0.4500 0.0008
-16 12 1 2.0602 0.0380
-16 12 2 -3.4688 0.0198
-16 12 3 1.0369 -0.0460
-16 12 4 0.5830 0.0255
-16 12 5 -1.6619 -0.0422
-16 12 6 1.0963 -0.0010
-16 12 7 0.1876 -0.0446
-16 12 8 0.1106 0.0110
-16 12 9 0.5311 -0.0194
-16 13 1 1.6141 -0.0183
-16 13 2 -2.2422 -0.0337
-16 13 3 2.8822 -0.0141
-16 13 4 0.9265 -0.0228
-16 13 5 -0.5475 0.0025
-16 13 6 2.4788 0.0180
-16 13 7 0.7073 -0.0428
-16 14 1 0.8057 -0.0926
-16 14 2 -1.6378 0.0222
-16 14 3 1.2873 0.0813
-16 14 4 -0.1469 -0.0282
-16 14 5 0.1387 0.1104
-16 15 1 1.4918 -0.1410
-16 15 2 -2.0746 0.1110
-15 -3 6 0.2112 -0.0964
-15 -3 7 0.9256 0.1351
-15 -3 8 -2.1500 -0.1467
-15 -3 9 3.5578 0.0732
-15 -2 2 2.5723 -0.2358
-15 -2 3 -1.1901 0.0982
-15 -2 4 0.9309 -0.1362
-15 -2 5 0.2604 -0.0285
-15 -2 6 -0.0686 0.0108
-15 -2 7 0.7319 0.0983
-15 -2 8 -2.6574 -0.1506
-15 -2 9 3.1020 0.1179
-15 -2 10 -3.5146 -0.0448
-15 -2 11 0.9180 -0.0805
-15 -2 12 -1.0741 0.1935
-15 -2 13 0.6864 -0.2652
-15 -1 1 -2.6912 -0.1940
-15 -1 2 2.6575 -0.0836
-15 -1 3 -0.7386 0.0339
-15 -1 4 0.9535 -0.0529
-15 -1 5 1.6164 -0.0114
-15 -1 6 1.2136 0.0532
-15 -1 7 0.6749 -0.0168
-15 -1 8 0.2281 -0.0706
-15 -1 9 1.3101 0.0621
-15 -1 10 -2.8718 -0.1316
-15 -1 11 0.4167 -0.0179
-15 -1 12 -3.2581 0.1252
-15 -1 13 1.7307 -0.2127
-15 -1 14 -2.4165 0.2699
-15 0 1 -2.5693 -0.1135
-15 0 2 1.5851 0.0036
-15 0 3 1.1828 0.0125
-15 0 4 0.3648 0.0375
-15 0 5 2.3221 -0.0331
-15 0 6 1.6440 0.0131
-15 0 7 1.0660 -0.0318
-15 0 8 2.0067 -0.0150
-15 0 9 -0.1946 -0.0276
-15 0 10 -0.7628 -0.0879
-15 0 11 0.5994 0.0507
-15 0 12 -4.1858 -0.0064
-15 0 13 2.7103 -0.0900
-15 0 14 -3.2699 0.1842
-15 0 15 -0.5021 -0.1851
-15 1 1 -2.2104 -0.0403
-15 1 2 -0.3090 0.0313
-15 1 3 2.1588 0.0989
-15 1 4 -1.9907 0.0327
-15 1 5 0.5680 0.0013
-15 1 6 0.2093 0.0336
-15 1 7 -0.5197 -0.0033
-15 1 8 -0.1223 0.0050
-15 1 9 -0.3763 -0.0192
-15 1 10 0.0870 0.0062
-15 1 11 -0.2792 0.0394
-15 1 12 -2.3507 -0.0632
-15 1 13 2.6353 0.0124
-15 1 14 -2.4840 0.0343
-15 1 15 -0.2555 -0.1390
-15 1 16 0.6316 0.1238
-15 2 1 -1.6698 0.0130
-15 2 2 0.0916 0.0479
-15 2 3 1.9015 0.0947
-15 2 4 -2.1055 -0.0375
-15 2 5 0.4805 0.0701
-15 2 6 -0.8225 -0.0134
-15 2 7 -1.8453 -0.0256
-15 2 8 -2.0238 0.0283
-15 2 9 0.0853 -0.0131
-15 2 10 -1.3936 0.0311
-15 2 11 -0.4673 0.0144
-15 2 12 0.2636 -0.0242
-15 2 13 1.8414 0.0576
-15 2 14 -0.2928 -0.0172
-15 2 15 0.8957 -0.0016
-15 2 16 0.7253 0.0650
-15 3 1 -0.2240 0.0481
-15 3 2 1.9276 0.0189
-15 3 3 1.3859 0.0052
-15 3 4 0.6953 -0.0559
-15 3 5 1.4491 0.0400
-15 3 6 -0.7406 -0.0942
-15 3 7 -0.8008 -0.0114
-15 3 8 -1.7266 0.0100
-15 3 9 0.6808 -0.0344
-15 3 10 -1.9951 0.0402
-15 3 11 0.8834 -0.0142
-15 3 12 1.4373 0.0153
-15 3 13 1.3885 0.0351
-15 3 14 0.7100 -0.0266
-15 3 15 1.1409 0.0709
-15 3 16 -0.7293 -0.0212
-15 4 1 0.7334 0.0098
-15 4 2 3.2227 0.0133
-15 4 3 0.6559 -0.0224
-15 4 4 2.0179 -0.0288
-15 4 5 0.9036 -0.0073
-15 4 6 -0.2874 -0.0499
-15 4 7 0.1934 0.0032
-15 4 8 -0.0774 -0.0379
-15 4 9 1.0811 -0.0253
-15 4 10 -0.6370 0.0136
-15 4 11 1.6189 -0.0551
-15 4 12 1.4126 0.0126
-15 4 13 0.6771 -0.0234
-15 4 14 0.3587 -0.0379
-15 4 15 0.8102 0.0144
-15 4 16 -1.4929 -0.0876
-15 5 1 0.3357 -0.0379
-15 5 2 2.9648 0.0415
-15 5 3 -1.0712 -0.0326
-15 5 4 1.2164 0.0112
-15 5 5 0.0611 0.0029
-15 5 6 -0.3129 0.0210
-15 5 7 0.3156 -0.0124
-15 5 8 1.4782 -0.0353
-15 5 9 0.2343 0.0016
-15 5 10 0.7135 -0.0206
-15 5 11 0.5175 -0.0295
-15 5 12 0.4172 -0.0054
-15 5 13 -0.0185 -0.0080
-15 5 14 0.2253 -0.0204
-15 5 15 0.2687 -0.0719
-15 5 16 -0.1359 -0.0319
-15 6 1 -0.9958 -0.0104
-15 6 2 0.3992 0.0407
-15 6 3 -2.3547 -0.0204
-15 6 4 0.1676 0.0422
-15 6 5 0.2939 0.0025
-15 6 6 -1.0810 0.0336
-15 6 7 0.8949 0.0049
-15 6 8 0.8554 -0.0043
-15 6 9 -0.4953 0.0374
-15 6 10 0.5402 -0.0159
-15 6 11 -0.7829 0.0223
-15 6 12 -0.4709 -0.0212
-15 6 13 0.4904 0.0399
-15 6 14 -0.0009 -0.0169
-15 6 15 -0.1683 -0.0648
-15 6 16 1.8777 0.0896
-15 7 1 -0.4764 0.0190
-15 7 2 -0.7161 0.0241
-15 7 3 -0.6841 0.0252
-15 7 4 0.2008 0.0029
-15 7 5 1.9779 -0.0087
-15 7 6 -2.4904 0.0097
-15 7 7 2.1249 0.0166
-15 7 8 -1.0235 0.0069
-15 7 9 0.0053 0.0409
-15 7 10 -0.6123 -0.0009
-15 7 11 -0.3124 0.0339
-15 7 12 -0.4403 -0.0193
-15 7 13 0.7562 0.0406
-15 7 14 -0.4883 0.0073
-15 7 15 -0.3470 0.0130
-15 7 16 2.0363 0.1361
-15 8 1 1.4107 -0.0085
-15 8 2 0.3868 0.0013
-15 8 3 1.3635 0.0367
-15 8 4 0.9234 -0.0463
-15 8 5 2.6036 0.0058
-15 8 6 -3.7949 -0.0032
-15 8 7 3.5417 0.0072
-15 8 8 -2.2184 0.0080
-15 8 9 -0.0650 0.0030
-15 8 10 -0.7374 0.0250
-15 8 11 0.1977 0.0013
-15 8 12 -1.2183 0.0044
-15 8 13 -0.5701 0.0178
-15 8 14 -1.0688 0.0281
-15 8 15 -1.6264 0.0036
-15 9 1 -0.0632 -0.0580
-15 9 2 -0.1566 -0.0021
-15 9 3 0.4677 0.0417
-15 9 4 0.4054 -0.0275
-15 9 5 0.7993 0.0295
-15 9 6 -2.9224 0.0372
-15 9 7 4.0514 -0.0082
-15 9 8 -2.5249 0.0120
-15 9 9 0.0050 -0.0120
-15 9 10 0.2433 0.0142
-15 9 11 -0.3092 -0.0379
-15 9 12 -2.1067 0.0222
-15 9 13 -0.6019 -0.0243
-15 9 14 -1.0216 0.0036
-15 10 1 -2.6886 -0.0686
-15 10 2 -1.4038 0.0373
-15 10 3 -1.4544 0.0392
-15 10 4 -0.5388 -0.0032
-15 10 5 -0.5277 0.0254
-15 10 6 -1.3277 0.0449
-15 10 7 2.8782 -0.0350
-15 10 8 -2.2503 0.0179
-15 10 9 1.3916 -0.0156
-15 10 10 0.2570 -0.0262
-15 10 11 0.7893 -0.0180
-15 10 12 -0.9535 -0.0163
-15 10 13 1.8984 -0.0474
-15 10 14 0.1755 -0.0057
-15 11 1 -1.2747 -0.0044
-15 11 2 -1.3379 0.0310
-15 11 3 -1.0841 -0.0014
-15 11 4 0.5320 -0.0089
-15 11 5 -0.6885 -0.0131
-15 11 6 -1.3944 -0.0017
-15 11 7 2.1307 -0.0301
-15 11 8 -2.2066 0.0028
-15 11 9 2.0518 -0.0300
-15 11 10 -0.4837 -0.0130
-15 11 11 2.5691 -0.0103
-15 11 12 0.3494 -0.0851
-15 11 13 2.9258 -0.0176
-15 12 1 0.9252 0.0665
-15 12 2 -0.6831 -0.0226
-15 12 3 1.2825 -0.0038
-15 12 4 2.0423 0.0065
-15 12 5 -0.7961 -0.0047
-15 12 6 -0.8292 -0.0031
-15 12 7 2.7542 0.0101
-15 12 8 -2.8533 -0.0240
-15 12 9 1.2556 -0.0291
-15 12 10 -0.6897 0.0011
-15 12 11 1.1607 -0.0561
-15 13 1 0.2477 0.0757
-15 13 2 0.2390 -0.0081
-15 13 3 1.6121 0.0442
-15 13 4 1.3943 0.0387
-15 13 5 -0.3997 0.0563
-15 13 6 0.4116 -0.0125
-15 13 7 2.4091 0.0496
-15 13 8 -2.9322 -0.0611
-15 13 9 0.9060 -0.0286
-15 13 10 -0.7029 -0.0191
-15 14 1 -0.0602 0.0371
-15 14 2 0.8737 0.0298
-15 14 3 -0.6950 0.0699
-15 14 4 0.6840 0.0117
-15 14 5 0.0478 0.0686
-15 14 6 0.0407 -0.0691
-15 14 7 1.4473 0.0811
-15 14 8 -1.3622 -0.1198
-15 15 1 0.6168 -0.0105
-15 15 2 0.7816 -0.0040
-15 15 3 -1.7781 0.0802
-15 15 4 1.4167 -0.0669
-15 15 5 -0.5481 0.0601
-15 15 6 -0.6190 -0.0588
-15 16 1 -0.1772 -0.0398
-15 16 2 0.8799 -0.0774
-15 16 3 -1.2359 0.0715
-14 -5 6 0.4542 0.0048
-14 -5 7 -0.5447 -0.0044
-14 -5 8 -1.9457 0.0074
-14 -5 9 3.1343 0.0774
-14 -5 10 -3.9347 -0.0648
-14 -4 2 1.3751 -0.1024
-14 -4 3 0.1137 0.0188
-14 -4 4 1.5555 -0.1295
-14 -4 5 -0.3980 0.0486
-14 -4 6 0.6723 -0.0490
-14 -4 7 -0.2575 -0.0049
-14 -4 8 -2.7539 0.0056
-14 -4 9 2.7825 0.0208
-14 -4 10 -5.8728 -0.0672
-14 -4 11 0.9576 -0.0218
-14 -4 12 -0.4221 0.0560
-14 -4 13 -2.6303 -0.1712
-14 -4 14 0.3628 0.0180
-14 -3 1 -0.9721 -0.2397
-14 -3 2 3.7361 -0.0689
-14 -3 3 -0.5779 0.0130
-14 -3 4 2.5398 -0.0333
-14 -3 5 0.2897 0.0101
-14 -3 6 1.3692 -0.0099
-14 -3 7 -0.3560 0.0011
-14 -3 8 -1.0494 -0.0157
-14 -3 9 1.2644 -0.0158
-14 -3 10 -3.4508 -0.0209
-14 -3 11 0.6802 -0.0092
-14 -3 12 -0.6515 0.0741
-14 -3 13 -1.3363 -0.1255
-14 -3 14 0.7382 0.0853
-14 -3 15 -1.2473 -0.0798
-14 -3 16 0.7436 -0.0344
-14 -2 1 -1.3620 -0.1711
-14 -2 2 4.0120 0.0522
-14 -2 3 -0.6385 0.0397
-14 -2 4 2.4337 0.0107
-14 -2 5 1.7092 0.0156
-14 -2 6 2.2947 0.0370
-14 -2 7 -0.8455 -0.0493
-14 -2 8 1.7231 -0.0282
-14 -2 9 -0.6432 0.0094
-14 -2 10 -1.4204 -0.0524
-14 -2 11 -0.7343 0.0238
-14 -2 12 -1.3111 0.0616
-14 -2 13 0.0355 -0.0371
-14 -2 14 -0.5192 0.1217
-14 -2 15 -0.8726 -0.0678
-14 -2 16 1.5190 0.0840
-14 -2 17 -2.1541 -0.0674
-14 -1 1 0.5507 -0.0381
-14 -1 2 2.7308 0.0888
-14 -1 3 0.5037 0.0117
-14 -1 4 1.5295 -0.0057
-14 -1 5 3.5180 0.0255
-14 -1 6 0.6481 -0.0322
-14 -1 7 -0.4412 -0.0670
-14 -1 8 3.1636 0.0046
-14 -1 9 -2.8512 0.0013
-14 -1 10 -0.2340 -0.0764
-14 -1 11 -0.7925 0.0747
-14 -1 12 -2.1365 -0.0086
-14 -1 13 0.8346 0.0164
-14 -1 14 -1.4574 0.0756
-14 -1 15 -0.6652 -0.0455
-14 -1 16 0.3022 0.1149
-14 -1 17 -1.9750 -0.0888
-14 0 1 1.7307 0.0677
-14 0 2 -0.5335 0.0303
-14 0 3 0.3651 0.0347
-14 0 4 -0.5531 0.0045
-14 0 5 1.1297 0.0021
-14 0 6 -2.5671 -0.0413
-14 0 7 -0.0939 0.0051
-14 0 8 0.9443 0.0221
-14 0 9 -3.4758 -0.0150
-14 0 10 1.7737 0.0030
-14 0 11 -0.5385 0.0420
-14 0 12 -2.2373 -0.0705
-14 0 13 1.8359 0.0234
-14 0 14 -2.0760 -0.0305
-14 0 15 -1.1443 -0.0417
-14 0 16 -0.9777 0.0402
-14 0 17 -1.4062 -0.0714
-14 0 18 -1.3490 0.0515
-14 1 1 1.5518 0.0688
-14 1 2 -1.1912 0.0082
-14 1 3 0.1588 0.0542
-14 1 4 -0.5794 -0.0054
-14 1 5 -1.8655 -0.0149
-14 1 6 -1.8402 0.0096
-14 1 7 -0.7398 0.0049
-14 1 8 -1.6585 -0.0066
-14 1 9 -1.0406 -0.0138
-14 1 10 2.1370 0.0461
-14 1 11 -0.4600 -0.0383
-14 1 12 -0.6491 -0.0346
-14 1 13 2.8634 0.0210
-14 1 14 -1.6701 -0.0468
-14 1 15 0.2002 0.0156
-14 1 16 -0.6748 -0.0093
-14 1 17 0.6679 0.0425
-14 1 18 -1.1212 0.0191
-14 2 1 2.6255 0.0186
-14 2 2 1.4825 0.0046
-14 2 3 0.3269 -0.0244
-14 2 4 3.1686 -0.0169
-14 2 5 -2.1590 -0.0286
-14 2 6 1.6091 -0.0055
-14 2 7 -1.0004 -0.0219
-14 2 8 -1.5672 -0.0148
-14 2 9 1.4526 -0.0084
-14 2 10 0.8658 0.0386
-14 2 11 0.5397 -0.0406
-14 2 12 1.0940 0.0288
-14 2 13 2.9041 0.0152
-14 2 14 -0.2882 0.0153
-14 2 15 1.2693 0.0463
-14 2 16 -0.7456 -0.0192
-14 2 17 2.0037 0.1184
-14 2 18 -1.7788 -0.0504
-14 3 1 2.5571 -0.0107
-14 3 2 1.6999 0.0119
-14 3 3 -0.5710 -0.0317
-14 3 4 4.9094 0.0210
-14 3 5 -3.2812 -0.0357
-14 3 6 3.2470 0.0182
-14 3 7 -0.9781 0.0079
-14 3 8 -0.5957 -0.0062
-14 3 9 1.7180 0.0123
-14 3 10 0.5913 0.0224
-14 3 11 0.5990 -0.0138
-14 3 12 1.3557 0.0218
-14 3 13 1.2993 -0.0245
-14 3 14 0.1746 0.0253
-14 3 15 0.0967 -0.0140
-14 3 16 -0.9005 -0.0298
-14 3 17 1.2781 0.0580
-14 3 18 -1.5213 -0.0510
-14 4 1 0.1927 -0.0354
-14 4 2 0.2396 0.0425
-14 4 3 -1.5514 0.0284
-14 4 4 2.2279 0.0181
-14 4 5 -3.8640 -0.0195
-14 4 6 2.8685 0.0643
-14 4 7 -1.2110 -0.0124
-14 4 8 0.4228 -0.0066
-14 4 9 0.7444 0.0186
-14 4 10 0.9938 -0.0124
-14 4 11 -0.4517 0.0149
-14 4 12 0.4856 -0.0137
-14 4 13 -0.3612 -0.0323
-14 4 14 0.2859 0.0184
-14 4 15 -0.7393 -0.0741
-14 4 16 -0.0796 -0.0272
-14 4 17 0.0953 -0.0507
-14 4 18 0.2388 0.0070
-14 5 1 -1.2092 -0.0414
-14 5 2 -0.4466 0.0341
-14 5 3 -1.3262 0.0336
-14 5 4 -0.3706 -0.0300
-14 5 5 -1.5095 -0.0008
-14 5 6 1.4205 0.0302
-14 5 7 -0.5621 -0.0390
-14 5 8 0.6279 -0.0085
-14 5 9 -0.3311 0.0031
-14 5 10 0.9088 -0.0193
-14 5 11 -1.0399 0.0249
-14 5 12 -0.6614 -0.0305
-14 5 13 -0.0870 0.0189
-14 5 14 0.3216 0.0073
-14 5 15 -0.5099 -0.0566
-14 5 16 0.1662 0.0115
-14 5 17 -0.4456 -0.0812
-14 5 18 0.2834 0.0442
-14 6 1 -0.4590 -0.0228
-14 6 2 -0.5864 0.0113
-14 6 3 0.3917 0.0304
-14 6 4 -0.8113 -0.0550
-14 6 5 1.1270 0.0124
-14 6 6 -0.3445 -0.0192
-14 6 7 0.3887 -0.0094
-14 6 8 -0.6426 -0.0136
-14 6 9 -0.6458 -0.0016
-14 6 10 0.5929 -0.0060
-14 6 11 -1.5571 -0.0122
-14 6 12 -0.3563 -0.0106
-14 6 13 0.4155 0.0405
-14 6 14 -0.7453 -0.0022
-14 6 15 -0.0056 0.0430
-14 6 16 -0.7133 0.0681
-14 6 17 -0.3491 0.0045
-14 6 18 -0.5539 0.0932
-14 7 1 0.6728 -0.0167
-14 7 2 0.1578 0.0209
-14 7 3 1.4244 0.0117
-14 7 4 -0.4772 -0.0372
-14 7 5 1.8156 0.0182
-14 7 6 -1.7685 -0.0325
-14 7 7 0.8410 0.0162
-14 7 8 -0.9496 -0.0107
-14 7 9 -0.6070 -0.0081
-14 7 10 0.6187 0.0079
-14 7 11 -2.0390 -0.0267
-14 7 12 0.7900 0.0134
-14 7 13 -1.4802 0.0121
-14 7 14 -1.9971 0.0116
-14 7 15 -0.0428 0.0634
-14 7 16 -2.2591 0.0533
-14 7 17 -0.8156 0.0406
-14 8 1 -0.4341 -0.0236
-14 8 2 0.1966 0.0217
-14 8 3 0.0414 -0.0187
-14 8 4 0.0639 0.0196
-14 8 5 0.7863 -0.0013
-14 8 6 -1.7283 -0.0021
-14 8 7 2.1528 0.0169
-14 8 8 -0.2195 -0.0177
-14 8 9 -0.2495 -0.0070
-14 8 10 0.8146 0.0132
-14 8 11 -1.4320 -0.0241
-14 8 12 0.4227 0.0038
-14 8 13 -2.9800 -0.0140
-14 8 14 -1.3874 -0.0077
-14 8 15 -0.5183 -0.0199
-14 8 16 -2.3876 0.0011
-14 8 17 -0.9452 -0.0200
-14 9 1 -3.2158 -0.0377
-14 9 2 -0.1729 0.0170
-14 9 3 -1.3671 0.0040
-14 9 4 0.4157 0.0365
-14 9 5 -0.3283 -0.0142
-14 9 6 -0.3649 0.0427
-14 9 7 2.7642 -0.0112
-14 9 8 -0.9113 -0.0180
-14 9 9 1.5461 0.0135
-14 9 10 0.1595 -0.0219
-14 9 11 0.8994 -0.0228
-14 9 12 0.4122 -0.0062
-14 9 13 -0.5515 -0.0360
-14 9 14 1.4769 -0.0230
-14 9 15 0.0966 -0.0265
-14 9 16 0.4424 -0.0085
-14 10 1 -3.0918 -0.0287
-14 10 2 0.8770 0.0272
-14 10 3 -1.3832 0.0262
-14 10 4 0.5768 -0.0023
-14 10 5 -0.7174 -0.0048
-14 10 6 -0.2773 0.0295
-14 10 7 0.8596 -0.0312
-14 10 8 -1.5297 0.0035
-14 10 9 2.9228 -0.0084
-14 10 10 -0.7169 -0.0448
-14 10 11 3.2151 -0.0193
-14 10 12 2.0547 -0.0353
-14 10 13 1.7770 -0.0609
-14 10 14 3.2887 -0.0058
-14 10 15 0.2321 -0.0051
-14 11 1 0.2805 0.0103
-14 11 2 1.1753 0.0326
-14 11 3 0.0572 0.0106
-14 11 4 1.2130 -0.0038
-14 11 5 -0.8358 -0.0067
-14 11 6 -0.6054 -0.0006
-14 11 7 -0.5356 -0.0111
-14 11 8 -0.3741 -0.0210
-14 11 9 1.0999 -0.0451
-14 11 10 -0.6976 -0.0327
-14 11 11 1.8886 -0.0412
-14 11 12 1.6191 -0.0636
-14 11 13 -0.0633 -0.0509
-14 11 14 1.6882 -0.0076
-14 12 1 1.5799 0.0192
-14 12 2 -0.0798 0.0563
-14 12 3 2.5340 -0.0116
-14 12 4 0.7327 0.0324
-14 12 5 -0.2331 0.0011
-14 12 6 0.5404 -0.0126
-14 12 7 -0.3050 0.0116
-14 12 8 0.0539 -0.0614
-14 12 9 -1.7072 -0.0259
-14 12 10 -0.7193 -0.0424
-14 12 11 -1.8221 -0.0115
-14 12 12 -1.3745 -0.0477
-14 12 13 -1.5999 -0.0131
-14 13 1 0.1022 0.0062
-14 13 2 -0.2011 0.0742
-14 13 3 2.8304 -0.0337
-14 13 4 -1.3402 0.0397
-14 13 5 1.0488 0.0197
-14 13 6 0.7989 -0.0508
-14 13 7 -0.2468 0.0425
-14 13 8 -0.6753 -0.0486
-14 13 9 -1.2486 -0.0088
-14 13 10 -0.7761 -0.0308
-14 13 11 -2.6612 0.0668
-14 13 12 -2.4414 -0.0478
-14 14 1 -1.1095 0.0252
-14 14 2 0.4996 0.0264
-14 14 3 0.2466 -0.0110
-14 14 4 -2.0704 0.0129
-14 14 5 1.0541 0.0242
-14 14 6 -0.4612 -0.0499
-14 14 7 -0.4210 0.0772
-14 14 8 -0.3952 -0.0120
-14 14 9 0.7442 -0.0168
-14 14 10 -0.1005 0.0339
-14 15 1 -2.1916 0.0496
-14 15 2 0.4346 -0.0541
-14 15 3 -1.3119 0.0364
-14 15 4 -1.0918 -0.0189
-14 15 5 -0.3656 0.0311
-14 15 6 -0.7254 0.0128
-14 15 7 -0.6875 0.0790
-14 15 8 0.2720 0.0302
-14 15 9 0.2283 -0.0015
-14 16 1 -1.9828 0.0501
-14 16 2 0.6945 -0.1260
-14 16 3 -0.1991 0.0245
-14 16 4 -0.4116 -0.0340
-14 16 5 -0.5599 0.0107
-14 16 6 0.2130 0.0254
-14 17 1 0.1677 0.1048
-14 17 2 0.9862 -0.1527
-14 17 3 0.9664 0.0248
-13 -6 2 -0.9763 0.0943
-13 -6 3 -2.5667 -0.0345
-13 -6 4 1.6306 -0.0187
-13 -6 5 -2.4059 0.1343
-13 -6 6 -3.8267 -0.0876
-13 -6 7 2.7510 0.0384
-13 -6 8 -3.2546 0.1056
-13 -6 9 -1.8614 -0.0836
-13 -6 10 1.5114 -0.0036
-13 -6 11 -3.3396 0.0712
-13 -6 12 -0.4538 -0.1288
-13 -6 13 -1.0980 0.0044
-13 -6 14 -0.7140 0.0132
-13 -5 1 2.5775 -0.1426
-13 -5 2 -1.1243 0.0926
-13 -5 3 -0.6071 -0.1041
-13 -5 4 2.4193 0.0145
-13 -5 5 -1.1074 0.0670
-13 -5 6 -3.5152 -0.0633
-13 -5 7 2.4720 -0.0296
-13 -5 8 -4.4915 0.0695
-13 -5 9 -2.3169 -0.0628
-13 -5 10 -0.6823 -0.0202
-13 -5 11 -4.9613 0.0236
-13 -5 12 0.8475 -0.0643
-13 -5 13 -2.7075 -0.0155
-13 -5 14 -0.6630 -0.0284
-13 -5 15 0.0989 -0.0221
-13 -5 16 -0.4509 -0.0146
-13 -4 1 2.2326 -0.0703
-13 -4 2 0.1219 0.0631
-13 -4 3 2.1027 -0.0927
-13 -4 4 3.3474 0.0754
-13 -4 5 1.0018 0.0055
-13 -4 6 -1.1158 -0.0422
-13 -4 7 2.0754 -0.0516
-13 -4 8 -1.9633 0.0567
-13 -4 9 -1.9966 -0.0687
-13 -4 10 0.0267 0.0137
-13 -4 11 -3.5091 0.0418
-13 -4 12 2.8651 -0.0118
-13 -4 13 -3.2387 0.0097
-13 -4 14 0.7958 -0.0265
-13 -4 15 0.4812 -0.0011
-13 -4 16 -1.0293 0.0062
-13 -4 17 -2.0743 -0.0857
-13 -3 1 1.9367 0.0478
-13 -3 2 -0.2800 0.0525
-13 -3 3 2.7261 0.0242
-13 -3 4 1.7568 0.0616
-13 -3 5 1.4860 -0.0036
-13 -3 6 -0.1018 0.0030
-13 -3 7 1.4118 -0.0268
-13 -3 8 -0.9848 0.0163
-13 -3 9 -0.5639 -0.0201
-13 -3 10 0.2801 0.0339
-13 -3 11 -2.9880 0.0477
-13 -3 12 3.1271 0.0068
-13 -3 13 -3.2814 0.0564
-13 -3 14 0.3930 -0.0089
-13 -3 15 0.4672 0.0300
-13 -3 16 -1.3853 0.0198
-13 -3 17 -2.0836 -0.0811
-13 -3 18 2.0160 0.1836
-13 -2 1 2.0005 0.0926
-13 -2 2 -0.7810 0.0250
-13 -2 3 2.0022 0.0491
-13 -2 4 -1.0730 -0.0431
-13 -2 5 2.2951 0.0161
-13 -2 6 -1.6984 -0.0107
-13 -2 7 0.0218 -0.0378
-13 -2 8 -1.5643 -0.0022
-13 -2 9 0.6363 0.0200
-13 -2 10 -2.2597 -0.0151
-13 -2 11 -2.3810 0.0198
-13 -2 12 2.6027 0.0080
-13 -2 13 -3.4025 0.0391
-13 -2 14 -0.8204 0.0001
-13 -2 15 1.0955 0.0596
-13 -2 16 -1.9758 0.0020
-13 -2 17 -1.9770 -0.0174
-13 -2 18 1.7367 0.0861
-13 -2 19 -2.1727 -0.1424
-13 -1 1 1.3030 0.0662
-13 -1 2 -0.8231 -0.0204
-13 -1 3 -0.4995 -0.0070
-13 -1 4 -1.9729 -0.0593
-13 -1 5 1.7232 0.0052
-13 -1 6 -4.1506 -0.0330
-13 -1 7 -0.5360 -0.0083
-13 -1 8 -0.8839 0.0243
-13 -1 9 0.4332 0.0029
-13 -1 10 -2.8983 -0.0206
-13 -1 11 0.5766 -0.0098
-13 -1 12 0.9271 -0.0161
-13 -1 13 -2.6740 -0.0270
-13 -1 14 -1.3375 -0.0170
-13 -1 15 0.3405 0.0290
-13 -1 16 -2.7261 -0.0387
-13 -1 17 -2.1628 0.0218
-13 -1 18 0.8424 -0.0169
-13 -1 19 -1.3891 -0.0424
-13 -1 20 0.6732 -0.0055
-13 0 1 0.1527 0.0147
-13 0 2 -0.0694 -0.0019
-13 0 3 -1.9620 -0.0054
-13 0 4 -0.3088 0.0049
-13 0 5 -0.9518 -0.0233
-13 0 6 -2.5900 0.0064
-13 0 7 -0.2989 0.0260
-13 0 8 0.0215 0.0033
-13 0 9 0.9341 -0.0143
-13 0 10 -0.9878 0.0103
-13 0 11 2.6946 -0.0350
-13 0 12 -0.8826 -0.0198
-13 0 13 -0.4028 -0.0394
-13 0 14 -1.1819 -0.0149
-13 0 15 -0.1610 0.0090
-13 0 16 -1.1073 -0.0297
-13 0 17 -0.9488 0.0486
-13 0 18 0.7567 -0.0209
-13 0 19 1.3188 0.0860
-13 0 20 0.0027 -0.0588
-13 1 1 1.0393 -0.0232
-13 1 2 2.4455 0.0285
-13 1 3 -1.0424 -0.0119
-13 1 4 2.1292 0.0144
-13 1 5 -1.5003 -0.0214
-13 1 6 1.4492 0.0105
-13 1 7 -0.7105 0.0112
-13 1 8 0.6760 -0.0205
-13 1 9 2.3960 -0.0027
-13 1 10 -0.1415 0.0208
-13 1 11 3.1503 -0.0044
-13 1 12 -0.1436 0.0121
-13 1 13 1.6724 0.0090
-13 1 14 0.2714 0.0304
-13 1 15 0.9996 0.0199
-13 1 16 1.1800 0.0077
-13 1 17 0.3632 0.0456
-13 1 18 0.7195 -0.0032
-13 1 19 2.6659 0.0933
-13 1 20 -1.5690 -0.0788
-13 2 1 1.9404 0.0113
-13 2 2 1.6577 0.0156
-13 2 3 -1.4669 -0.0059
-13 2 4 2.5330 0.0277
-13 2 5 -1.3491 0.0063
-13 2 6 1.7328 -0.0013
-13 2 7 -0.8916 0.0362
-13 2 8 0.6620 0.0062
-13 2 9 1.8742 0.0056
-13 2 10 -0.0460 0.0267
-13 2 11 2.3572 0.0200
-13 2 12 0.8345 -0.0024
-13 2 13 1.2836 0.0156
-13 2 14 0.8810 0.0237
-13 2 15 0.4823 -0.0069
-13 2 16 1.3629 0.0192
-13 2 17 -0.3443 -0.0051
-13 2 18 0.5015 0.0218
-13 2 19 1.9855 0.0092
-13 2 20 -1.1560 -0.0248
-13 3 1 0.3251 0.0442
-13 3 2 -1.7692 0.0010
-13 3 3 -1.9230 0.0359
-13 3 4 0.5510 0.0308
-13 3 5 -1.9658 -0.0005
-13 3 6 0.1987 0.0089
-13 3 7 0.2088 0.0382
-13 3 8 0.0293 0.0015
-13 3 9 0.4888 -0.0041
-13 3 10 0.4164 0.0089
-13 3 11 0.5527 0.0037
-13 3 12 -0.0820 -0.0242
-13 3 13 -0.1251 -0.0152
-13 3 14 -0.3206 -0.0101
-13 3 15 -0.6145 -0.0204
-13 3 16 1.1391 -0.0042
-13 3 17 -1.4167 -0.0438
-13 3 18 1.2509 0.0479
-13 3 19 1.5146 -0.0514
-13 3 20 -0.0194 0.0248
-13 4 1 -0.9095 -0.0012
-13 4 2 -1.3766 -0.0224
-13 4 3 -0.4002 0.0128
-13 4 4 -0.8453 -0.0218
-13 4 5 -0.3480 -0.0326
-13 4 6 0.2093 -0.0170
-13 4 7 1.6447 -0.0080
-13 4 8 0.1148 -0.0297
-13 4 9 0.0351 -0.0141
-13 4 10 0.5143 -0.0055
-13 4 11 -0.2048 0.0120
-13 4 12 -1.4943 -0.0082
-13 4 13 -0.1798 -0.0087
-13 4 14 -1.0679 -0.0058
-13 4 15 -0.3442 -0.0049
-13 4 16 0.6120 -0.0546
-13 4 17 -1.6482 -0.0380
-13 4 18 0.7808 -0.0056
-13 4 19 0.5154 -0.0449
-13 4 20 -1.2831 -0.0436
-13 5 1 -0.1466 -0.0381
-13 5 2 0.6090 -0.0318
-13 5 3 0.8910 -0.0003
-13 5 4 -0.1643 -0.0341
-13 5 5 1.6181 -0.0298
-13 5 6 0.1900 -0.0212
-13 5 7 1.8946 -0.0054
-13 5 8 -0.0318 -0.0375
-13 5 9 -0.8274 -0.0069
-13 5 10 0.5967 0.0061
-13 5 11 -0.8054 -0.0037
-13 5 12 -1.9493 0.0088
-13 5 13 0.4598 0.0232
-13 5 14 -1.3525 0.0023
-13 5 15 -0.4736 0.0398
-13 5 16 -0.1704 -0.0295
-13 5 17 -1.3312 0.0237
-13 5 18 -0.4698 -0.0195
-13 5 19 0.0922 0.0456
-13 6 1 0.6975 -0.0357
-13 6 2 0.4452 0.0103
-13 6 3 1.2032 0.0279
-13 6 4 0.5357 -0.0118
-13 6 5 0.9734 -0.0020
-13 6 6 -0.1887 0.0155
-13 6 7 0.6740 0.0037
-13 6 8 -0.4562 -0.0130
-13 6 9 -1.4453 0.0059
-13 6 10 0.9815 0.0022
-13 6 11 -2.1638 -0.0267
-13 6 12 -0.8028 0.0188
-13 6 13 0.2073 0.0219
-13 6 14 -2.1751 0.0072
-13 6 15 -0.7331 0.0768
-13 6 16 0.3128 0.0376
-13 6 17 -1.5234 0.0537
-13 6 18 0.3230 0.0434
-13 6 19 0.3734 0.0782
-13 7 1 0.9601 -0.0309
-13 7 2 -0.8126 0.0315
-13 7 3 0.7690 0.0019
-13 7 4 0.4321 0.0022
-13 7 5 -0.1916 0.0043
-13 7 6 -0.0159 0.0159
-13 7 7 0.6690 0.0001
-13 7 8 0.1469 0.0121
-13 7 9 -0.0800 -0.0027
-13 7 10 0.7666 -0.0009
-13 7 11 -1.6375 -0.0029
-13 7 12 0.1884 -0.0088
-13 7 13 -0.4631 -0.0001
-13 7 14 -2.2591 -0.0020
-13 7 15 -0.2423 0.0194
-13 7 16 1.2673 0.0337
-13 7 17 -2.3826 0.0023
-13 7 18 2.0608 0.0554
-13 7 19 -0.4603 0.0292
-13 8 1 0.7863 -0.0276
-13 8 2 -1.8280 0.0124
-13 8 3 0.5672 -0.0040
-13 8 4 0.5077 0.0145
-13 8 5 -0.4180 0.0001
-13 8 6 0.3947 0.0142
-13 8 7 2.2761 0.0090
-13 8 8 -0.3683 0.0007
-13 8 9 2.2818 -0.0045
-13 8 10 -0.0775 0.0052
-13 8 11 0.8993 0.0017
-13 8 12 0.4614 -0.0280
-13 8 13 0.5906 0.0025
-13 8 14 0.2277 -0.0155
-13 8 15 0.6578 -0.0179
-13 8 16 2.9075 0.0225
-13 8 17 -1.2331 -0.0092
-13 8 18 3.4245 0.0338
-13 9 1 0.2534 -0.0293
-13 9 2 -1.0290 0.0242
-13 9 3 0.9779 0.0346
-13 9 4 0.0606 -0.0037
-13 9 5 -0.5782 0.0133
-13 9 6 0.1491 0.0233
-13 9 7 1.4870 -0.0100
-13 9 8 -1.8551 0.0041
-13 9 9 3.4734 -0.0065
-13 9 10 -0.1773 -0.0120
-13 9 11 2.4146 -0.0184
-13 9 12 1.9099 -0.0042
-13 9 13 2.2037 -0.0134
-13 9 14 2.8944 0.0026
-13 9 15 0.4201 0.0086
-13 9 16 4.0668 0.0180
-13 9 17 0.2267 0.0249
-13 10 1 0.8506 -0.0279
-13 10 2 0.5695 0.0341
-13 10 3 0.7582 0.0241
-13 10 4 -0.4416 -0.0252
-13 10 5 -0.5715 0.0034
-13 10 6 -0.3659 -0.0001
-13 10 7 -1.0600 -0.0246
-13 10 8 -0.8806 0.0112
-13 10 9 1.8949 -0.0373
-13 10 10 0.0743 -0.0171
-13 10 11 0.8794 -0.0253
-13 10 12 2.0549 -0.0015
-13 10 13 0.7939 -0.0269
-13 10 14 1.4146 0.0187
-13 10 15 -1.4248 0.0020
-13 10 16 2.1336 0.0174
-13 11 1 1.8874 -0.0300
-13 11 2 -0.0908 0.0095
-13 11 3 0.9875 0.0111
-13 11 4 -0.0716 -0.0204
-13 11 5 -0.1352 -0.0195
-13 11 6 -0.0726 -0.0055
-13 11 7 -1.6071 -0.0049
-13 11 8 0.3708 -0.0197
-13 11 9 -1.5644 -0.0148
-13 11 10 -0.8984 -0.0003
-13 11 11 -2.0040 -0.0062
-13 11 12 -0.8215 0.0132
-13 11 13 -0.9624 0.0208
-13 11 14 -1.1034 0.0019
-13 11 15 -0.8466 0.0133
-13 12 1 0.8092 -0.0357
-13 12 2 -1.2502 0.0072
-13 12 3 1.8588 0.0252
-13 12 4 -0.5655 -0.0153
-13 12 5 0.2317 0.0057
-13 12 6 0.2133 0.0071
-13 12 7 -0.7008 0.0043
-13 12 8 -0.7066 -0.0075
-13 12 9 -2.6648 0.0306
-13 12 10 -0.7827 -0.0055
-13 12 11 -2.5840 0.0414
-13 12 12 -1.7393 0.0333
-13 12 13 0.6789 0.0544
-13 12 14 -0.3616 -0.0031
-13 13 1 -1.2477 -0.0228
-13 13 2 -0.5163 0.0202
-13 13 3 0.6559 0.0166
-13 13 4 -1.6823 0.0030
-13 13 5 0.1408 0.0215
-13 13 6 -0.0596 0.0031
-13 13 7 0.0454 -0.0006
-13 13 8 -0.9930 0.0457
-13 13 9 -0.2377 -0.0063
-13 13 10 1.8394 0.0075
-13 13 11 -1.8489 0.0639
-13 13 12 1.0066 0.0265
-13 13 13 1.3325 0.0721
-13 14 1 -2.1868 -0.0245
-13 14 2 -0.1051 0.0227
-13 14 3 -1.2484 0.0044
-13 14 4 -1.2245 0.0244
-13 14 5 -0.2084 0.0036
-13 14 6 0.1259 0.0311
-13 14 7 0.5887 -0.0008
-13 14 8 0.2688 0.0791
-13 14 9 1.5096 -0.0209
-13 14 10 3.0722 0.0566
-13 14 11 -1.7484 0.0682
-13 14 12 3.0747 0.0598
-13 15 1 -1.2800 -0.0599
-13 15 2 -0.2128 0.0104
-13 15 3 -0.1069 -0.0128
-13 15 4 0.0040 0.0007
-13 15 5 0.0306 0.0152
-13 15 6 0.4622 0.0544
-13 15 7 1.2576 0.0040
-13 15 8 0.0507 0.1093
-13 15 9 1.3324 0.0321
-13 15 10 1.7923 0.0704
-13 16 1 0.8057 -0.0290
-13 16 2 0.5638 -0.0279
-13 16 3 1.7660 -0.0265
-13 16 4 -0.0786 -0.0492
-13 16 5 0.5435 0.0081
-13 16 6 -0.2392 0.0019
-13 16 7 1.5768 -0.0340
-13 16 8 -1.8385 0.0864
-13 17 1 0.9251 0.1110
-13 17 2 1.0447 -0.0440
-13 17 3 0.9358 0.0133
-13 17 4 -0.6243 -0.0599
-13 17 5 0.5081 -0.0409
-13 17 6 -1.1262 -0.0458
-13 18 1 -0.9152 0.1995
-13 18 2 1.1485 -0.0143
-12 -8 5 -0.5345 0.0955
-12 -8 6 -0.3106 -0.0742
-12 -8 7 -1.7685 0.0551
-12 -8 8 1.7018 0.1411
-12 -8 9 -2.2042 -0.1822
-12 -8 10 -1.9849 0.0547
-12 -8 11 1.6027 0.0715
-12 -8 12 -1.9663 -0.2252
-12 -8 13 -1.4350 0.1549
-12 -7 1 -0.7333 0.2120
-12 -7 2 0.3516 -0.0081
-12 -7 3 -2.2683 -0.0559
-12 -7 4 -0.8139 0.1042
-12 -7 5 -0.7848 0.0461
-12 -7 6 -2.9698 -0.0909
-12 -7 7 -1.4967 0.0477
-12 -7 8 1.2919 0.1085
-12 -7 9 -4.2523 -0.1746
-12 -7 10 0.2849 0.0759
-12 -7 11 -0.2550 0.0444
-12 -7 12 -1.5248 -0.1700
-12 -7 13 -1.6475 0.1387
-12 -7 14 2.0006 -0.1020
-12 -7 15 -1.5494 0.0510
-12 -7 16 -1.3855 -0.0361
-12 -6 1 0.2146 0.1639
-12 -6 2 -0.7746 -0.0064
-12 -6 3 -2.1690 -0.0505
-12 -6 4 -0.3100 0.0471
-12 -6 5 -0.2864 0.0198
-12 -6 6 -3.8915 -0.0885
-12 -6 7 -1.6044 0.0222
-12 -6 8 0.1307 0.0485
-12 -6 9 -6.3129 -0.0902
-12 -6 10 1.4008 0.0751
-12 -6 11 -3.5905 0.0045
-12 -6 12 -0.0011 -0.0598
-12 -6 13 -1.9478 0.0706
-12 -6 14 2.3813 -0.0487
-12 -6 15 -1.7980 0.0498
-12 -6 16 -0.2621 -0.0279
-12 -6 17 2.6646 0.0174
-12 -6 18 -1.9564 0.0629
-12 -5 1 1.9642 0.1231
-12 -5 2 0.1424 0.0021
-12 -5 3 1.0380 -0.0527
-12 -5 4 2.3326 0.0293
-12 -5 5 1.5746 0.0176
-12 -5 6 -1.7326 -0.0936
-12 -5 7 -1.0983 0.0100
-12 -5 8 1.0089 0.0071
-12 -5 9 -5.2112 -0.0153
-12 -5 10 1.9352 0.0319
-12 -5 11 -3.0867 0.0117
-12 -5 12 2.6557 0.0126
-12 -5 13 -2.2228 0.0010
-12 -5 14 3.4875 -0.0059
-12 -5 15 -1.9396 0.0199
-12 -5 16 0.5868 0.0061
-12 -5 17 1.3209 -0.0061
-12 -5 18 -1.3685 0.1387
-12 -5 19 1.5286 -0.1709
-12 -4 1 2.7472 0.0936
-12 -4 2 -0.5745 0.0087
-12 -4 3 1.4559 -0.0102
-12 -4 4 1.7159 0.0287
-12 -4 5 0.9271 0.0056
-12 -4 6 -1.5032 -0.0568
-12 -4 7 0.0555 0.0416
-12 -4 8 0.4070 -0.0187
-12 -4 9 -2.3849 0.0253
-12 -4 10 1.5169 0.0077
-12 -4 11 -1.2138 0.0271
-12 -4 12 1.7796 0.0150
-12 -4 13 -2.4326 -0.0187
-12 -4 14 2.3156 0.0173
-12 -4 15 -2.8227 0.0087
-12 -4 16 -0.0880 -0.0049
-12 -4 17 -0.4957 0.0012
-12 -4 18 -0.9245 0.1156
-12 -4 19 0.3934 -0.1391
-12 -4 20 -0.2626 0.2133
-12 -3 1 1.9137 0.0333
-12 -3 2 -2.8776 0.0102
-12 -3 3 -0.4077 -0.0030
-12 -3 4 -1.7391 -0.0143
-12 -3 5 -1.0982 -0.0109
-12 -3 6 -2.3349 0.0005
-12 -3 7 -0.0254 0.0242
-12 -3 8 -2.4286 -0.0336
-12 -3 9 0.6586 0.0271
-12 -3 10 -0.6100 -0.0176
-12 -3 11 -1.2678 -0.0117
-12 -3 12 -0.1642 0.0113
-12 -3 13 -1.2873 -0.0168
-12 -3 14 -0.6885 0.0368
-12 -3 15 -1.6451 0.0227
-12 -3 16 0.2618 -0.0244
-12 -3 17 -1.2765 0.0399
-12 -3 18 0.7506 0.0067
-12 -3 19 -0.3570 -0.0589
-12 -3 20 -0.3892 0.0668
-12 -2 1 0.6289 -0.0146
-12 -2 2 -1.6417 -0.0189
-12 -2 3 -1.6355 -0.0632
-12 -2 4 -2.0961 -0.0324
-12 -2 5 -0.5333 -0.0198
-12 -2 6 -1.6320 0.0110
-12 -2 7 -0.9237 -0.0099
-12 -2 8 -1.5336 -0.0037
-12 -2 9 2.6014 0.0050
-12 -2 10 -2.0773 -0.0328
-12 -2 11 0.4350 -0.0283
-12 -2 12 0.0527 0.0145
-12 -2 13 0.1009 -0.0324
-12 -2 14 -2.0924 0.0493
-12 -2 15 0.4731 0.0004
-12 -2 16 0.5245 -0.0145
-12 -2 17 -1.9007 0.0284
-12 -2 18 2.3165 -0.0628
-12 -2 19 -0.1767 0.0063
-12 -2 20 0.3182 -0.0870
-12 -2 21 -0.3436 0.0576
-12 -1 1 -0.2257 -0.0010
-12 -1 2 0.9007 -0.0221
-12 -1 3 -2.1094 -0.0321
-12 -1 4 0.8847 0.0147
-12 -1 5 -0.2003 -0.0080
-12 -1 6 -0.1016 0.0140
-12 -1 7 -0.2473 0.0143
-12 -1 8 1.5094 0.0129
-12 -1 9 2.2162 -0.0009
-12 -1 10 -0.9826 -0.0180
-12 -1 11 2.7437 -0.0038
-12 -1 12 -0.5456 -0.0065
-12 -1 13 0.5765 -0.0301
-12 -1 14 -1.7465 0.0280
-12 -1 15 0.7345 -0.0329
-12 -1 16 0.4837 0.0234
-12 -1 17 -1.4545 -0.0067
-12 -1 18 2.3132 -0.0121
-12 -1 19 0.9795 0.0565
-12 -1 20 0.7272 -0.0997
-12 -1 21 0.5628 0.1179
-12 0 1 -0.5559 0.0200
-12 0 2 1.7608 0.0008
-12 0 3 -0.8695 0.0444
-12 0 4 1.5978 0.0053
-12 0 5 -0.6748 0.0096
-12 0 6 1.7501 0.0061
-12 0 7 0.5938 0.0080
-12 0 8 2.0716 -0.0059
-12 0 9 1.9135 0.0087
-12 0 10 0.7432 -0.0068
-12 0 11 2.5529 0.0257
-12 0 12 -0.3282 -0.0064
-12 0 13 1.6665 0.0093
-12 0 14 -0.4116 0.0052
-12 0 15 2.0857 -0.0051
-12 0 16 1.5025 0.0308
-12 0 17 0.4843 -0.0198
-12 0 18 1.6259 0.0509
-12 0 19 1.5843 0.0342
-12 0 20 0.1810 -0.0121
-12 0 21 -0.7859 0.0518
-12 1 1 -0.9826 0.0325
-12 1 2 0.4714 -0.0133
-12 1 3 -0.3111 0.0427
-12 1 4 -1.0751 -0.0247
-12 1 5 0.3978 0.0178
-12 1 6 1.3582 -0.0108
-12 1 7 -0.2194 -0.0142
-12 1 8 1.7454 0.0133
-12 1 9 1.6467 -0.0087
-12 1 10 1.0290 0.0013
-12 1 11 1.4746 0.0216
-12 1 12 1.4069 -0.0094
-12 1 13 2.0470 0.0153
-12 1 14 -0.0138 -0.0089
-12 1 15 3.7481 0.0141
-12 1 16 0.7784 -0.0079
-12 1 17 1.4511 -0.0195
-12 1 18 0.8370 0.0388
-12 1 19 0.7306 -0.0368
-12 1 20 0.3956 0.0606
-12 1 21 -1.8582 -0.0642
-12 2 1 -1.3275 0.0318
-12 2 2 -2.2512 -0.0277
-12 2 3 -0.3557 0.0187
-12 2 4 -2.3532 -0.0015
-12 2 5 1.3166 -0.0009
-12 2 6 -0.6421 0.0007
-12 2 7 -0.2568 -0.0064
-12 2 8 1.4503 0.0226
-12 2 9 0.0185 -0.0293
-12 2 10 0.1781 0.0045
-12 2 11 0.1061 -0.0156
-12 2 12 0.6909 -0.0165
-12 2 13 0.4824 -0.0073
-12 2 14 -1.8602 -0.0095
-12 2 15 3.0986 0.0078
-12 2 16 -1.0354 -0.0115
-12 2 17 1.5067 -0.0011
-12 2 18 0.6857 0.0082
-12 2 19 1.1740 -0.0351
-12 2 20 1.7403 0.0480
-12 2 21 -0.1778 -0.0720
-12 3 1 -0.9738 -0.0188
-12 3 2 -1.9265 -0.0207
-12 3 3 1.9173 -0.0207
-12 3 4 -1.1603 -0.0015
-12 3 5 1.8371 -0.0269
-12 3 6 -0.2509 -0.0036
-12 3 7 1.1984 -0.0082
-12 3 8 0.7697 -0.0005
-12 3 9 -0.6398 -0.0022
-12 3 10 -0.9140 -0.0019
-12 3 11 -0.9121 0.0109
-12 3 12 -1.0521 0.0141
-12 3 13 -0.7273 -0.0126
-12 3 14 -2.7766 0.0145
-12 3 15 2.0284 -0.0040
-12 3 16 -1.1685 -0.0206
-12 3 17 0.9992 -0.0052
-12 3 18 0.3394 -0.0437
-12 3 19 1.5687 0.0043
-12 3 20 0.5590 -0.0596
-12 3 21 1.0749 -0.0051
-12 4 1 -0.5498 -0.0319
-12 4 2 1.0531 -0.0140
-12 4 3 3.0427 -0.0300
-12 4 4 -0.0276 0.0047
-12 4 5 2.6747 -0.0167
-12 4 6 0.6483 -0.0128
-12 4 7 1.4697 0.0078
-12 4 8 0.3179 -0.0083
-12 4 9 -0.8118 0.0168
-12 4 10 -1.4814 0.0024
-12 4 11 -0.8131 0.0491
-12 4 12 -1.4924 0.0106
-12 4 13 -0.6975 -0.0033
-12 4 14 -1.1955 0.0297
-12 4 15 0.6446 -0.0199
-12 4 16 -0.4725 -0.0266
-12 4 17 -0.0999 -0.0035
-12 4 18 -0.2659 -0.0494
-12 4 19 0.0364 0.0439
-12 4 20 -0.6188 -0.1024
-12 4 21 0.8217 0.0662
-12 5 1 -0.3472 0.0034
-12 5 2 1.5612 -0.0005
-12 5 3 1.3871 0.0365
-12 5 4 0.4067 0.0169
-12 5 5 1.7146 0.0008
-12 5 6 -0.2850 0.0195
-12 5 7 -0.1935 0.0171
-12 5 8 -0.1188 -0.0131
-12 5 9 -1.8759 0.0029
-12 5 10 -0.9733 0.0032
-12 5 11 -0.5761 0.0034
-12 5 12 -1.5559 -0.0111
-12 5 13 0.5682 0.0139
-12 5 14 0.2181 0.0260
-12 5 15 -0.8128 0.0143
-12 5 16 1.2693 0.0319
-12 5 17 0.0266 0.0280
-12 5 18 0.5307 0.0322
-12 5 19 -0.4315 0.0525
-12 5 20 1.6737 -0.0449
-12 5 21 0.0910 0.0829
-12 6 1 0.2539 -0.0182
-12 6 2 -0.2949 -0.0009
-12 6 3 0.3486 0.0437
-12 6 4 0.0545 -0.0248
-12 6 5 -0.1931 0.0039
-12 6 6 -0.6988 0.0233
-12 6 7 -1.0890 -0.0036
-12 6 8 0.2706 -0.0028
-12 6 9 -1.0360 -0.0045
-12 6 10 -0.1625 -0.0078
-12 6 11 0.4255 -0.0238
-12 6 12 -1.5786 -0.0058
-12 6 13 2.3064 0.0033
-12 6 14 -0.1195 0.0126
-12 6 15 -0.7832 0.0322
-12 6 16 2.7578 0.0387
-12 6 17 0.4774 0.0153
-12 6 18 0.5826 0.0535
-12 6 19 0.2293 0.0101
-12 6 20 2.0530 -0.0209
-12 7 1 1.4988 -0.0491
-12 7 2 -2.1428 -0.0137
-12 7 3 0.7685 0.0003
-12 7 4 -0.6021 -0.0268
-12 7 5 -0.3111 0.0027
-12 7 6 -0.1160 -0.0055
-12 7 7 0.3616 0.0137
-12 7 8 0.8821 0.0025
-12 7 9 1.2166 -0.0048
-12 7 10 -0.0471 0.0063
-12 7 11 1.9426 0.0022
-12 7 12 -1.4945 -0.0078
-12 7 13 2.7671 -0.0044
-12 7 14 0.0245 0.0091
-12 7 15 0.0526 -0.0008
-12 7 16 2.6905 0.0043
-12 7 17 1.0638 -0.0049
-12 7 18 -0.4585 0.0129
-12 7 19 1.3667 0.0051
-12 7 20 -0.1339 -0.0436
-12 8 1 2.2009 -0.0454
-12 8 2 -2.8032 0.0143
-12 8 3 1.8578 0.0117
-12 8 4 -1.1718 0.0161
-12 8 5 0.3277 -0.0059
-12 8 6 -0.3601 0.0102
-12 8 7 1.1487 0.0237
-12 8 8 -0.2727 -0.0108
-12 8 9 1.7213 0.0078
-12 8 10 0.2917 0.0190
-12 8 11 2.2583 0.0077
-12 8 12 -0.4401 0.0069
-12 8 13 2.6970 0.0120
-12 8 14 2.0176 0.0245
-12 8 15 0.4265 -0.0054
-12 8 16 2.7265 0.0047
-12 8 17 2.3488 -0.0033
-12 8 18 -0.3489 -0.0105
-12 8 19 2.5390 -0.0188
-12 9 1 1.4499 -0.0558
-12 9 2 -1.3976 0.0417
-12 9 3 1.9445 -0.0011
-12 9 4 -1.9057 0.0128
-12 9 5 0.6353 -0.0116
-12 9 6 -1.2710 0.0161
-12 9 7 -0.0445 -0.0051
-12 9 8 -1.2340 0.0067
-12 9 9 1.1077 0.0067
-12 9 10 0.6684 0.0018
-12 9 11 1.5156 0.0079
-12 9 12 0.0879 0.0164
-12 9 13 2.3409 0.0066
-12 9 14 1.5954 0.0339
-12 9 15 -0.6072 -0.0056
-12 9 16 1.3869 -0.0053
-12 9 17 1.2662 -0.0049
-12 9 18 -0.7662 -0.0308
-12 10 1 0.1711 -0.0587
-12 10 2 0.0113 0.0045
-12 10 3 -0.0437 -0.0202
-12 10 4 -1.5616 -0.0044
-12 10 5 1.0316 -0.0069
-12 10 6 -1.6693 -0.0132
-12 10 7 -0.4147 0.0111
-12 10 8 -0.9111 0.0112
-12 10 9 0.2523 -0.0042
-12 10 10 -0.8718 0.0163
-12 10 11 0.5903 0.0146
-12 10 12 -1.6297 0.0114
-12 10 13 1.6502 0.0270
-12 10 14 -1.3746 0.0213
-12 10 15 -0.1825 -0.0090
-12 10 16 -0.8144 -0.0081
-12 10 17 -0.1666 0.0014
-12 11 1 -0.9376 -0.0318
-12 11 2 0.0050 -0.0160
-12 11 3 -1.6805 0.0298
-12 11 4 0.0392 -0.0128
-12 11 5 0.7787 0.0131
-12 11 6 -1.2512 -0.0117
-12 11 7 0.3759 0.0282
-12 11 8 -0.6609 -0.0156
-12 11 9 -0.7422 0.0201
-12 11 10 -1.3746 0.0365
-12 11 11 0.4878 0.0040
-12 11 12 -1.2743 0.0421
-12 11 13 2.0586 0.0531
-12 11 14 -0.8293 0.0023
-12 11 15 3.1560 0.0142
-12 11 16 -1.0723 -0.0056
-12 12 1 -1.3035 -0.0081
-12 12 2 0.5525 0.0154
-12 12 3 -1.8725 0.0244
-12 12 4 1.0309 -0.0120
-12 12 5 -0.1882 0.0175
-12 12 6 -0.1636 -0.0128
-12 12 7 0.8171 -0.0063
-12 12 8 0.3349 -0.0109
-12 12 9 -0.7546 0.0243
-12 12 10 2.1195 0.0134
-12 12 11 -0.3050 0.0127
-12 12 12 2.0868 0.0649
-12 12 13 0.9586 0.0505
-12 12 14 1.0397 0.0419
-12 12 15 3.0728 0.0426
-12 13 1 -0.6869 -0.0041
-12 13 2 0.9246 0.0223
-12 13 3 -1.9870 -0.0382
-12 13 4 1.0278 0.0215
-12 13 5 -0.4210 -0.0147
-12 13 6 0.8652 -0.0161
-12 13 7 1.0931 -0.0030
-12 13 8 1.1881 0.0072
-12 13 9 0.2730 0.0299
-12 13 10 3.8334 0.0177
-12 13 11 -2.8998 0.0700
-12 13 12 3.5598 0.0593
-12 13 13 -2.6619 0.0947
-12 13 14 0.1036 0.0927
-12 14 1 0.2779 -0.0175
-12 14 2 0.2139 0.0028
-12 14 3 -1.0832 -0.0228
-12 14 4 0.8414 0.0262
-12 14 5 0.5760 -0.0110
-12 14 6 0.5681 0.0271
-12 14 7 1.7449 0.0353
-12 14 8 -0.1790 0.0252
-12 14 9 1.9678 0.0937
-12 14 10 0.5935 0.0274
-12 14 11 -2.1636 0.1175
-12 14 12 2.8878 0.0231
-12 14 13 -3.3515 0.1049
-12 15 1 0.9955 -0.0312
-12 15 2 0.4732 -0.0202
-12 15 3 0.3488 0.0180
-12 15 4 0.0415 -0.0386
-12 15 5 0.8094 0.0035
-12 15 6 -1.0144 0.0362
-12 15 7 2.0000 -0.0081
-12 15 8 -2.2999 0.0224
-12 15 9 3.4211 0.0734
-12 15 10 -1.9895 -0.0427
-12 15 11 2.0874 0.0729
-12 16 1 0.4897 -0.0276
-12 16 2 1.2471 -0.0180
-12 16 3 -0.1863 0.0237
-12 16 4 -1.0133 -0.0874
-12 16 5 -0.4633 -0.0534
-12 16 6 -1.6644 -0.0083
-12 16 7 0.6131 -0.1210
-12 16 8 -2.8287 -0.0459
-12 16 9 2.6813 -0.0451
-12 17 1 -0.4145 -0.0402
-12 17 2 1.5386 0.0597
-12 17 3 -0.8485 0.0476
-12 17 4 -0.4361 -0.0504
-12 17 5 -0.3566 -0.0600
-12 17 6 -0.5012 -0.0001
-12 17 7 -0.8377 -0.1293
-12 18 1 -0.4509 -0.1048
-12 18 2 1.3342 0.1267
-12 18 3 -0.5068 0.0610
-12 18 4 0.4430 -0.0073
-11 -9 3 -1.1334 -0.0476
-11 -9 4 -0.0266 0.1335
-11 -9 5 0.4634 -0.0349
-11 -9 6 -1.0579 0.0318
-11 -9 7 -1.2212 0.0562
-11 -9 8 0.6707 -0.0537
-11 -9 9 -1.5947 -0.0137
-11 -9 10 -2.2181 0.0742
-11 -9 11 1.1262 -0.1315
-11 -9 12 -2.5997 0.0176
-11 -9 13 0.2500 0.0676
-11 -9 14 0.2756 -0.1923
-11 -9 15 -0.9941 0.1403
-11 -8 1 -0.6947 0.1496
-11 -8 2 -0.2968 -0.0475
-11 -8 3 0.1691 -0.0485
-11 -8 4 -1.4939 0.0871
-11 -8 5 0.0794 -0.0652
-11 -8 6 -0.6092 -0.0227
-11 -8 7 -2.4887 0.0602
-11 -8 8 1.4420 -0.0515
-11 -8 9 -1.8009 -0.0319
-11 -8 10 -0.2781 0.0765
-11 -8 11 1.8278 -0.0950
-11 -8 12 -1.1829 0.0272
-11 -8 13 1.5443 0.0629
-11 -8 14 0.4659 -0.1221
-11 -8 15 -0.0824 0.1507
-11 -8 16 -2.3241 -0.1823
-11 -8 17 1.7620 0.1675
-11 -7 1 -0.9918 0.1245
-11 -7 2 -1.3858 -0.0718
-11 -7 3 -0.7464 -0.0057
-11 -7 4 -2.4112 0.0130
-11 -7 5 -1.1648 -0.0741
-11 -7 6 -0.6525 -0.0186
-11 -7 7 -3.7034 0.0598
-11 -7 8 1.0721 -0.0437
-11 -7 9 -3.3600 0.0189
-11 -7 10 1.7028 0.0677
-11 -7 11 -0.0203 -0.0444
-11 -7 12 -0.3758 0.0365
-11 -7 13 1.6555 0.0223
-11 -7 14 1.6172 -0.0080
-11 -7 15 -0.0982 0.0807
-11 -7 16 -1.6930 -0.1085
-11 -7 17 4.0772 0.1614
-11 -7 18 -3.5978 -0.0967
-11 -7 19 1.4391 -0.0323
-11 -6 1 0.1645 0.0651
-11 -6 2 0.2302 -0.0296
-11 -6 3 0.1454 0.0032
-11 -6 4 0.3245 -0.0165
-11 -6 5 -1.0527 -0.0458
-11 -6 6 1.0233 0.0015
-11 -6 7 -3.2945 0.0088
-11 -6 8 0.5892 -0.0342
-11 -6 9 -2.9772 0.0524
-11 -6 10 2.7660 -0.0072
-11 -6 11 -1.3981 -0.0061
-11 -6 12 1.2179 0.0150
-11 -6 13 1.1784 -0.0231
-11 -6 14 2.9800 0.0475
-11 -6 15 -1.0516 0.0056
-11 -6 16 0.2382 -0.0212
-11 -6 17 4.7962 0.1107
-11 -6 18 -3.1710 -0.0138
-11 -6 19 3.4512 -0.0860
-11 -6 20 0.9398 0.1951
-11 -5 1 0.2543 0.0118
-11 -5 2 1.7289 -0.0355
-11 -5 3 -0.0323 -0.0128
-11 -5 4 1.2223 -0.0060
-11 -5 5 -1.1714 -0.0409
-11 -5 6 0.9543 0.0150
-11 -5 7 -1.8128 -0.0229
-11 -5 8 0.5834 -0.0125
-11 -5 9 -1.3429 0.0326
-11 -5 10 2.0593 -0.0579
-11 -5 11 0.1471 0.0305
-11 -5 12 -0.0336 -0.0222
-11 -5 13 -0.2077 -0.0265
-11 -5 14 2.4535 0.0419
-11 -5 15 -3.2870 -0.0114
-11 -5 16 -0.1216 -0.0142
-11 -5 17 2.4184 0.0789
-11 -5 18 -3.8952 -0.0145
-11 -5 19 2.4033 -0.0468
-11 -5 20 -1.1509 0.1477
-11 -5 21 -1.8947 -0.1801
-11 -4 1 -1.2881 -0.0409
-11 -4 2 -0.6812 -0.0391
-11 -4 3 -2.5402 0.0037
-11 -4 4 -1.1099 -0.0074
-11 -4 5 -3.0456 -0.0251
-11 -4 6 -0.0952 0.0503
-11 -4 7 -0.0607 -0.0209
-11 -4 8 -0.2138 0.0054
-11 -4 9 -0.4106 -0.0057
-11 -4 10 1.2372 -0.0377
-11 -4 11 1.3650 0.0218
-11 -4 12 -4.0422 -0.0307
-11 -4 13 0.2579 0.0096
-11 -4 14 1.0728 0.0305
-11 -4 15 -4.2257 0.0024
-11 -4 16 0.8632 -0.0210
-11 -4 17 0.8990 0.0556
-11 -4 18 -2.5548 -0.0483
-11 -4 19 1.3901 0.0291
-11 -4 20 -2.4915 0.0236
-11 -4 21 -1.8474 -0.0064
-11 -4 22 -0.7884 0.0602
-11 -3 1 -1.0375 -0.0514
-11 -3 2 -1.0456 -0.0144
-11 -3 3 -1.4918 -0.0182
-11 -3 4 -1.2502 -0.0294
-11 -3 5 -2.2621 0.0159
-11 -3 6 2.1218 0.0286
-11 -3 7 0.6349 -0.0246
-11 -3 8 0.2909 0.0167
-11 -3 9 1.4930 -0.0280
-11 -3 10 1.4157 -0.0015
-11 -3 11 2.1852 0.0049
-11 -3 12 -3.6786 0.0007
-11 -3 13 2.8035 0.0349
-11 -3 14 0.9789 0.0375
-11 -3 15 -2.0338 -0.0048
-11 -3 16 3.4893 0.0133
-11 -3 17 0.4640 -0.0108
-11 -3 18 0.6231 -0.0373
-11 -3 19 2.0615 0.0338
-11 -3 20 -1.7547 -0.0746
-11 -3 21 0.6719 0.0892
-11 -3 22 -0.6126 -0.0717
-11 -2 1 0.7436 0.0060
-11 -2 2 1.1267 -0.0072
-11 -2 3 0.8299 -0.0276
-11 -2 4 0.8580 -0.0096
-11 -2 5 0.5617 0.0413
-11 -2 6 2.8500 -0.0276
-11 -2 7 0.8080 0.0096
-11 -2 8 2.0855 0.0188
-11 -2 9 1.9459 -0.0244
-11 -2 10 1.1190 0.0229
-11 -2 11 3.2240 0.0087
-11 -2 12 -1.3992 -0.0022
-11 -2 13 2.3377 0.0234
-11 -2 14 1.0262 0.0164
-11 -2 15 -0.6116 -0.0336
-11 -2 16 2.5428 0.0398
-11 -2 17 -0.3827 -0.0567
-11 -2 18 1.5394 0.0174
-11 -2 19 2.0059 0.0033
-11 -2 20 -1.1308 -0.0658
-11 -2 21 2.6954 0.0628
-11 -2 22 -0.2587 -0.0939
-11 -1 1 0.7646 0.0489
-11 -1 2 -0.1580 0.0001
-11 -1 3 1.0908 0.0113
-11 -1 4 0.9414 0.0048
-11 -1 5 0.7776 0.0176
-11 -1 6 0.4783 -0.0385
-11 -1 7 2.3228 0.0207
-11 -1 8 1.4649 -0.0099
-11 -1 9 0.1658 -0.0133
-11 -1 10 0.9476 0.0254
-11 -1 11 2.3806 -0.0083
-11 -1 12 -1.2683 -0.0139
-11 -1 13 0.9435 0.0115
-11 -1 14 1.1761 -0.0279
-11 -1 15 0.5879 -0.0103
-11 -1 16 0.8449 0.0199
-11 -1 17 0.6287 -0.0242
-11 -1 18 0.7439 0.0468
-11 -1 19 1.0307 -0.0064
-11 -1 20 -1.0670 0.0209
-11 -1 21 1.6693 -0.0180
-11 -1 22 -0.7890 0.0016
-11 0 1 -1.1250 0.0360
-11 0 2 -2.4394 -0.0099
-11 0 3 0.9986 -0.0193
-11 0 4 -1.4919 -0.0102
-11 0 5 0.4804 -0.0307
-11 0 6 -0.2520 -0.0231
-11 0 7 2.6312 -0.0231
-11 0 8 0.2352 -0.0153
-11 0 9 -0.2661 -0.0189
-11 0 10 1.2684 0.0136
-11 0 11 0.9724 -0.0278
-11 0 12 -0.3921 0.0075
-11 0 13 1.9635 -0.0060
-11 0 14 1.3383 -0.0357
-11 0 15 3.2793 0.0300
-11 0 16 0.5842 -0.0408
-11 0 17 2.1442 0.0130
-11 0 18 0.3773 0.0058
-11 0 19 -0.0913 -0.0155
-11 0 20 -0.8920 0.0591
-11 0 21 -0.1035 -0.0628
-11 0 22 -0.6893 0.0715
-11 0 23 0.0646 -0.0381
-11 1 1 -0.9489 0.0306
-11 1 2 -2.1065 -0.0337
-11 1 3 0.7552 -0.0475
-11 1 4 -1.8756 0.0260
-11 1 5 1.4623 -0.0475
-11 1 6 -0.3065 0.0096
-11 1 7 0.3323 -0.0160
-11 1 8 0.6294 0.0009
-11 1 9 -0.9634 -0.0241
-11 1 10 -0.0498 0.0117
-11 1 11 0.1080 -0.0250
-11 1 12 -0.4426 0.0123
-11 1 13 1.5024 -0.0122
-11 1 14 -0.4994 0.0061
-11 1 15 3.4998 0.0256
-11 1 16 -0.7674 -0.0384
-11 1 17 2.0402 0.0324
-11 1 18 0.8252 -0.0250
-11 1 19 -0.0588 0.0046
-11 1 20 0.5317 0.0181
-11 1 21 1.1076 0.0004
-11 1 22 0.4747 0.0165
-11 2 1 2.0417 0.0188
-11 2 2 -1.0459 -0.0251
-11 2 3 1.7119 -0.0011
-11 2 4 0.8018 0.0438
-11 2 5 1.2873 -0.0235
-11 2 6 -0.7495 0.0326
-11 2 7 -0.8901 0.0191
-11 2 8 0.2704 -0.0065
-11 2 9 -2.6072 0.0159
-11 2 10 -1.7901 0.0124
-11 2 11 -1.1454 0.0095
-11 2 12 -1.7245 0.0148
-11 2 13 -0.3714 0.0124
-11 2 14 -2.1070 0.0335
-11 2 15 1.7299 0.0031
-11 2 16 -1.2685 0.0117
-11 2 17 1.2677 0.0148
-11 2 18 1.3377 -0.0233
-11 2 19 0.4147 0.0120
-11 2 20 1.1908 -0.0489
-11 2 21 2.2261 0.0590
-11 2 22 -0.0038 -0.1057
-11 3 1 2.8002 0.0118
-11 3 2 -0.2386 -0.0078
-11 3 3 2.8938 0.0211
-11 3 4 1.6624 0.0104
-11 3 5 0.6279 0.0104
-11 3 6 -0.3307 0.0013
-11 3 7 -0.3906 0.0197
-11 3 8 -0.6268 -0.0039
-11 3 9 -2.5041 0.0298
-11 3 10 -1.4000 -0.0006
-11 3 11 -1.6909 0.0438
-11 3 12 -0.5596 -0.0014
-11 3 13 -0.5825 0.0018
-11 3 14 -0.8385 0.0084
-11 3 15 1.0809 -0.0209
-11 3 16 -0.3465 -0.0003
-11 3 17 -0.3548 -0.0281
-11 3 18 1.3924 -0.0018
-11 3 19 -1.3044 -0.0221
-11 3 20 -0.0114 -0.0397
-11 3 21 0.8899 0.0344
-11 3 22 -1.6029 -0.1101
-11 4 1 0.9577 0.0329
-11 4 2 0.3474 -0.0175
-11 4 3 1.0370 0.0249
-11 4 4 0.2274 0.0024
-11 4 5 0.3436 0.0043
-11 4 6 -0.8791 -0.0251
-11 4 7 -0.8959 0.0143
-11 4 8 -0.8046 -0.0086
-11 4 9 -2.0816 -0.0284
-11 4 10 -0.0556 -0.0020
-11 4 11 -0.9461 0.0103
-11 4 12 0.7976 -0.0391
-11 4 13 0.7119 -0.0093
-11 4 14 1.0984 -0.0051
-11 4 15 1.0554 -0.0030
-11 4 16 0.6053 -0.0076
-11 4 17 -0.7782 -0.0113
-11 4 18 2.4263 0.0513
-11 4 19 -2.8002 -0.0372
-11 4 20 0.8271 0.0204
-11 4 21 0.4033 0.0083
-11 4 22 -1.8306 -0.0302
-11 5 1 0.3098 -0.0103
-11 5 2 -0.1188 -0.0331
-11 5 3 -1.5716 0.0204
-11 5 4 -0.5202 -0.0187
-11 5 5 -0.8399 -0.0210
-11 5 6 -1.9855 -0.0042
-11 5 7 -1.6667 0.0054
-11 5 8 -0.4644 -0.0205
-11 5 9 -1.5251 -0.0402
-11 5 10 0.8424 0.0080
-11 5 11 0.2964 -0.0351
-11 5 12 0.0180 -0.0206
-11 5 13 2.5200 0.0065
-11 5 14 0.9654 0.0004
-11 5 15 0.9809 0.0328
-11 5 16 1.1818 -0.0075
-11 5 17 0.4311 0.0063
-11 5 18 2.4295 0.0400
-11 5 19 -2.4632 -0.0401
-11 5 20 1.9067 -0.0115
-11 5 21 -0.0166 0.0274
-11 6 1 0.6897 -0.0617
-11 6 2 -1.4905 -0.0291
-11 6 3 -1.9578 -0.0139
-11 6 4 -0.5269 -0.0245
-11 6 5 -1.5814 -0.0155
-11 6 6 -1.0360 0.0079
-11 6 7 -0.7042 0.0056
-11 6 8 0.5707 -0.0003
-11 6 9 -0.0169 -0.0036
-11 6 10 1.2107 0.0102
-11 6 11 0.5935 -0.0112
-11 6 12 -0.9493 0.0109
-11 6 13 2.5809 -0.0029
-11 6 14 -0.7433 0.0009
-11 6 15 0.9072 0.0144
-11 6 16 0.0760 -0.0325
-11 6 17 0.6917 -0.0143
-11 6 18 -0.0902 -0.0179
-11 6 19 -1.9908 -0.0116
-11 6 20 0.6585 -0.0799
-11 6 21 -1.1427 0.0712
-11 7 1 1.2520 -0.0242
-11 7 2 -2.3953 -0.0070
-11 7 3 -0.6818 -0.0016
-11 7 4 -0.3069 0.0259
-11 7 5 -1.0288 -0.0217
-11 7 6 0.5154 0.0149
-11 7 7 0.0784 0.0145
-11 7 8 0.8927 0.0018
-11 7 9 0.0390 0.0063
-11 7 10 1.6481 0.0217
-11 7 11 -0.3735 0.0205
-11 7 12 -0.0950 0.0093
-11 7 13 1.5685 0.0021
-11 7 14 -0.7908 0.0151
-11 7 15 1.9699 -0.0098
-11 7 16 -1.0072 -0.0179
-11 7 17 1.6163 -0.0304
-11 7 18 -0.9079 -0.0198
-11 7 19 -0.8168 0.0051
-11 7 20 0.9233 -0.1034
-11 8 1 1.7411 -0.0136
-11 8 2 -1.7231 0.0135
-11 8 3 0.7582 0.0231
-11 8 4 -0.4394 0.0225
-11 8 5 -0.4380 -0.0269
-11 8 6 0.5766 0.0290
-11 8 7 -0.6469 -0.0045
-11 8 8 0.2921 -0.0079
-11 8 9 -0.3702 0.0118
-11 8 10 2.5868 0.0140
-11 8 11 -0.3269 0.0141
-11 8 12 1.5102 0.0037
-11 8 13 1.8926 0.0116
-11 8 14 -0.2690 0.0151
-11 8 15 2.9112 -0.0078
-11 8 16 -1.8452 -0.0182
-11 8 17 2.3464 -0.0438
-11 8 18 -0.7980 -0.0128
-11 8 19 -0.3084 -0.0518
-11 8 20 1.5797 -0.0873
-11 9 1 0.5106 -0.0537
-11 9 2 -0.5964 0.0073
-11 9 3 0.2894 -0.0014
-11 9 4 -1.2250 -0.0185
-11 9 5 0.4066 0.0089
-11 9 6 -0.0058 0.0018
-11 9 7 -0.6027 -0.0089
-11 9 8 0.2563 0.0048
-11 9 9 0.5349 0.0033
-11 9 10 1.9758 -0.0058
-11 9 11 0.3962 0.0137
-11 9 12 0.8048 -0.0109
-11 9 13 1.8989 0.0056
-11 9 14 -2.0670 0.0038
-11 9 15 1.9846 -0.0096
-11 9 16 -3.3391 -0.0474
-11 9 17 1.0553 -0.0202
-11 9 18 -2.0703 -0.0310
-11 9 19 -0.6396 -0.0538
-11 10 1 -1.5780 -0.0583
-11 10 2 -0.4220 0.0009
-11 10 3 -1.2431 0.0104
-11 10 4 -1.1190 -0.0219
-11 10 5 1.4244 0.0136
-11 10 6 0.0898 -0.0176
-11 10 7 0.2574 0.0006
-11 10 8 0.7523 -0.0093
-11 10 9 0.6894 -0.0068
-11 10 10 0.3361 0.0139
-11 10 11 0.3132 0.0092
-11 10 12 0.4532 -0.0025
-11 10 13 1.3108 0.0188
-11 10 14 -1.9460 -0.0024
-11 10 15 2.1995 -0.0145
-11 10 16 -2.1856 -0.0368
-11 10 17 0.6010 -0.0036
-11 10 18 -1.8531 -0.0362
-11 11 1 -1.1252 -0.0660
-11 11 2 0.0657 0.0249
-11 11 3 -0.8181 0.0227
-11 11 4 -0.0389 -0.0396
-11 11 5 1.5079 -0.0198
-11 11 6 0.6851 0.0074
-11 11 7 0.1059 -0.0427
-11 11 8 1.7855 -0.0201
-11 11 9 -0.5271 0.0121
-11 11 10 1.1052 0.0209
-11 11 11 -0.1942 -0.0034
-11 11 12 2.3762 0.0372
-11 11 13 0.2076 0.0234
-11 11 14 0.3764 0.0030
-11 11 15 2.2053 0.0079
-11 11 16 -0.3791 0.0031
-11 11 17 -0.3202 -0.0179
-11 12 1 0.9900 -0.0785
-11 12 2 0.3652 0.0274
-11 12 3 0.4135 -0.0242
-11 12 4 -0.1460 -0.0511
-11 12 5 1.0146 -0.0199
-11 12 6 0.4039 0.0069
-11 12 7 -0.0040 -0.0590
-11 12 8 1.6134 0.0109
-11 12 9 -1.4031 0.0216
-11 12 10 1.9221 0.0134
-11 12 11 -2.1393 0.0233
-11 12 12 1.7937 0.0435
-11 12 13 -2.0742 0.0485
-11 12 14 -0.7220 0.0184
-11 12 15 -0.1571 0.0551
-11 12 16 -0.7301 0.0352
-11 13 1 1.1063 -0.0382
-11 13 2 -0.7643 0.0021
-11 13 3 0.8055 -0.0097
-11 13 4 -1.1613 -0.0190
-11 13 5 1.3273 0.0117
-11 13 6 -0.6855 -0.0004
-11 13 7 1.2662 0.0040
-11 13 8 -0.9688 0.0258
-11 13 9 0.1011 0.0268
-11 13 10 -0.0029 0.0343
-11 13 11 -3.1677 0.0375
-11 13 12 0.5948 0.0009
-11 13 13 -2.0050 0.0749
-11 13 14 -2.3620 -0.0513
-11 13 15 0.3525 0.0534
-11 14 1 -0.3267 0.0059
-11 14 2 -0.7364 -0.0045
-11 14 3 0.7585 0.0314
-11 14 4 -1.1823 -0.0070
-11 14 5 1.1781 0.0176
-11 14 6 -1.1113 -0.0004
-11 14 7 2.3161 0.0237
-11 14 8 -2.3247 -0.0015
-11 14 9 3.2671 0.0095
-11 14 10 -0.9653 0.0079
-11 14 11 -0.1779 -0.0245
-11 14 12 2.6205 -0.0576
-11 14 13 -0.0748 0.0071
-11 15 1 -1.3953 0.0086
-11 15 2 0.6474 -0.0129
-11 15 3 -0.6076 -0.0213
-11 15 4 -0.1700 -0.0112
-11 15 5 -1.7664 -0.0370
-11 15 6 -0.1138 -0.0524
-11 15 7 1.1312 -0.0127
-11 15 8 -1.6292 -0.0761
-11 15 9 3.9998 -0.0481
-11 15 10 -0.0966 -0.0652
-11 15 11 1.7898 -0.0888
-11 15 12 3.3591 -0.0754
-11 16 1 -1.0735 0.0103
-11 16 2 1.1520 -0.0098
-11 16 3 -1.4057 -0.0418
-11 16 4 1.6538 0.0204
-11 16 5 -4.3272 -0.0558
-11 16 6 1.9173 -0.0943
-11 16 7 -1.2299 0.0252
-11 16 8 -1.8473 -0.1398
-11 16 9 2.0849 -0.0217
-11 16 10 -1.1842 -0.0700
-11 17 1 -0.0934 0.0076
-11 17 2 0.5008 0.0072
-11 17 3 -0.2049 0.0193
-11 17 4 2.6684 0.0419
-11 17 5 -3.1869 0.0174
-11 17 6 2.7329 -0.0743
-11 17 7 -1.6628 0.1171
-11 17 8 -1.9707 -0.1002
-11 18 1 -1.0644 -0.0441
-11 18 2 -1.1244 -0.0338
-11 18 3 -0.3283 0.0082
-11 18 4 1.1667 0.0036
-11 18 5 -1.4154 0.0312
-11 19 1 -1.8233 -0.0792
-11 19 2 -1.5806 -0.0509
-10 -11 7 -2.1563 -0.0513
-10 -11 8 2.5855 0.0106
-10 -11 9 -3.8205 0.0327
-10 -11 10 -0.3094 0.0041
-10 -11 11 -1.5876 -0.0476
-10 -10 2 -1.1821 0.0103
-10 -10 3 -1.3077 0.0579
-10 -10 4 -0.4213 -0.0217
-10 -10 5 1.2044 -0.0180
-10 -10 6 -0.6296 0.0626
-10 -10 7 -1.4114 -0.0229
-10 -10 8 3.1518 -0.0354
-10 -10 9 -3.9903 0.0429
-10 -10 10 1.1353 0.0268
-10 -10 11 -0.5071 -0.0919
-10 -10 12 -0.7708 0.1017
-10 -10 13 -2.5817 -0.0726
-10 -10 14 4.0609 -0.0042
-10 -10 15 -4.1807 0.0478
-10 -10 16 0.5326 -0.1721
-10 -9 1 2.4628 -0.0830
-10 -9 2 -1.0764 0.0024
-10 -9 3 1.6345 -0.0028
-10 -9 4 -0.0407 -0.0365
-10 -9 5 1.1798 0.0032
-10 -9 6 -1.0128 -0.0058
-10 -9 7 -0.6005 0.0184
-10 -9 8 2.0096 -0.0600
-10 -9 9 -1.8362 0.0430
-10 -9 10 2.6797 0.0106
-10 -9 11 2.5362 -0.0711
-10 -9 12 0.5149 0.0895
-10 -9 13 0.2501 -0.0701
-10 -9 14 4.3017 0.0382
-10 -9 15 -4.3879 -0.0092
-10 -9 16 -0.5660 -0.1075
-10 -9 17 1.1727 0.2312
-10 -9 18 -4.6894 -0.3163
-10 -8 1 1.1714 -0.1055
-10 -8 2 -1.6272 -0.0033
-10 -8 3 0.9708 -0.0299
-10 -8 4 -1.3689 -0.0260
-10 -8 5 -0.8049 -0.0241
-10 -8 6 -1.3248 0.0001
-10 -8 7 -0.4854 0.0435
-10 -8 8 0.4591 -0.0247
-10 -8 9 -0.8726 0.0297
-10 -8 10 3.1360 0.0124
-10 -8 11 2.9393 -0.0112
-10 -8 12 0.2628 0.0303
-10 -8 13 1.1940 -0.0301
-10 -8 14 3.9495 0.0989
-10 -8 15 -3.3307 -0.0625
-10 -8 16 -0.2988 0.0112
-10 -8 17 1.5025 0.1182
-10 -8 18 -4.0067 -0.1994
-10 -8 19 0.9092 0.1839
-10 -8 20 -0.6400 -0.1219
-10 -7 1 0.2830 -0.1013
-10 -7 2 -1.2563 0.0405
-10 -7 3 -0.2763 -0.0072
-10 -7 4 -0.3061 -0.0201
-10 -7 5 -1.8081 -0.0234
-10 -7 6 -0.2192 0.0443
-10 -7 7 0.7513 -0.0135
-10 -7 8 -0.9290 0.0184
-10 -7 9 -1.0339 -0.0119
-10 -7 10 3.6710 -0.0017
-10 -7 11 0.4665 0.0136
-10 -7 12 -0.5789 -0.0452
-10 -7 13 1.8312 0.0253
-10 -7 14 2.6278 0.0773
-10 -7 15 -1.1780 -0.0707
-10 -7 16 0.7327 0.0696
-10 -7 17 3.0637 0.0404
-10 -7 18 -1.5363 -0.0872
-10 -7 19 0.7241 0.0473
-10 -7 20 1.4422 -0.0040
-10 -7 21 -3.1969 -0.0882
-10 -6 1 0.7064 -0.0504
-10 -6 2 0.3421 0.0044
-10 -6 3 0.4959 -0.0250
-10 -6 4 1.2780 -0.0209
-10 -6 5 -1.4085 -0.0065
-10 -6 6 0.6609 0.0132
-10 -6 7 2.1111 -0.0574
-10 -6 8 -1.4668 0.0326
-10 -6 9 -0.2811 -0.0485
-10 -6 10 3.3851 -0.0111
-10 -6 11 -0.8637 0.0252
-10 -6 12 -0.9268 -0.0613
-10 -6 13 1.8355 0.0593
-10 -6 14 -0.5523 0.0102
-10 -6 15 0.4114 -0.0206
-10 -6 16 -1.1005 0.0311
-10 -6 17 2.2979 0.0309
-10 -6 18 -1.9239 -0.0613
-10 -6 19 -0.3898 0.0413
-10 -6 20 0.9170 0.0188
-10 -6 21 -3.8540 -0.0437
-10 -6 22 0.2330 0.0296
-10 -5 1 -1.0422 -0.0132
-10 -5 2 -0.2051 -0.0553
-10 -5 3 -0.9635 0.0020
-10 -5 4 0.7123 0.0015
-10 -5 5 -1.7726 0.0197
-10 -5 6 -0.0832 -0.0071
-10 -5 7 3.7211 -0.0003
-10 -5 8 -0.8313 0.0133
-10 -5 9 -0.0137 -0.0340
-10 -5 10 2.4614 0.0163
-10 -5 11 -0.2794 0.0184
-10 -5 12 -2.5459 -0.0241
-10 -5 13 0.5451 0.0552
-10 -5 14 -2.2311 -0.0170
-10 -5 15 0.7992 0.0125
-10 -5 16 -2.8563 -0.0044
-10 -5 17 1.4875 0.0258
-10 -5 18 -2.3173 -0.0396
-10 -5 19 -0.8430 0.0637
-10 -5 20 -0.7577 0.0055
-10 -5 21 -2.8144 0.0353
-10 -5 22 -0.6947 -0.0159
-10 -4 1 -1.6749 -0.0191
-10 -4 2 -0.6236 -0.0062
-10 -4 3 -1.1353 0.0288
-10 -4 4 1.8592 -0.0041
-10 -4 5 -2.0289 0.0432
-10 -4 6 1.6336 -0.0081
-10 -4 7 5.7425 0.0289
-10 -4 8 -0.5980 -0.0221
-10 -4 9 1.2354 0.0068
-10 -4 10 2.8881 0.0274
-10 -4 11 0.4223 -0.0011
-10 -4 12 -2.0457 0.0301
-10 -4 13 1.1342 0.0374
-10 -4 14 -0.2387 -0.0026
-10 -4 15 1.7667 0.0094
-10 -4 16 -0.4413 0.0207
-10 -4 17 2.4647 -0.0234
-10 -4 18 -0.0307 0.0155
-10 -4 19 0.8031 0.0195
-10 -4 20 -0.3668 0.0259
-10 -4 21 0.1070 0.0220
-10 -4 22 -0.6054 -0.0239
-10 -4 23 0.9043 0.0911
-10 -3 1 0.3704 -0.0073
-10 -3 2 0.8213 0.0233
-10 -3 3 1.2122 -0.0273
-10 -3 4 3.3821 -0.0153
-10 -3 5 -1.3980 0.0195
-10 -3 6 3.2730 -0.0347
-10 -3 7 4.5410 0.0033
-10 -3 8 -1.5579 -0.0238
-10 -3 9 3.4238 0.0233
-10 -3 10 1.5690 0.0084
-10 -3 11 0.8919 0.0030
-10 -3 12 1.1045 0.0395
-10 -3 13 0.9797 0.0049
-10 -3 14 0.8072 -0.0048
-10 -3 15 2.1523 -0.0014
-10 -3 16 0.2408 0.0190
-10 -3 17 1.0762 -0.0575
-10 -3 18 1.2797 0.0374
-10 -3 19 0.9865 -0.0406
-10 -3 20 -0.1211 0.0393
-10 -3 21 2.1292 -0.0568
-10 -3 22 -0.3229 0.0159
-10 -3 23 1.4921 -0.0156
-10 -2 1 1.1861 0.0275
-10 -2 2 -0.9615 -0.0193
-10 -2 3 1.1508 -0.0362
-10 -2 4 2.4653 0.0051
-10 -2 5 -1.8619 -0.0326
-10 -2 6 0.7022 -0.0180
-10 -2 7 1.9492 -0.0114
-10 -2 8 -2.9363 -0.0124
-10 -2 9 2.4947 0.0111
-10 -2 10 -2.3073 -0.0032
-10 -2 11 1.1096 -0.0058
-10 -2 12 1.2086 0.0073
-10 -2 13 -1.2600 -0.0199
-10 -2 14 0.3067 -0.0204
-10 -2 15 1.7938 0.0075
-10 -2 16 -1.7633 -0.0085
-10 -2 17 -0.6894 -0.0095
-10 -2 18 1.1679 0.0175
-10 -2 19 -1.0485 -0.0305
-10 -2 20 -0.6480 0.0322
-10 -2 21 2.0769 -0.0730
-10 -2 22 -1.0162 0.0424
-10 -2 23 0.8585 -0.0625
-10 -1 1 0.0169 0.0206
-10 -1 2 -4.3733 -0.0341
-10 -1 3 1.2267 -0.0202
-10 -1 4 1.0658 -0.0066
-10 -1 5 -2.6606 -0.0469
-10 -1 6 -0.0682 0.0152
-10 -1 7 1.4209 -0.0332
-10 -1 8 -3.1449 -0.0049
-10 -1 9 0.8437 0.0058
-10 -1 10 -3.6746 -0.0082
-10 -1 11 1.7296 -0.0180
-10 -1 12 -0.2092 0.0167
-10 -1 13 -0.3065 -0.0249
-10 -1 14 1.7450 -0.0113
-10 -1 15 2.7901 0.0185
-10 -1 16 -0.8489 -0.0160
-10 -1 17 0.1155 0.0212
-10 -1 18 1.2433 -0.0111
-10 -1 19 -2.4046 0.0072
-10 -1 20 -0.7623 0.0077
-10 -1 21 0.7791 -0.0172
-10 -1 22 -1.4410 -0.0086
-10 -1 23 0.4483 -0.0042
-10 0 1 -0.1283 0.0258
-10 0 2 -3.0555 -0.0200
-10 0 3 2.6944 -0.0314
-10 0 4 -0.1476 -0.0027
-10 0 5 -1.4245 -0.0065
-10 0 6 1.5028 0.0020
-10 0 7 -0.5551 -0.0186
-10 0 8 -1.6785 0.0106
-10 0 9 0.5107 0.0041
-10 0 10 -3.4897 -0.0183
-10 0 11 2.4420 0.0127
-10 0 12 -1.0168 0.0253
-10 0 13 0.9617 -0.0240
-10 0 14 2.1101 0.0243
-10 0 15 2.0356 0.0055
-10 0 16 -0.1085 0.0004
-10 0 17 0.3365 0.0016
-10 0 18 0.8343 -0.0051
-10 0 19 -1.8658 0.0316
-10 0 20 -0.1707 -0.0126
-10 0 21 0.4993 0.0528
-10 0 22 0.2408 -0.0617
-10 0 23 0.4960 0.0719
-10 1 1 2.4370 0.0580
-10 1 2 -0.0628 -0.0081
-10 1 3 2.3045 0.0198
-10 1 4 -0.7795 0.0275
-10 1 5 0.1321 0.0243
-10 1 6 -0.6061 -0.0118
-10 1 7 -3.6068 0.0259
-10 1 8 -0.4874 -0.0025
-10 1 9 -1.4966 0.0020
-10 1 10 -3.9445 -0.0162
-10 1 11 1.9726 0.0392
-10 1 12 -2.5500 -0.0069
-10 1 13 -0.7402 0.0087
-10 1 14 0.5574 0.0389
-10 1 15 -0.7500 0.0002
-10 1 16 -1.3175 0.0272
-10 1 17 0.6678 0.0007
-10 1 18 0.2936 0.0127
-10 1 19 -0.2646 0.0219
-10 1 20 0.9778 -0.0169
-10 1 21 0.6094 0.0566
-10 1 22 1.7095 -0.0532
-10 1 23 -1.0987 0.0570
-10 2 1 3.5137 0.0416
-10 2 2 -0.2676 -0.0082
-10 2 3 1.2041 0.0419
-10 2 4 -0.7657 -0.0032
-10 2 5 0.3482 0.0125
-10 2 6 -3.1297 -0.0231
-10 2 7 -2.8486 0.0085
-10 2 8 0.0959 -0.0154
-10 2 9 -3.0208 -0.0026
-10 2 10 -1.6794 -0.0134
-10 2 11 1.4369 0.0172
-10 2 12 -1.7148 -0.0246
-10 2 13 -0.5814 0.0153
-10 2 14 0.9758 -0.0118
-10 2 15 -0.8464 0.0050
-10 2 16 -1.2585 0.0009
-10 2 17 1.5867 -0.0047
-10 2 18 -0.5656 -0.0064
-10 2 19 -0.2225 -0.0280
-10 2 20 0.5453 -0.0019
-10 2 21 -1.4815 -0.0175
-10 2 22 0.9301 -0.0145
-10 2 23 -3.4913 -0.0016
-10 3 1 0.7879 0.0271
-10 3 2 -0.8657 -0.0383
-10 3 3 -0.2968 -0.0174
-10 3 4 -1.3196 -0.0166
-10 3 5 0.1872 -0.0125
-10 3 6 -2.7422 -0.0447
-10 3 7 -0.5635 -0.0121
-10 3 8 0.4443 0.0029
-10 3 9 -2.1532 -0.0367
-10 3 10 1.6028 -0.0112
-10 3 11 1.5232 -0.0107
-10 3 12 0.7699 -0.0240
-10 3 13 1.2425 -0.0213
-10 3 14 2.3066 -0.0378
-10 3 15 0.6985 0.0118
-10 3 16 -0.6285 -0.0365
-10 3 17 1.2546 -0.0018
-10 3 18 -0.6975 -0.0092
-10 3 19 -1.1803 -0.0388
-10 3 20 -0.3967 0.0208
-10 3 21 -2.2248 -0.0463
-10 3 22 0.2289 0.0001
-10 3 23 -3.1496 -0.0061
-10 4 1 -0.4341 0.0197
-10 4 2 -0.2880 -0.0603
-10 4 3 -3.2678 -0.0222
-10 4 4 -1.4615 0.0175
-10 4 5 -0.8015 -0.0245
-10 4 6 -2.7321 -0.0205
-10 4 7 -0.1485 0.0207
-10 4 8 -0.4696 0.0016
-10 4 9 -0.9095 -0.0387
-10 4 10 1.7262 0.0092
-10 4 11 1.5680 -0.0083
-10 4 12 0.5217 -0.0117
-10 4 13 1.5672 -0.0136
-10 4 14 2.2589 0.0013
-10 4 15 0.3286 0.0091
-10 4 16 -0.0592 -0.0267
-10 4 17 0.5945 0.0035
-10 4 18 0.3944 -0.0062
-10 4 19 -1.2880 -0.0186
-10 4 20 -0.0800 -0.0096
-10 4 21 -0.4787 0.0103
-10 4 22 -0.5342 -0.0495
-10 5 1 1.1287 -0.0195
-10 5 2 -0.9796 -0.0313
-10 5 3 -4.9632 0.0024
-10 5 4 -0.0040 0.0143
-10 5 5 -2.2386 -0.0109
-10 5 6 -2.3065 0.0169
-10 5 7 0.6804 0.0228
-10 5 8 -1.2673 -0.0050
-10 5 9 0.5966 0.0064
-10 5 10 0.4232 0.0061
-10 5 11 1.1019 0.0091
-10 5 12 -1.2381 0.0028
-10 5 13 0.5844 -0.0021
-10 5 14 0.7987 0.0151
-10 5 15 -1.7079 -0.0214
-10 5 16 0.2063 -0.0148
-10 5 17 -1.0761 -0.0178
-10 5 18 -0.0473 -0.0211
-10 5 19 -2.0656 -0.0048
-10 5 20 -0.1530 -0.0363
-10 5 21 -0.2821 0.0667
-10 5 22 -1.3268 -0.0803
-10 6 1 2.0300 -0.0141
-10 6 2 -1.9290 -0.0014
-10 6 3 -3.5426 0.0006
-10 6 4 2.0846 0.0068
-10 6 5 -2.5353 -0.0134
-10 6 6 0.4518 0.0030
-10 6 7 1.8306 -0.0103
-10 6 8 -0.8424 -0.0003
-10 6 9 1.3560 0.0003
-10 6 10 0.2960 -0.0056
-10 6 11 0.0327 0.0176
-10 6 12 -1.2687 -0.0014
-10 6 13 0.0750 -0.0115
-10 6 14 -0.4519 0.0133
-10 6 15 -1.7861 -0.0326
-10 6 16 0.3415 0.0048
-10 6 17 -2.0897 -0.0217
-10 6 18 -0.3373 -0.0071
-10 6 19 -2.2082 0.0137
-10 6 20 0.8712 -0.0161
-10 6 21 -0.6830 0.0504
-10 7 1 2.4644 -0.0050
-10 7 2 -0.9843 -0.0004
-10 7 3 -0.8984 0.0256
-10 7 4 2.9358 -0.0089
-10 7 5 -2.2392 -0.0300
-10 7 6 2.8884 -0.0048
-10 7 7 0.9629 -0.0195
-10 7 8 -0.0807 -0.0137
-10 7 9 1.3669 -0.0227
-10 7 10 1.7372 0.0102
-10 7 11 0.1901 -0.0003
-10 7 12 0.6947 -0.0069
-10 7 13 1.5637 -0.0036
-10 7 14 -0.5184 0.0074
-10 7 15 0.5963 -0.0144
-10 7 16 0.6305 0.0029
-10 7 17 -0.7567 -0.0282
-10 7 18 0.3214 -0.0034
-10 7 19 -0.6936 -0.0049
-10 7 20 2.0977 -0.0290
-10 7 21 -1.1202 0.0127
-10 8 1 2.0475 -0.0524
-10 8 2 -0.1799 0.0097
-10 8 3 0.4822 0.0292
-10 8 4 1.4680 -0.0499
-10 8 5 -1.4918 0.0073
-10 8 6 3.2808 -0.0017
-10 8 7 -0.2052 -0.0101
-10 8 8 0.9058 -0.0187
-10 8 9 1.8818 -0.0105
-10 8 10 2.4811 0.0022
-10 8 11 0.8596 -0.0131
-10 8 12 1.0931 -0.0128
-10 8 13 1.9139 -0.0094
-10 8 14 -1.6518 -0.0114
-10 8 15 0.3647 -0.0085
-10 8 16 -0.3486 -0.0395
-10 8 17 -0.8056 -0.0232
-10 8 18 -0.8955 -0.0166
-10 8 19 0.1790 -0.0188
-10 8 20 0.2613 -0.0211
-10 9 1 -0.5796 -0.0608
-10 9 2 -1.0732 0.0166
-10 9 3 0.6196 -0.0069
-10 9 4 -0.5978 -0.0353
-10 9 5 0.1232 0.0208
-10 9 6 2.8178 -0.0229
-10 9 7 -0.3218 0.0060
-10 9 8 1.2490 -0.0190
-10 9 9 1.2249 -0.0085
-10 9 10 0.7842 -0.0028
-10 9 11 -0.2224 0.0040
-10 9 12 -0.2394 -0.0210
-10 9 13 0.4190 -0.0135
-10 9 14 -1.8465 -0.0030
-10 9 15 -1.4869 -0.0247
-10 9 16 0.4994 -0.0373
-10 9 17 -1.5985 0.0114
-10 9 18 -0.9887 -0.0087
-10 9 19 0.9201 0.0146
-10 10 1 -1.8800 -0.0480
-10 10 2 -0.8557 0.0080
-10 10 3 1.6776 -0.0083
-10 10 4 -1.2308 -0.0083
-10 10 5 1.4047 -0.0395
-10 10 6 2.3160 -0.0043
-10 10 7 -0.9514 0.0056
-10 10 8 0.8907 -0.0367
-10 10 9 -0.0717 0.0069
-10 10 10 -0.8686 0.0216
-10 10 11 -0.3682 0.0014
-10 10 12 0.3149 -0.0063
-10 10 13 0.4106 -0.0034
-10 10 14 0.5814 0.0033
-10 10 15 -1.2763 -0.0327
-10 10 16 3.1837 0.0062
-10 10 17 -1.9808 0.0106
-10 10 18 0.7842 0.0080
-10 11 1 -0.2398 -0.0683
-10 11 2 0.4413 0.0056
-10 11 3 2.6976 0.0006
-10 11 4 -1.7436 -0.0356
-10 11 5 1.3285 -0.0481
-10 11 6 0.6740 0.0276
-10 11 7 -1.6621 -0.0183
-10 11 8 0.3873 -0.0311
-10 11 9 -0.4412 0.0285
-10 11 10 -1.8497 0.0113
-10 11 11 0.8544 -0.0138
-10 11 12 -0.3356 0.0102
-10 11 13 -0.0680 0.0025
-10 11 14 0.2515 -0.0026
-10 11 15 -1.4179 0.0029
-10 11 16 1.7828 0.0252
-10 11 17 -3.0538 0.0062
-10 12 1 0.1086 -0.0500
-10 12 2 -0.4961 0.0018
-10 12 3 2.0249 0.0072
-10 12 4 -2.4015 -0.0392
-10 12 5 0.8257 -0.0087
-10 12 6 -1.1456 0.0120
-10 12 7 -0.6380 -0.0227
-10 12 8 -0.7617 -0.0100
-10 12 9 -0.3595 0.0077
-10 12 10 -2.6242 -0.0017
-10 12 11 0.4453 -0.0134
-10 12 12 -2.3896 -0.0084
-10 12 13 -0.9808 0.0128
-10 12 14 -1.6832 -0.0276
-10 12 15 -0.7959 0.0120
-10 12 16 -0.7453 -0.0012
-10 13 1 -1.0937 -0.0181
-10 13 2 -1.4228 0.0117
-10 13 3 1.4244 0.0239
-10 13 4 -0.9751 -0.0063
-10 13 5 0.5052 -0.0109
-10 13 6 -0.0930 0.0169
-10 13 7 0.7418 -0.0219
-10 13 8 -0.1849 -0.0008
-10 13 9 0.8929 -0.0105
-10 13 10 -0.9174 0.0060
-10 13 11 0.1694 -0.0380
-10 13 12 0.2227 -0.0315
-10 13 13 -0.4270 -0.0116
-10 13 14 -0.6340 -0.0855
-10 13 15 1.4353 -0.0366
-10 14 1 -1.3631 -0.0318
-10 14 2 -0.1535 0.0264
-10 14 3 0.1373 -0.0166
-10 14 4 1.4588 0.0026
-10 14 5 -1.5273 -0.0196
-10 14 6 2.2120 0.0206
-10 14 7 0.0193 -0.0361
-10 14 8 2.5891 -0.0013
-10 14 9 1.8084 -0.0155
-10 14 10 1.3903 -0.0204
-10 14 11 1.1535 -0.0637
-10 14 12 3.1558 -0.0230
-10 14 13 -1.4289 -0.0520
-10 14 14 0.2641 -0.0763
-10 15 1 -0.7485 -0.0146
-10 15 2 0.6747 0.0072
-10 15 3 -1.9049 -0.0530
-10 15 4 2.9502 0.0000
-10 15 5 -4.4614 0.0119
-10 15 6 2.5808 -0.0239
-10 15 7 -2.0915 -0.0118
-10 15 8 2.4150 -0.0143
-10 15 9 0.2294 -0.0107
-10 15 10 0.0078 -0.0372
-10 15 11 1.2060 -0.0334
-10 15 12 1.0124 0.0052
-10 16 1 0.4491 0.0435
-10 16 2 -0.0659 -0.0059
-10 16 3 -1.4386 -0.0074
-10 16 4 3.2920 -0.0002
-10 16 5 -4.4460 0.0556
-10 16 6 1.6607 -0.0326
-10 16 7 -3.4413 0.0241
-10 16 8 -0.1257 0.0081
-10 16 9 -1.4278 0.0314
-10 16 10 -2.9237 -0.0061
-10 17 1 0.0349 0.0291
-10 17 2 -2.1378 -0.0060
-10 17 3 -0.5112 -0.0215
-10 17 4 1.9967 -0.0087
-10 17 5 -1.9627 0.0332
-10 17 6 1.0695 -0.0024
-10 17 7 -2.4606 -0.0083
-10 17 8 0.8967 0.0611
-10 18 1 -0.9979 -0.0332
-10 18 2 -3.0456 0.0071
-10 18 3 -1.1953 -0.0878
-10 18 4 0.9463 0.0091
-10 18 5 -0.2146 -0.0192
-10 18 6 0.9112 0.0168
-10 19 1 0.8225 -0.0124
-10 19 2 -0.9496 0.0732
-10 19 3 -1.1428 -0.0451
-9 -12 6 1.7199 -0.0345
-9 -12 7 -1.3785 0.0078
-9 -12 8 0.5483 0.0663
-9 -12 9 -1.9798 -0.0548
-9 -12 10 -0.2613 0.0379
-9 -12 11 -2.2548 0.0136
-9 -12 12 -0.1197 -0.0061
-9 -11 1 0.5941 0.0531
-9 -11 2 -2.9447 -0.0519
-9 -11 3 0.3695 0.0447
-9 -11 4 -0.1018 -0.0265
-9 -11 5 -0.4770 0.0182
-9 -11 6 2.5765 -0.0088
-9 -11 7 -1.5753 -0.0016
-9 -11 8 2.2939 0.0274
-9 -11 9 -1.2846 -0.0088
-9 -11 10 0.4200 0.0218
-9 -11 11 0.0232 0.0116
-9 -11 12 -0.1652 -0.0046
-9 -11 13 -2.0237 -0.0052
-9 -11 14 2.0774 0.0064
-9 -11 15 -0.9563 0.0108
-9 -11 16 -0.0129 -0.0422
-9 -11 17 1.0346 0.0996
-9 -10 1 3.4542 0.0149
-9 -10 2 -0.9432 -0.0071
-9 -10 3 1.3855 0.0149
-9 -10 4 1.0439 -0.0072
-9 -10 5 -0.7181 0.0224
-9 -10 6 0.8027 0.0053
-9 -10 7 -0.5571 -0.0088
-9 -10 8 2.0124 -0.0145
-9 -10 9 0.3988 0.0273
-9 -10 10 2.2242 -0.0152
-9 -10 11 3.5338 -0.0015
-9 -10 12 1.0621 -0.0017
-9 -10 13 -1.0499 -0.0179
-9 -10 14 3.3793 0.0109
-9 -10 15 -2.8274 -0.0459
-9 -10 16 -1.0612 0.0452
-9 -10 17 0.8450 0.0382
-9 -10 18 -1.5167 -0.0532
-9 -10 19 2.5663 0.2093
-9 -9 1 2.0613 0.0037
-9 -9 2 0.2475 -0.0152
-9 -9 3 0.9875 -0.0445
-9 -9 4 0.4525 0.0348
-9 -9 5 -1.8235 -0.0016
-9 -9 6 -0.7426 0.0170
-9 -9 7 0.0218 -0.0022
-9 -9 8 1.0619 -0.0022
-9 -9 9 0.7643 0.0058
-9 -9 10 2.7308 -0.0109
-9 -9 11 3.4846 0.0028
-9 -9 12 1.7860 0.0022
-9 -9 13 -2.0556 0.0196
-9 -9 14 4.0972 0.0251
-9 -9 15 -4.2509 -0.0504
-9 -9 16 -0.5044 0.1128
-9 -9 17 -0.8902 -0.0933
-9 -9 18 -2.2557 0.0238
-9 -9 19 0.1628 0.0519
-9 -9 20 -1.6552 -0.0697
-9 -8 1 -1.4372 0.0133
-9 -8 2 -0.3357 -0.0276
-9 -8 3 -0.4596 0.0024
-9 -8 4 -0.0879 0.0306
-9 -8 5 -1.2021 -0.0120
-9 -8 6 0.1319 0.0503
-9 -8 7 1.0851 -0.0118
-9 -8 8 1.2109 0.0146
-9 -8 9 -0.6615 -0.0299
-9 -8 10 1.9272 0.0132
-9 -8 11 1.0761 -0.0011
-9 -8 12 0.2683 -0.0249
-9 -8 13 -2.4377 0.0686
-9 -8 14 3.9034 -0.0029
-9 -8 15 -2.9028 -0.0257
-9 -8 16 1.6639 0.0846
-9 -8 17 -0.8621 -0.1182
-9 -8 18 -0.0758 0.0355
-9 -8 19 -1.3726 -0.0369
-9 -8 20 -0.4234 -0.0271
-9 -8 21 -2.3034 -0.0019
-9 -7 1 -0.0221 0.0146
-9 -7 2 -0.2574 -0.0108
-9 -7 3 1.1392 0.0200
-9 -7 4 1.0362 -0.0248
-9 -7 5 0.5186 0.0228
-9 -7 6 1.6256 0.0091
-9 -7 7 2.1297 -0.0313
-9 -7 8 0.7793 0.0073
-9 -7 9 -0.8666 -0.0242
-9 -7 10 1.2804 0.0221
-9 -7 11 -0.3912 -0.0002
-9 -7 12 -0.9787 -0.0175
-9 -7 13 -0.2285 0.0793
-9 -7 14 1.3401 -0.0424
-9 -7 15 -0.5760 0.0113
-9 -7 16 2.2167 0.0232
-9 -7 17 -0.6969 -0.0351
-9 -7 18 0.9555 -0.0091
-9 -7 19 -1.2603 0.0276
-9 -7 20 0.7402 -0.0155
-9 -7 21 -1.1954 0.0716
-9 -7 22 -0.0877 -0.0596
-9 -6 1 0.9050 0.0136
-9 -6 2 -0.2740 -0.0067
-9 -6 3 1.8808 -0.0116
-9 -6 4 0.3762 -0.0094
-9 -6 5 1.2978 0.0432
-9 -6 6 0.6670 -0.0487
-9 -6 7 2.3164 0.0161
-9 -6 8 0.6424 -0.0076
-9 -6 9 -0.1416 0.0103
-9 -6 10 0.5183 0.0293
-9 -6 11 -0.5626 0.0032
-9 -6 12 -1.0857 0.0182
-9 -6 13 0.3714 0.0260
-9 -6 14 -1.8679 -0.0326
-9 -6 15 0.5233 0.0161
-9 -6 16 0.7001 -0.0044
-9 -6 17 -1.5415 0.0212
-9 -6 18 0.3669 -0.0190
-9 -6 19 -0.8431 0.0687
-9 -6 20 0.4281 -0.0105
-9 -6 21 -0.9108 0.0761
-9 -6 22 0.1014 -0.0693
-9 -6 23 1.3787 0.1161
-9 -5 1 -1.2037 -0.0109
-9 -5 2 -0.1359 0.0278
-9 -5 3 0.0849 0.0052
-9 -5 4 0.3851 0.0236
-9 -5 5 1.7515 0.0155
-9 -5 6 -0.6275 -0.0212
-9 -5 7 4.1489 0.0385
-9 -5 8 1.1073 -0.0328
-9 -5 9 -0.5254 0.0368
-9 -5 10 1.1617 0.0184
-9 -5 11 -0.9065 -0.0112
-9 -5 12 -1.0456 0.0340
-9 -5 13 0.0754 -0.0138
-9 -5 14 -1.7586 0.0020
-9 -5 15 1.1671 -0.0024
-9 -5 16 1.1187 0.0166
-9 -5 17 -0.6045 0.0179
-9 -5 18 1.2200 0.0133
-9 -5 19 0.0841 0.0216
-9 -5 20 0.8729 0.0334
-9 -5 21 -0.6627 0.0077
-9 -5 22 0.5439 -0.0221
-9 -5 23 -0.6072 0.0293
-9 -4 1 -1.5403 -0.0348
-9 -4 2 1.4000 0.0361
-9 -4 3 -0.4706 -0.0264
-9 -4 4 1.7926 -0.0137
-9 -4 5 1.0632 -0.0242
-9 -4 6 -0.5653 0.0032
-9 -4 7 4.6366 -0.0232
-9 -4 8 -0.8188 -0.0244
-9 -4 9 -0.0849 0.0435
-9 -4 10 2.3229 -0.0117
-9 -4 11 -1.6628 -0.0020
-9 -4 12 0.4598 0.0351
-9 -4 13 1.5682 -0.0075
-9 -4 14 -1.1392 -0.0042
-9 -4 15 1.5047 0.0046
-9 -4 16 1.9814 0.0098
-9 -4 17 -0.6668 -0.0062
-9 -4 18 1.5662 0.0046
-9 -4 19 0.1889 -0.0257
-9 -4 20 1.4301 0.0489
-9 -4 21 -0.3052 -0.0554
-9 -4 22 1.0789 0.0212
-9 -4 23 -0.2610 -0.0313
-9 -4 24 0.8561 0.0364
-9 -3 1 -0.5911 0.0146
-9 -3 2 1.6478 -0.0322
-9 -3 3 -1.3700 -0.0461
-9 -3 4 1.5152 -0.0123
-9 -3 5 -1.3410 -0.0295
-9 -3 6 -1.7548 0.0052
-9 -3 7 0.9599 -0.0362
-9 -3 8 -3.9013 0.0161
-9 -3 9 0.6171 0.0235
-9 -3 10 0.0597 -0.0150
-9 -3 11 -1.8759 0.0171
-9 -3 12 1.8274 0.0176
-9 -3 13 1.5582 -0.0024
-9 -3 14 -2.6335 -0.0187
-9 -3 15 1.3283 0.0244
-9 -3 16 -0.0277 -0.0182
-9 -3 17 -3.0930 0.0007
-9 -3 18 0.8295 -0.0203
-9 -3 19 -1.3772 -0.0162
-9 -3 20 0.5473 0.0076
-9 -3 21 -0.2645 -0.0438
-9 -3 22 1.0641 0.0224
-9 -3 23 0.0469 -0.0244
-9 -3 24 0.0497 0.0299
-9 -2 1 -0.0253 0.0510
-9 -2 2 -0.3587 -0.0491
-9 -2 3 -1.7821 0.0211
-9 -2 4 2.1111 0.0053
-9 -2 5 -3.3084 0.0019
-9 -2 6 -1.8368 0.0225
-9 -2 7 -0.8265 -0.0075
-9 -2 8 -4.6289 0.0262
-9 -2 9 0.4616 0.0056
-9 -2 10 -2.4616 0.0069
-9 -2 11 -0.6737 0.0034
-9 -2 12 1.9325 0.0128
-9 -2 13 0.9708 0.0018
-9 -2 14 -1.3485 -0.0001
-9 -2 15 2.3103 0.0135
-9 -2 16 -0.9326 0.0123
-9 -2 17 -2.6053 0.0047
-9 -2 18 0.9898 -0.0067
-9 -2 19 -2.5520 0.0080
-9 -2 20 -0.1121 -0.0278
-9 -2 21 -0.3738 0.0133
-9 -2 22 0.3602 -0.0266
-9 -2 23 -1.0399 0.0099
-9 -2 24 0.1068 -0.0031
-9 -1 1 -0.1281 0.0255
-9 -1 2 -1.0334 0.0010
-9 -1 3 0.8297 0.0122
-9 -1 4 2.2696 -0.0215
-9 -1 5 -3.4787 0.0347
-9 -1 6 1.0392 -0.0047
-9 -1 7 -0.0563 -0.0152
-9 -1 8 -3.7045 0.0221
-9 -1 9 1.7065 -0.0001
-9 -1 10 -2.1987 -0.0038
-9 -1 11 0.7131 -0.0026
-9 -1 12 1.9651 0.0208
-9 -1 13 0.6190 -0.0061
-9 -1 14 1.2134 0.0072
-9 -1 15 2.0530 -0.0159
-9 -1 16 -0.8869 0.0483
-9 -1 17 -0.5053 -0.0300
-9 -1 18 -0.0568 0.0220
-9 -1 19 -1.9127 0.0216
-9 -1 20 -0.2712 -0.0167
-9 -1 21 -0.7063 0.0364
-9 -1 22 0.2746 -0.0518
-9 -1 23 -1.5989 0.0140
-9 -1 24 0.9605 -0.0528
-9 0 1 -0.6307 0.0424
-9 0 2 0.3389 0.0106
-9 0 3 1.7870 -0.0373
-9 0 4 -1.5757 -0.0015
-9 0 5 -2.1241 0.0190
-9 0 6 0.6566 -0.0473
-9 0 7 -1.6836 -0.0170
-9 0 8 -2.7371 0.0126
-9 0 9 2.4541 -0.0226
-9 0 10 -2.5701 -0.0276
-9 0 11 0.9578 0.0131
-9 0 12 0.7412 -0.0006
-9 0 13 -2.1624 -0.0100
-9 0 14 0.8124 0.0044
-9 0 15 -0.6424 -0.0058
-9 0 16 -2.5728 0.0316
-9 0 17 0.9724 -0.0217
-9 0 18 -1.5614 0.0254
-9 0 19 0.4016 0.0306
-9 0 20 -0.2071 0.0114
-9 0 21 -0.4584 0.0084
-9 0 22 0.8702 0.0167
-9 0 23 -2.1064 -0.0252
-9 0 24 0.2135 -0.0344
-9 1 1 -1.0047 0.0552
-9 1 2 0.5876 -0.0159
-9 1 3 -0.2644 -0.0290
-9 1 4 -4.3917 0.0193
-9 1 5 -0.0989 -0.0280
-9 1 6 -2.7854 -0.0312
-9 1 7 -2.4337 -0.0166
-9 1 8 -0.6115 -0.0069
-9 1 9 1.1376 -0.0292
-9 1 10 -1.9374 -0.0148
-9 1 11 2.1872 -0.0016
-9 1 12 -0.0981 -0.0104
-9 1 13 -2.6404 0.0061
-9 1 14 1.4900 -0.0053
-9 1 15 -0.9433 0.0215
-9 1 16 -2.5015 -0.0107
-9 1 17 3.1805 0.0163
-9 1 18 -1.7189 -0.0209
-9 1 19 1.5822 0.0054
-9 1 20 -0.3996 0.0084
-9 1 21 -1.0341 -0.0333
-9 1 22 0.1419 0.0765
-9 1 23 -2.9719 -0.0521
-9 1 24 -1.0755 0.0542
-9 2 1 -3.0652 0.0418
-9 2 2 -0.1357 -0.0377
-9 2 3 -1.6517 -0.0389
-9 2 4 -3.5017 0.0084
-9 2 5 1.1644 -0.0208
-9 2 6 -2.9986 -0.0063
-9 2 7 0.0542 -0.0134
-9 2 8 1.8079 0.0107
-9 2 9 0.2078 -0.0035
-9 2 10 1.0407 0.0012
-9 2 11 3.9851 -0.0187
-9 2 12 0.5412 0.0161
-9 2 13 0.5756 -0.0033
-9 2 14 2.9370 -0.0184
-9 2 15 0.6854 0.0228
-9 2 16 -1.0159 -0.0269
-9 2 17 3.1219 0.0184
-9 2 18 -1.9113 -0.0473
-9 2 19 0.3886 -0.0107
-9 2 20 -1.0355 -0.0039
-9 2 21 -2.0209 -0.0277
-9 2 22 -0.2528 0.0353
-9 2 23 -1.9031 -0.0097
-9 2 24 -0.3663 0.0723
-9 3 1 -4.9792 0.0857
-9 3 2 0.4380 -0.0545
-9 3 3 -3.2071 -0.0163
-9 3 4 -2.6852 0.0417
-9 3 5 0.7067 0.0163
-9 3 6 -2.1359 -0.0012
-9 3 7 1.3250 0.0293
-9 3 8 1.2198 0.0282
-9 3 9 -0.2124 0.0136
-9 3 10 1.5878 0.0013
-9 3 11 3.2515 0.0134
-9 3 12 -0.3781 0.0207
-9 3 13 1.4257 -0.0129
-9 3 14 1.6099 0.0030
-9 3 15 0.3910 0.0054
-9 3 16 -0.8724 -0.0026
-9 3 17 0.9318 0.0032
-9 3 18 -1.1353 -0.0114
-9 3 19 -0.2691 0.0077
-9 3 20 -0.6576 -0.0066
-9 3 21 -0.9117 0.0232
-9 3 22 0.4875 -0.0381
-9 3 23 -0.2232 0.0456
-9 4 1 -2.7199 0.0875
-9 4 2 1.2130 -0.0458
-9 4 3 -5.0530 0.0356
-9 4 4 -1.4750 0.0391
-9 4 5 -0.0150 0.0057
-9 4 6 -2.6284 0.0020
-9 4 7 1.8546 0.0305
-9 4 8 -0.7485 -0.0028
-9 4 9 0.0278 0.0130
-9 4 10 0.1649 -0.0072
-9 4 11 1.1569 0.0318
-9 4 12 -1.8916 -0.0070
-9 4 13 -0.2652 -0.0022
-9 4 14 -0.1872 0.0141
-9 4 15 -1.4123 -0.0233
-9 4 16 -1.1187 0.0125
-9 4 17 -0.7492 -0.0100
-9 4 18 -0.4091 0.0240
-9 4 19 -0.6795 0.0045
-9 4 20 -0.3303 0.0142
-9 4 21 -0.1328 0.0552
-9 4 22 0.1259 -0.0529
-9 4 23 -0.5393 0.0513
-9 5 1 0.7162 0.0191
-9 5 2 1.3453 -0.0240
-9 5 3 -4.2012 -0.0075
-9 5 4 2.1987 -0.0092
-9 5 5 0.2667 -0.0288
-9 5 6 -1.2353 -0.0229
-9 5 7 3.9261 -0.0234
-9 5 8 -1.0433 -0.0197
-9 5 9 1.0538 -0.0122
-9 5 10 0.0614 -0.0156
-9 5 11 -0.2251 0.0052
-9 5 12 -1.4263 -0.0145
-9 5 13 -1.2877 -0.0045
-9 5 14 -0.3762 0.0025
-9 5 15 -2.4249 -0.0223
-9 5 16 -0.7212 0.0146
-9 5 17 -1.7477 0.0046
-9 5 18 -0.7203 0.0346
-9 5 19 -1.2659 -0.0073
-9 5 20 -0.1025 0.0580
-9 5 21 -0.1384 0.0314
-9 5 22 0.6418 -0.0239
-9 6 1 1.5020 -0.0064
-9 6 2 2.1343 -0.0289
-9 6 3 -1.5764 -0.0347
-9 6 4 5.2464 -0.0043
-9 6 5 -0.1721 -0.0454
-9 6 6 1.8109 -0.0337
-9 6 7 4.6563 -0.0185
-9 6 8 -0.9394 -0.0133
-9 6 9 2.1436 -0.0340
-9 6 10 0.9156 0.0063
-9 6 11 -0.2602 -0.0162
-9 6 12 0.5855 0.0022
-9 6 13 -0.6770 -0.0038
-9 6 14 0.8457 -0.0013
-9 6 15 -1.4917 0.0042
-9 6 16 0.6904 0.0066
-9 6 17 -0.8752 0.0126
-9 6 18 -0.1112 0.0105
-9 6 19 -0.2472 -0.0085
-9 6 20 1.0288 0.0420
-9 6 21 0.2931 -0.0037
-9 6 22 2.1129 -0.0051
-9 7 1 1.1936 -0.0238
-9 7 2 2.3599 -0.0270
-9 7 3 -0.2384 0.0274
-9 7 4 4.5963 -0.0069
-9 7 5 -1.5695 -0.0240
-9 7 6 3.5816 0.0099
-9 7 7 2.7493 0.0132
-9 7 8 -1.0977 -0.0163
-9 7 9 3.3557 -0.0074
-9 7 10 0.8056 0.0150
-9 7 11 0.1746 -0.0184
-9 7 12 1.5690 0.0070
-9 7 13 -0.8485 -0.0041
-9 7 14 1.1847 -0.0175
-9 7 15 -1.6593 0.0099
-9 7 16 1.3477 -0.0223
-9 7 17 -0.3415 -0.0085
-9 7 18 -0.2976 -0.0068
-9 7 19 0.8801 -0.0043
-9 7 20 0.1856 0.0039
-9 7 21 -0.5857 0.0276
-9 8 1 0.7325 -0.0431
-9 8 2 0.0446 -0.0063
-9 8 3 0.0154 0.0305
-9 8 4 2.1668 -0.0271
-9 8 5 -2.0671 0.0033
-9 8 6 3.4142 0.0210
-9 8 7 0.1903 -0.0003
-9 8 8 -1.2989 -0.0049
-9 8 9 2.4410 0.0086
-9 8 10 -1.3745 -0.0090
-9 8 11 -0.7870 0.0034
-9 8 12 0.1458 -0.0053
-9 8 13 -2.4824 -0.0138
-9 8 14 0.6179 -0.0125
-9 8 15 -3.2235 0.0068
-9 8 16 1.5697 -0.0239
-9 8 17 -1.0781 0.0083
-9 8 18 -0.4125 0.0291
-9 8 19 1.5920 0.0030
-9 8 20 -1.5595 0.0343
-9 8 21 -0.2975 0.0542
-9 9 1 0.2342 -0.0302
-9 9 2 -1.7661 -0.0051
-9 9 3 1.5649 -0.0018
-9 9 4 0.7741 -0.0023
-9 9 5 -1.5891 -0.0200
-9 9 6 2.6205 -0.0004
-9 9 7 -1.6672 -0.0005
-9 9 8 -1.7065 0.0046
-9 9 9 0.3557 -0.0118
-9 9 10 -2.7352 0.0030
-9 9 11 -0.6283 0.0172
-9 9 12 -0.2465 -0.0214
-9 9 13 -0.8900 -0.0104
-9 9 14 1.7557 0.0053
-9 9 15 -2.1857 -0.0025
-9 9 16 3.0678 -0.0047
-9 9 17 -0.7512 0.0357
-9 9 18 1.1061 0.0364
-9 9 19 1.9169 -0.0063
-9 9 20 -0.9309 0.0513
-9 10 1 0.7380 -0.0452
-9 10 2 -0.5350 0.0084
-9 10 3 3.2635 0.0147
-9 10 4 -0.4566 -0.0040
-9 10 5 -0.9668 -0.0326
-9 10 6 1.5829 0.0054
-9 10 7 -2.4913 0.0126
-9 10 8 -1.1859 -0.0123
-9 10 9 0.6742 -0.0141
-9 10 10 -2.2953 0.0159
-9 10 11 1.6438 -0.0076
-9 10 12 0.1511 -0.0260
-9 10 13 1.3643 -0.0066
-9 10 14 0.9288 -0.0046
-9 10 15 -0.8139 -0.0035
-9 10 16 1.6707 -0.0085
-9 10 17 -1.3144 0.0324
-9 10 18 0.7841 -0.0031
-9 10 19 0.4859 -0.0096
-9 11 1 0.8115 -0.0632
-9 11 2 -0.0434 0.0281
-9 11 3 2.1243 0.0003
-9 11 4 -1.7066 -0.0409
-9 11 5 -0.5744 -0.0100
-9 11 6 0.0472 -0.0148
-9 11 7 -2.2704 -0.0008
-9 11 8 -0.0453 -0.0254
-9 11 9 0.6444 -0.0133
-9 11 10 -2.4984 -0.0057
-9 11 11 1.5551 -0.0130
-9 11 12 -1.4754 -0.0196
-9 11 13 -0.5559 -0.0128
-9 11 14 -1.8426 0.0026
-9 11 15 -0.4839 -0.0078
-9 11 16 -2.0607 -0.0188
-9 11 17 -0.9659 0.0173
-9 11 18 0.1326 -0.0267
-9 12 1 0.5163 -0.0390
-9 12 2 -1.0988 0.0171
-9 12 3 0.7109 -0.0204
-9 12 4 -0.1385 -0.0272
-9 12 5 -0.4052 -0.0139
-9 12 6 0.5311 -0.0228
-9 12 7 -1.3834 0.0048
-9 12 8 1.1945 -0.0182
-9 12 9 -0.6592 -0.0045
-9 12 10 -1.3496 0.0050
-9 12 11 -0.5096 0.0019
-9 12 12 -0.6695 -0.0176
-9 12 13 -1.9567 -0.0237
-9 12 14 -0.5856 0.0110
-9 12 15 1.3929 -0.0598
-9 12 16 -2.5978 -0.0102
-9 12 17 2.4007 -0.0192
-9 13 1 1.3005 -0.0334
-9 13 2 -0.9838 0.0191
-9 13 3 0.6286 0.0142
-9 13 4 2.1120 -0.0049
-9 13 5 -0.6488 0.0008
-9 13 6 2.6412 0.0275
-9 13 7 -1.0638 0.0241
-9 13 8 3.2586 -0.0044
-9 13 9 -0.0652 0.0264
-9 13 10 1.0546 0.0142
-9 13 11 -0.7693 -0.0117
-9 13 12 2.4350 -0.0148
-9 13 13 -1.9190 -0.0322
-9 13 14 1.0717 -0.0053
-9 13 15 1.8961 -0.0752
-9 14 1 1.2451 -0.0420
-9 14 2 -0.9626 0.0205
-9 14 3 -0.4279 0.0322
-9 14 4 0.8877 -0.0284
-9 14 5 -0.9618 0.0413
-9 14 6 1.6919 0.0324
-9 14 7 -1.8310 0.0119
-9 14 8 3.8289 -0.0042
-9 14 9 0.0522 0.0175
-9 14 10 0.4098 -0.0144
-9 14 11 0.0870 -0.0213
-9 14 12 1.4223 -0.0120
-9 14 13 -2.3929 -0.0095
-9 14 14 -0.1803 -0.0057
-9 15 1 0.9164 -0.0217
-9 15 2 -1.5551 0.0066
-9 15 3 -0.5406 0.0254
-9 15 4 -1.4725 -0.0365
-9 15 5 -0.2565 0.0212
-9 15 6 -1.5369 0.0200
-9 15 7 -3.3960 -0.0146
-9 15 8 1.5661 -0.0043
-9 15 9 -2.3193 -0.0026
-9 15 10 -1.5806 -0.0083
-9 15 11 0.2956 -0.0074
-9 15 12 -0.8897 -0.0075
-9 16 1 1.3327 -0.0216
-9 16 2 -2.3152 0.0167
-9 16 3 0.7950 -0.0065
-9 16 4 -2.1591 -0.0129
-9 16 5 1.2855 -0.0459
-9 16 6 -2.1510 0.0514
-9 16 7 -4.3703 -0.0392
-9 16 8 1.3461 0.0091
-9 16 9 -3.6770 0.0206
-9 16 10 -1.2393 0.0141
-9 16 11 0.0924 0.0013
-9 17 1 1.2092 -0.0401
-9 17 2 -2.5871 0.0133
-9 17 3 0.8315 -0.0500
-9 17 4 -1.2383 0.0047
-9 17 5 3.0625 -0.0620
-9 17 6 -0.2592 0.0419
-9 17 7 -2.3547 -0.0232
-9 17 8 3.8931 -0.0076
-9 17 9 -2.7455 0.0363
-9 18 1 2.3443 0.0097
-9 18 2 -0.3939 -0.0056
-9 18 3 0.0685 0.0162
-9 18 4 -0.0845 -0.0012
-9 18 5 3.6145 0.0108
-9 18 6 -0.5626 -0.0078
-9 19 1 3.2300 0.0687
-9 19 2 1.3966 -0.0231
-9 19 3 -0.8488 0.1039
-8 -13 6 0.8256 -0.0682
-8 -13 7 -0.2798 0.0794
-8 -13 8 -0.4093 -0.0171
-8 -13 9 -1.4836 -0.0165
-8 -13 10 0.0975 0.0660
-8 -13 11 0.7521 -0.0717
-8 -13 12 -2.2195 0.0778
-8 -13 13 1.8228 -0.0446
-8 -12 1 0.0299 -0.0079
-8 -12 2 -2.2065 -0.0087
-8 -12 3 0.8910 0.0210
-8 -12 4 1.1856 -0.0354
-8 -12 5 -2.2752 0.0432
-8 -12 6 3.0636 -0.0485
-8 -12 7 0.1748 0.0490
-8 -12 8 0.3151 -0.0117
-8 -12 9 0.7774 0.0005
-8 -12 10 -0.7634 0.0174
-8 -12 11 3.2079 -0.0127
-8 -12 12 -3.9068 0.0228
-8 -12 13 3.9484 -0.0382
-8 -12 14 -2.6191 0.0243
-8 -12 15 3.0857 0.0305
-8 -12 16 0.4530 -0.0289
-8 -12 17 0.8772 0.0310
-8 -11 1 0.6805 -0.0099
-8 -11 2 -0.7261 0.0298
-8 -11 3 -0.2462 0.0509
-8 -11 4 1.0478 -0.0121
-8 -11 5 -3.0785 0.0081
-8 -11 6 1.9935 0.0082
-8 -11 7 0.2398 -0.0016
-8 -11 8 1.5662 -0.0151
-8 -11 9 1.5769 0.0126
-8 -11 10 0.5171 -0.0033
-8 -11 11 5.1935 -0.0085
-8 -11 12 -3.6226 -0.0045
-8 -11 13 4.2258 -0.0236
-8 -11 14 -3.1989 -0.0058
-8 -11 15 3.1531 0.0410
-8 -11 16 -0.7450 -0.0058
-8 -11 17 1.6377 0.0318
-8 -11 18 2.2348 0.1415
-8 -11 19 2.2096 -0.1056
-8 -10 1 1.1640 0.0043
-8 -10 2 0.9777 0.0225
-8 -10 3 -0.1465 0.0256
-8 -10 4 0.6293 -0.0067
-8 -10 5 -3.3092 0.0165
-8 -10 6 0.0052 0.0113
-8 -10 7 -0.7498 -0.0326
-8 -10 8 2.6155 -0.0039
-8 -10 9 -1.0129 -0.0066
-8 -10 10 2.6119 0.0144
-8 -10 11 3.2065 -0.0268
-8 -10 12 -2.2961 0.0350
-8 -10 13 2.3373 0.0039
-8 -10 14 -3.0797 -0.0328
-8 -10 15 1.1655 0.0555
-8 -10 16 -2.1574 -0.0114
-8 -10 17 -0.0326 -0.0354
-8 -10 18 0.2295 0.1098
-8 -10 19 -0.7237 -0.1499
-8 -10 20 1.0306 0.1775
-8 -10 21 -2.4318 -0.1594
-8 -9 1 -2.2203 0.0274
-8 -9 2 0.6139 -0.0335
-8 -9 3 0.2943 0.0264
-8 -9 4 0.1042 0.0104
-8 -9 5 -1.1522 0.0143
-8 -9 6 1.0759 0.0079
-8 -9 7 -1.2087 0.0028
-8 -9 8 4.3203 -0.0184
-8 -9 9 -3.7729 -0.0106
-8 -9 10 2.1422 0.0233
-8 -9 11 0.4564 -0.0311
-8 -9 12 -1.9109 0.0467
-8 -9 13 0.5624 0.0054
-8 -9 14 -1.4292 -0.0409
-8 -9 15 0.7123 0.0471
-8 -9 16 -1.2465 -0.0564
-8 -9 17 -0.4327 -0.0546
-8 -9 18 -1.2729 0.0244
-8 -9 19 -1.7570 -0.0969
-8 -9 20 0.0601 0.0650
-8 -9 21 -2.8764 -0.0632
-8 -9 22 1.3346 0.0410
-8 -8 1 -2.7426 -0.0126
-8 -8 2 1.0124 0.0072
-8 -8 3 1.5073 0.0414
-8 -8 4 0.9248 -0.0051
-8 -8 5 2.0052 0.0082
-8 -8 6 2.6564 0.0179
-8 -8 7 -0.3524 0.0188
-8 -8 8 4.2740 -0.0464
-8 -8 9 -3.7506 0.0352
-8 -8 10 0.2685 0.0063
-8 -8 11 0.5341 -0.0158
-8 -8 12 -2.3138 0.0313
-8 -8 13 1.1823 -0.0015
-8 -8 14 0.9284 -0.0226
-8 -8 15 0.9207 0.0209
-8 -8 16 1.4096 -0.0457
-8 -8 17 1.0943 0.0158
-8 -8 18 -0.7384 -0.0232
-8 -8 19 0.5068 0.0267
-8 -8 20 0.9060 0.0027
-8 -8 21 -0.3482 0.0539
-8 -8 22 2.8831 -0.0045
-8 -8 23 1.7984 0.0513
-8 -7 1 -0.6707 -0.0489
-8 -7 2 1.1342 0.0695
-8 -7 3 2.1671 -0.0288
-8 -7 4 -0.3908 -0.0141
-8 -7 5 2.4192 -0.0071
-8 -7 6 1.3009 -0.0011
-8 -7 7 -0.7890 -0.0038
-8 -7 8 2.3055 -0.0211
-8 -7 9 -1.5968 0.0569
-8 -7 10 -1.0328 -0.0081
-8 -7 11 1.4714 0.0044
-8 -7 12 -1.8209 0.0222
-8 -7 13 1.8033 -0.0240
-8 -7 14 1.2880 -0.0037
-8 -7 15 -0.5451 0.0002
-8 -7 16 3.2280 -0.0014
-8 -7 17 0.5423 0.0401
-8 -7 18 -0.0959 -0.0156
-8 -7 19 1.3196 0.0590
-8 -7 20 1.6244 -0.0097
-8 -7 21 -1.2428 0.0370
-8 -7 22 2.7711 -0.0129
-8 -7 23 -0.4042 0.0118
-8 -6 1 -1.9408 -0.0111
-8 -6 2 -0.2369 0.0326
-8 -6 3 1.1221 -0.0373
-8 -6 4 -3.1606 0.0156
-8 -6 5 2.5996 -0.0399
-8 -6 6 -1.0614 0.0131
-8 -6 7 -1.3259 -0.0141
-8 -6 8 2.3664 0.0116
-8 -6 9 -1.6769 0.0198
-8 -6 10 -1.6290 -0.0093
-8 -6 11 1.1357 0.0028
-8 -6 12 -2.3688 -0.0035
-8 -6 13 0.6424 -0.0348
-8 -6 14 0.4229 0.0084
-8 -6 15 -2.1483 -0.0012
-8 -6 16 3.7424 0.0096
-8 -6 17 -1.1544 0.0211
-8 -6 18 0.9092 0.0108
-8 -6 19 -0.0939 0.0026
-8 -6 20 1.6596 0.0006
-8 -6 21 -3.6374 -0.0104
-8 -6 22 1.7882 0.0142
-8 -6 23 -3.8388 -0.0193
-8 -6 24 -1.7750 0.0415
-8 -5 1 -2.9792 0.0065
-8 -5 2 -0.4204 -0.0195
-8 -5 3 0.7282 0.0190
-8 -5 4 -3.1386 -0.0171
-8 -5 5 3.1942 -0.0302
-8 -5 6 -2.1127 0.0379
-8 -5 7 -0.2903 -0.0275
-8 -5 8 2.5726 0.0145
-8 -5 9 -3.7069 0.0073
-8 -5 10 0.0765 -0.0039
-8 -5 11 0.7029 0.0067
-8 -5 12 -3.4864 -0.0046
-8 -5 13 2.0747 0.0040
-8 -5 14 0.1721 0.0053
-8 -5 15 -2.1722 0.0148
-8 -5 16 3.8018 -0.0083
-8 -5 17 -1.4527 0.0156
-8 -5 18 1.3037 -0.0015
-8 -5 19 -1.0692 -0.0249
-8 -5 20 2.2339 0.0070
-8 -5 21 -2.6871 -0.0009
-8 -5 22 1.6915 0.0094
-8 -5 23 -2.2288 -0.0079
-8 -5 24 0.0431 0.0327
-8 -4 1 -1.2340 0.0115
-8 -4 2 0.9227 -0.0171
-8 -4 3 0.1900 0.0059
-8 -4 4 -2.3807 -0.0386
-8 -4 5 1.2361 0.0318
-8 -4 6 -3.0218 -0.0027
-8 -4 7 -0.8535 -0.0086
-8 -4 8 0.2243 0.0258
-8 -4 9 -3.3368 0.0195
-8 -4 10 2.4272 0.0057
-8 -4 11 0.5986 0.0262
-8 -4 12 -2.0121 0.0221
-8 -4 13 4.7534 0.0184
-8 -4 14 -1.3664 -0.0048
-8 -4 15 -1.6666 0.0247
-8 -4 16 1.9740 -0.0222
-8 -4 17 -2.4113 0.0061
-8 -4 18 -0.3924 -0.0163
-8 -4 19 -1.2098 -0.0107
-8 -4 20 1.7401 -0.0046
-8 -4 21 -1.0026 0.0156
-8 -4 22 1.5314 -0.0169
-8 -4 23 0.5626 0.0139
-8 -4 24 1.1701 -0.0135
-8 -4 25 0.3390 0.0074
-8 -3 1 0.7833 0.0399
-8 -3 2 1.4971 0.0179
-8 -3 3 -1.5218 0.0065
-8 -3 4 -0.6183 0.0176
-8 -3 5 -1.4002 0.0520
-8 -3 6 -3.4049 -0.0273
-8 -3 7 -1.5242 0.0327
-8 -3 8 -1.6493 0.0256
-8 -3 9 -1.4597 0.0021
-8 -3 10 2.5168 0.0181
-8 -3 11 0.1018 0.0197
-8 -3 12 1.0003 0.0183
-8 -3 13 3.9399 -0.0023
-8 -3 14 -2.2338 0.0132
-8 -3 15 0.1847 0.0094
-8 -3 16 -0.5125 0.0045
-8 -3 17 -2.0117 -0.0030
-8 -3 18 -0.8834 0.0150
-8 -3 19 -0.9708 -0.0063
-8 -3 20 0.3443 -0.0094
-8 -3 21 -0.5680 0.0157
-8 -3 22 0.4073 -0.0140
-8 -3 23 -0.6267 0.0149
-8 -3 24 0.3114 -0.0170
-8 -3 25 -1.7341 0.0202
-8 -2 1 1.3747 0.0080
-8 -2 2 -0.1922 0.0323
-8 -2 3 -1.0144 -0.0102
-8 -2 4 2.5196 0.0091
-8 -2 5 -3.0425 0.0115
-8 -2 6 -0.7139 -0.0119
-8 -2 7 1.0451 0.0010
-8 -2 8 -2.0682 0.0125
-8 -2 9 0.7008 -0.0155
-8 -2 10 2.1083 0.0062
-8 -2 11 -0.7793 -0.0058
-8 -2 12 3.1031 -0.0065
-8 -2 13 1.1773 -0.0076
-8 -2 14 -0.7145 0.0092
-8 -2 15 2.2756 -0.0212
-8 -2 16 -2.0350 0.0303
-8 -2 17 0.8837 -0.0135
-8 -2 18 -0.7244 0.0277
-8 -2 19 -0.9041 -0.0068
-8 -2 20 -0.1983 -0.0014
-8 -2 21 -0.6727 0.0066
-8 -2 22 -1.3880 -0.0098
-8 -2 23 -1.9465 -0.0157
-8 -2 24 0.2565 -0.0012
-8 -2 25 -2.9272 0.0030
-8 -1 1 -0.4099 0.0041
-8 -1 2 -2.6545 -0.0074
-8 -1 3 0.8584 -0.0871
-8 -1 4 1.0776 -0.0111
-8 -1 5 -4.3696 -0.0160
-8 -1 6 2.3840 -0.0223
-8 -1 7 1.9548 -0.0359
-8 -1 8 -2.6612 0.0197
-8 -1 9 3.2819 -0.0185
-8 -1 10 0.8894 -0.0224
-8 -1 11 -2.0189 -0.0030
-8 -1 12 3.1455 -0.0107
-8 -1 13 -2.4588 -0.0086
-8 -1 14 -0.5963 -0.0173
-8 -1 15 1.4324 -0.0130
-8 -1 16 -3.4933 0.0092
-8 -1 17 2.4072 -0.0080
-8 -1 18 -1.6730 0.0043
-8 -1 19 -0.1203 0.0192
-8 -1 20 0.0860 0.0097
-8 -1 21 -0.5602 -0.0054
-8 -1 22 -2.1194 0.0040
-8 -1 23 -0.3092 -0.0289
-8 -1 24 -0.5069 -0.0232
-8 -1 25 -2.4364 -0.0232
-8 0 1 -2.4676 0.0739
-8 0 2 -3.2509 -0.0353
-8 0 3 0.5969 -0.0628
-8 0 4 -3.3151 0.0331
-8 0 5 -3.6661 -0.0097
-8 0 6 2.1522 -0.0234
-8 0 7 -0.6936 0.0021
-8 0 8 -1.4285 0.0168
-8 0 9 4.0894 -0.0128
-8 0 10 -1.0072 -0.0094
-8 0 11 -0.9809 0.0129
-8 0 12 2.6118 0.0110
-8 0 13 -4.2155 -0.0003
-8 0 14 0.5038 0.0033
-8 0 15 0.5083 0.0237
-8 0 16 -2.4298 -0.0148
-8 0 17 3.0294 0.0146
-8 0 18 -1.0595 -0.0141
-8 0 19 1.0840 0.0258
-8 0 20 0.3079 0.0069
-8 0 21 -0.3096 -0.0060
-8 0 22 -1.8737 0.0412
-8 0 23 1.2201 0.0076
-8 0 24 -2.4375 -0.0388
-8 0 25 -0.7418 0.0487
-8 1 1 -3.8895 0.0757
-8 1 2 -2.7383 -0.0050
-8 1 3 0.0802 0.0061
-8 1 4 -4.1092 0.0242
-8 1 5 -0.6257 0.0281
-8 1 6 1.1716 -0.0047
-8 1 7 -1.4556 0.0315
-8 1 8 2.3419 0.0093
-8 1 9 2.6021 0.0149
-8 1 10 -0.4913 0.0175
-8 1 11 2.6735 0.0087
-8 1 12 2.2353 0.0320
-8 1 13 -1.6187 0.0158
-8 1 14 3.4728 0.0220
-8 1 15 0.3523 0.0296
-8 1 16 0.6040 -0.0029
-8 1 17 2.4212 0.0112
-8 1 18 -0.7055 -0.0111
-8 1 19 0.4534 -0.0018
-8 1 20 -0.2182 -0.0045
-8 1 21 -0.9124 0.0083
-8 1 22 -1.2241 0.0371
-8 1 23 1.8759 0.0487
-8 1 24 -2.2185 -0.0300
-8 2 1 -6.1586 0.0775
-8 2 2 -2.3321 0.0052
-8 2 3 0.8318 0.0032
-8 2 4 -3.9329 0.0074
-8 2 5 1.9603 0.0542
-8 2 6 0.6192 -0.0117
-8 2 7 -0.2969 0.0223
-8 2 8 3.9934 0.0216
-8 2 9 -0.2117 0.0267
-8 2 10 0.3831 0.0009
-8 2 11 3.3496 0.0149
-8 2 12 -0.5083 0.0208
-8 2 13 0.3469 0.0137
-8 2 14 2.2015 -0.0001
-8 2 15 -1.5120 0.0211
-8 2 16 1.2910 0.0179
-8 2 17 -0.1497 -0.0039
-8 2 18 -1.6078 0.0168
-8 2 19 0.2173 -0.0007
-8 2 20 -0.6377 -0.0030
-8 2 21 -1.2286 0.0191
-8 2 22 0.2910 -0.0023
-8 2 23 1.6956 0.0491
-8 2 24 -0.8622 -0.0305
-8 3 1 -5.9323 0.1076
-8 3 2 -0.5439 -0.0382
-8 3 3 1.5901 0.0032
-8 3 4 -4.8084 0.0206
-8 3 5 3.9841 -0.0013
-8 3 6 -0.9511 -0.0172
-8 3 7 0.5601 -0.0053
-8 3 8 2.7903 0.0131
-8 3 9 -2.5211 -0.0001
-8 3 10 0.3958 -0.0188
-8 3 11 0.6162 0.0256
-8 3 12 -3.3282 -0.0118
-8 3 13 0.0124 0.0002
-8 3 14 -1.3077 -0.0188
-8 3 15 -2.6627 0.0106
-8 3 16 0.3664 0.0085
-8 3 17 -1.4079 -0.0039
-8 3 18 -1.5990 0.0362
-8 3 19 1.2764 0.0159
-8 3 20 -0.9900 0.0055
-8 3 21 -1.3524 0.0174
-8 3 22 0.8684 -0.0095
-8 3 23 -0.7660 0.0147
-8 3 24 -1.2322 -0.0304
-8 4 1 -1.8227 0.0471
-8 4 2 2.5334 -0.0525
-8 4 3 2.6178 -0.0218
-8 4 4 -2.4843 -0.0064
-8 4 5 6.3905 -0.0473
-8 4 6 -1.8158 -0.0118
-8 4 7 2.4429 -0.0362
-8 4 8 2.2635 0.0054
-8 4 9 -2.9123 -0.0221
-8 4 10 1.5616 -0.0060
-8 4 11 -1.4413 0.0069
-8 4 12 -2.5687 -0.0134
-8 4 13 -0.0199 -0.0085
-8 4 14 -2.1229 -0.0106
-8 4 15 -2.0282 -0.0003
-8 4 16 -0.3068 -0.0051
-8 4 17 -1.7840 0.0123
-8 4 18 -1.5581 0.0276
-8 4 19 0.8824 0.0091
-8 4 20 -1.3762 0.0179
-8 4 21 -1.5973 0.0074
-8 4 22 1.4615 -0.0057
-8 4 23 -2.4268 -0.0104
-8 5 1 -0.1255 0.0183
-8 5 2 4.1853 -0.0313
-8 5 3 3.3639 -0.0592
-8 5 4 1.7752 0.0101
-8 5 5 6.2170 -0.0068
-8 5 6 -1.2536 -0.0231
-8 5 7 4.3493 -0.0023
-8 5 8 1.3679 0.0199
-8 5 9 -2.4028 -0.0228
-8 5 10 2.5290 0.0155
-8 5 11 -2.2200 -0.0079
-8 5 12 -0.2298 0.0115
-8 5 13 -0.0792 -0.0057
-8 5 14 -0.8497 0.0107
-8 5 15 -0.8809 -0.0004
-8 5 16 -0.2176 0.0014
-8 5 17 -1.8273 0.0245
-8 5 18 -0.3480 -0.0050
-8 5 19 -0.0618 -0.0007
-8 5 20 0.0068 0.0194
-8 5 21 -0.4011 -0.0136
-8 5 22 3.1580 -0.0093
-8 5 23 -1.2450 0.0015
-8 6 1 -2.4673 0.0590
-8 6 2 3.6771 -0.0360
-8 6 3 2.3074 -0.0011
-8 6 4 2.6665 0.0486
-8 6 5 2.4823 0.0162
-8 6 6 -0.4044 -0.0156
-8 6 7 3.8871 0.0524
-8 6 8 -1.1874 0.0006
-8 6 9 -0.8211 -0.0030
-8 6 10 1.7894 0.0176
-8 6 11 -2.5630 -0.0060
-8 6 12 1.3313 0.0164
-8 6 13 -1.3038 0.0028
-8 6 14 0.4319 0.0082
-8 6 15 -0.1246 -0.0068
-8 6 16 0.0942 0.0067
-8 6 17 -0.6338 0.0070
-8 6 18 1.3450 -0.0293
-8 6 19 -0.7401 0.0130
-8 6 20 1.4318 0.0106
-8 6 21 -0.4233 -0.0132
-8 6 22 2.3131 0.0272
-8 7 1 -3.3751 0.0284
-8 7 2 2.0605 -0.0408
-8 7 3 0.1103 0.0402
-8 7 4 0.7786 0.0009
-8 7 5 -1.0670 -0.0057
-8 7 6 -0.1324 0.0055
-8 7 7 0.9026 0.0207
-8 7 8 -3.1740 -0.0184
-8 7 9 0.4624 0.0197
-8 7 10 -0.7020 -0.0060
-8 7 11 -3.1204 -0.0011
-8 7 12 1.6623 0.0125
-8 7 13 -3.6976 0.0043
-8 7 14 0.6146 -0.0021
-8 7 15 -0.2660 -0.0009
-8 7 16 -0.5481 0.0185
-8 7 17 0.3468 -0.0009
-8 7 18 1.1124 -0.0012
-8 7 19 -0.7066 0.0332
-8 7 20 0.5337 0.0117
-8 7 21 -1.9289 0.0065
-8 7 22 0.3042 0.0556
-8 8 1 -1.5202 -0.0083
-8 8 2 0.3923 -0.0270
-8 8 3 -0.4654 -0.0018
-8 8 4 -0.0043 -0.0231
-8 8 5 -2.4807 -0.0200
-8 8 6 -0.4916 -0.0046
-8 8 7 -2.0595 -0.0240
-8 8 8 -3.2742 0.0049
-8 8 9 -0.0775 0.0035
-8 8 10 -2.3222 -0.0173
-8 8 11 -2.0367 0.0085
-8 8 12 2.1582 0.0006
-8 8 13 -3.6914 0.0021
-8 8 14 1.8802 0.0010
-8 8 15 0.4426 0.0099
-8 8 16 -0.8846 0.0236
-8 8 17 1.4095 0.0122
-8 8 18 0.7258 0.0134
-8 8 19 0.6566 0.0238
-8 8 20 -0.6876 -0.0091
-8 8 21 -0.7746 -0.0034
-8 9 1 0.1418 -0.0122
-8 9 2 0.4934 -0.0104
-8 9 3 1.4915 0.0067
-8 9 4 -0.1094 0.0105
-8 9 5 -2.1175 -0.0266
-8 9 6 0.0747 -0.0006
-8 9 7 -2.4233 -0.0082
-8 9 8 -1.5166 0.0110
-8 9 9 0.7296 -0.0158
-8 9 10 -0.9559 -0.0044
-8 9 11 1.2127 0.0024
-8 9 12 2.5698 -0.0272
-8 9 13 -1.2017 0.0066
-8 9 14 2.7201 -0.0171
-8 9 15 -0.0299 -0.0044
-8 9 16 -1.2375 0.0063
-8 9 17 1.2739 0.0043
-8 9 18 -0.7390 -0.0207
-8 9 19 0.9697 0.0122
-8 9 20 -1.3226 -0.0458
-8 10 1 -0.0952 -0.0566
-8 10 2 1.4464 0.0050
-8 10 3 1.8495 0.0148
-8 10 4 -1.6584 -0.0099
-8 10 5 -0.6749 -0.0284
-8 10 6 0.6446 0.0111
-8 10 7 -1.9032 -0.0063
-8 10 8 0.6255 -0.0019
-8 10 9 1.6967 -0.0057
-8 10 10 -0.8378 -0.0031
-8 10 11 2.0676 -0.0041
-8 10 12 -0.0560 -0.0248
-8 10 13 -1.4648 0.0096
-8 10 14 0.4775 -0.0251
-8 10 15 -2.5662 -0.0116
-8 10 16 -1.6313 0.0052
-8 10 17 -0.4716 -0.0174
-8 10 18 -2.3265 -0.0164
-8 10 19 0.7187 0.0150
-8 11 1 -0.8356 -0.0737
-8 11 2 1.3401 -0.0070
-8 11 3 -0.4157 -0.0320
-8 11 4 -1.7989 -0.0275
-8 11 5 0.5727 -0.0285
-8 11 6 -0.1377 -0.0057
-8 11 7 -1.6740 -0.0054
-8 11 8 1.0868 0.0080
-8 11 9 -0.2736 -0.0014
-8 11 10 -2.2615 0.0093
-8 11 11 0.7969 0.0094
-8 11 12 -2.7675 -0.0022
-8 11 13 -1.6051 0.0012
-8 11 14 0.6433 0.0022
-8 11 15 -1.7638 -0.0170
-8 11 16 0.3098 0.0214
-8 11 17 0.4051 -0.0313
-8 11 18 -0.5382 0.0320
-8 12 1 -0.1256 -0.0331
-8 12 2 1.0846 -0.0086
-8 12 3 -1.3645 0.0062
-8 12 4 0.2696 0.0049
-8 12 5 1.1348 -0.0052
-8 12 6 -0.6370 0.0034
-8 12 7 0.1211 0.0345
-8 12 8 0.2717 0.0086
-8 12 9 -0.7703 -0.0030
-8 12 10 -1.0415 0.0286
-8 12 11 0.8761 -0.0016
-8 12 12 -2.0173 -0.0105
-8 12 13 1.1034 -0.0028
-8 12 14 2.6787 0.0023
-8 12 15 0.3511 -0.0199
-8 12 16 1.6031 0.0253
-8 12 17 2.1155 -0.0236
-8 13 1 -0.0889 -0.0338
-8 13 2 0.1467 0.0161
-8 13 3 -1.3142 0.0584
-8 13 4 -0.2199 -0.0076
-8 13 5 1.5225 0.0276
-8 13 6 -1.4414 0.0054
-8 13 7 2.5422 0.0310
-8 13 8 -0.7800 -0.0159
-8 13 9 1.1020 -0.0148
-8 13 10 0.4641 -0.0010
-8 13 11 0.3110 -0.0237
-8 13 12 -1.2572 -0.0271
-8 13 13 1.0672 0.0102
-8 13 14 1.0562 -0.0147
-8 13 15 -0.6632 0.0169
-8 14 1 -0.8688 -0.0663
-8 14 2 -0.9242 0.0110
-8 14 3 -1.3291 0.0081
-8 14 4 -2.3083 -0.0258
-8 14 5 1.2353 0.0033
-8 14 6 -3.4689 -0.0186
-8 14 7 2.4092 -0.0052
-8 14 8 -2.6829 -0.0188
-8 14 9 0.1964 -0.0357
-8 14 10 0.8260 -0.0216
-8 14 11 -1.9634 -0.0078
-8 14 12 -0.7748 -0.0202
-8 14 13 -0.4434 0.0173
-8 14 14 0.2597 0.0038
-8 15 1 0.4822 -0.0591
-8 15 2 -0.4534 0.0073
-8 15 3 -0.8384 -0.0253
-8 15 4 -1.4160 0.0072
-8 15 5 -0.7682 -0.0403
-8 15 6 -3.3387 -0.0010
-8 15 7 -0.0479 -0.0013
-8 15 8 -4.0335 -0.0023
-8 15 9 -1.6268 -0.0208
-8 15 10 2.4356 0.0068
-8 15 11 -3.3751 0.0075
-8 15 12 1.8041 -0.0042
-8 16 1 2.1645 -0.0321
-8 16 2 -0.1997 0.0055
-8 16 3 -0.3981 -0.0107
-8 16 4 1.7942 0.0057
-8 16 5 -2.1532 -0.0145
-8 16 6 0.8255 -0.0045
-8 16 7 -0.6268 0.0258
-8 16 8 -2.3290 -0.0024
-8 16 9 -0.2301 0.0082
-8 16 10 2.9882 0.0146
-8 16 11 -3.0673 0.0034
-8 17 1 2.8231 0.0046
-8 17 2 -0.2425 -0.0235
-8 17 3 0.6553 0.0168
-8 17 4 3.3565 -0.0156
-8 17 5 -1.3436 0.0472
-8 17 6 4.1252 -0.0488
-8 17 7 0.8298 0.0490
-8 17 8 -0.5952 -0.0083
-8 17 9 1.4434 -0.0032
-8 18 1 2.9444 0.0255
-8 18 2 -0.5747 -0.0180
-8 18 3 1.2174 0.0347
-8 18 4 0.8655 -0.0039
-8 18 5 -1.3483 0.0382
-8 18 6 2.8065 -0.0369
-8 19 1 1.2497 -0.0141
-8 19 2 -1.8452 0.0227
-8 19 3 0.6339 -0.0205
-7 -14 6 -0.3422 0.0533
-7 -14 7 -0.3471 -0.0084
-7 -14 8 0.3083 -0.0274
-7 -14 9 0.3150 0.0604
-7 -14 10 -0.4977 -0.0449
-7 -14 11 2.7770 -0.0041
-7 -14 12 -0.0585 0.0278
-7 -14 13 0.3073 -0.0938
-7 -13 1 -0.7239 -0.0740
-7 -13 2 0.4921 0.0563
-7 -13 3 -1.8426 -0.0665
-7 -13 4 3.0016 0.0334
-7 -13 5 -2.5618 -0.0250
-7 -13 6 0.5211 0.0142
-7 -13 7 1.9845 0.0076
-7 -13 8 -0.2639 -0.0219
-7 -13 9 1.8779 0.0391
-7 -13 10 -1.1526 -0.0537
-7 -13 11 3.3253 0.0231
-7 -13 12 -1.3758 0.0086
-7 -13 13 1.7029 -0.0616
-7 -13 14 0.8525 0.0854
-7 -13 15 1.8179 -0.0638
-7 -13 16 1.3628 0.0634
-7 -13 17 2.6822 0.0023
-7 -12 1 -2.2042 -0.0469
-7 -12 2 -0.7253 0.0454
-7 -12 3 -2.8093 -0.0144
-7 -12 4 1.7389 0.0156
-7 -12 5 -2.6274 -0.0273
-7 -12 6 0.2832 -0.0016
-7 -12 7 2.7543 0.0115
-7 -12 8 -0.1021 -0.0156
-7 -12 9 2.5410 0.0119
-7 -12 10 -0.8802 -0.0318
-7 -12 11 2.7233 0.0165
-7 -12 12 -0.9915 -0.0055
-7 -12 13 1.3429 -0.0563
-7 -12 14 0.8030 0.0736
-7 -12 15 2.0070 -0.0185
-7 -12 16 2.8105 0.0212
-7 -12 17 2.6369 0.0455
-7 -12 18 3.2973 0.0600
-7 -12 19 1.2703 -0.0867
-7 -11 1 -0.3836 -0.0388
-7 -11 2 -0.6833 0.0385
-7 -11 3 -1.9766 0.0429
-7 -11 4 0.3290 -0.0416
-7 -11 5 -2.7802 0.0021
-7 -11 6 -1.2884 -0.0076
-7 -11 7 0.7513 -0.0271
-7 -11 8 0.5443 0.0054
-7 -11 9 -0.1237 -0.0039
-7 -11 10 0.0838 -0.0032
-7 -11 11 0.9962 0.0095
-7 -11 12 -0.9038 0.0079
-7 -11 13 -0.1514 -0.0423
-7 -11 14 -0.0748 0.0475
-7 -11 15 -0.4065 -0.0204
-7 -11 16 1.3670 -0.0152
-7 -11 17 -0.1743 0.0481
-7 -11 18 2.3405 0.0066
-7 -11 19 -0.9763 -0.0820
-7 -11 20 1.7477 0.0987
-7 -11 21 -0.2208 -0.0734
-7 -10 1 -0.2305 -0.0276
-7 -10 2 -0.8963 0.0080
-7 -10 3 0.0277 0.0180
-7 -10 4 0.4198 -0.0260
-7 -10 5 -1.7447 0.0117
-7 -10 6 -0.4567 -0.0153
-7 -10 7 -0.7138 -0.0299
-7 -10 8 1.3208 0.0130
-7 -10 9 -1.7778 -0.0107
-7 -10 10 -0.4883 -0.0134
-7 -10 11 0.3373 0.0231
-7 -10 12 -1.0848 0.0059
-7 -10 13 -0.2315 -0.0394
-7 -10 14 -0.0955 0.0236
-7 -10 15 -1.2472 -0.0386
-7 -10 16 -0.1936 -0.0338
-7 -10 17 -1.4756 0.0164
-7 -10 18 -0.9324 -0.0564
-7 -10 19 -1.8624 -0.0009
-7 -10 20 -0.5387 0.0129
-7 -10 21 -0.3301 0.0054
-7 -10 22 -0.8779 -0.0396
-7 -9 1 -2.5156 -0.0283
-7 -9 2 0.4930 0.0094
-7 -9 3 1.2457 0.0225
-7 -9 4 1.4414 0.0227
-7 -9 5 1.5593 -0.0118
-7 -9 6 1.0248 0.0219
-7 -9 7 0.2464 -0.0021
-7 -9 8 1.4780 -0.0026
-7 -9 9 -0.7922 0.0003
-7 -9 10 -2.5240 -0.0278
-7 -9 11 1.9439 0.0333
-7 -9 12 -1.0411 -0.0228
-7 -9 13 0.6665 -0.0281
-7 -9 14 1.9437 0.0335
-7 -9 15 0.3367 -0.0437
-7 -9 16 0.2148 -0.0051
-7 -9 17 0.8962 0.0284
-7 -9 18 -1.6852 -0.0482
-7 -9 19 0.4240 0.0612
-7 -9 20 -0.1640 -0.0188
-7 -9 21 0.8637 0.0485
-7 -9 22 2.1502 -0.0043
-7 -9 23 0.6402 0.0526
-7 -8 1 -3.1765 -0.0481
-7 -8 2 1.9060 0.0344
-7 -8 3 0.2844 0.0069
-7 -8 4 0.1795 -0.0197
-7 -8 5 2.3004 -0.0185
-7 -8 6 -0.5211 0.0321
-7 -8 7 0.1550 -0.0188
-7 -8 8 0.1140 0.0186
-7 -8 9 0.5003 0.0066
-7 -8 10 -3.0084 -0.0119
-7 -8 11 3.2567 0.0243
-7 -8 12 -0.2691 -0.0336
-7 -8 13 1.3466 -0.0000
-7 -8 14 3.5323 0.0229
-7 -8 15 0.9745 -0.0362
-7 -8 16 1.4297 0.0390
-7 -8 17 2.6510 0.0204
-7 -8 18 -0.5271 -0.0188
-7 -8 19 1.0556 0.0346
-7 -8 20 0.8350 0.0020
-7 -8 21 -1.0640 -0.0041
-7 -8 22 2.5629 0.0208
-7 -8 23 -2.4929 0.0299
-7 -8 24 1.3736 -0.0205
-7 -7 1 -3.2605 -0.0016
-7 -7 2 0.3167 -0.0122
-7 -7 3 -1.2887 -0.0226
-7 -7 4 -2.9251 -0.0450
-7 -7 5 0.6740 -0.0036
-7 -7 6 -2.0181 -0.0060
-7 -7 7 -2.5699 -0.0148
-7 -7 8 0.2832 0.0454
-7 -7 9 0.1817 -0.0239
-7 -7 10 -3.1812 0.0037
-7 -7 11 2.5975 0.0020
-7 -7 12 -0.4739 -0.0357
-7 -7 13 0.3240 0.0057
-7 -7 14 1.9065 -0.0151
-7 -7 15 -0.0909 -0.0079
-7 -7 16 1.1600 0.0270
-7 -7 17 0.8243 -0.0181
-7 -7 18 0.1638 -0.0013
-7 -7 19 -0.9426 -0.0158
-7 -7 20 -0.1631 0.0108
-7 -7 21 -3.9176 -0.0395
-7 -7 22 -0.0536 0.0335
-7 -7 23 -4.8608 0.0476
-7 -7 24 -1.4896 -0.0257
-7 -6 1 -2.6878 0.0382
-7 -6 2 -1.1136 -0.0385
-7 -6 3 -1.0101 0.0332
-7 -6 4 -2.7252 -0.0112
-7 -6 5 0.6119 0.0181
-7 -6 6 -1.2569 -0.0045
-7 -6 7 -3.9209 0.0306
-7 -6 8 2.5003 0.0149
-7 -6 9 -2.0558 -0.0228
-7 -6 10 -3.3646 0.0141
-7 -6 11 2.4806 -0.0031
-7 -6 12 -2.4851 -0.0171
-7 -6 13 0.0243 0.0169
-7 -6 14 0.2069 -0.0105
-7 -6 15 -0.4607 0.0208
-7 -6 16 0.0677 -0.0070
-7 -6 17 -0.4477 -0.0094
-7 -6 18 0.8416 0.0023
-7 -6 19 -1.3070 -0.0188
-7 -6 20 -0.4286 0.0081
-7 -6 21 -0.8164 -0.0051
-7 -6 22 -0.4948 0.0251
-7 -6 23 -1.5890 0.0486
-7 -6 24 -0.2455 -0.0336
-7 -6 25 1.3418 0.0921
-7 -5 1 -0.2062 -0.0169
-7 -5 2 -0.1030 0.0358
-7 -5 3 -0.4383 0.0244
-7 -5 4 -0.7046 -0.0040
-7 -5 5 0.2007 0.0362
-7 -5 6 -0.7786 -0.0091
-7 -5 7 -2.7182 0.0334
-7 -5 8 3.2956 -0.0092
-7 -5 9 -2.4581 0.0163
-7 -5 10 -0.1790 0.0192
-7 -5 11 3.7578 0.0071
-7 -5 12 -2.3930 0.0239
-7 -5 13 2.5460 0.0204
-7 -5 14 -0.0680 0.0044
-7 -5 15 -0.5127 0.0140
-7 -5 16 -0.8708 -0.0069
-7 -5 17 -0.1825 0.0043
-7 -5 18 -0.1656 0.0003
-7 -5 19 -0.3120 -0.0014
-7 -5 20 0.1542 0.0109
-7 -5 21 3.2348 0.0058
-7 -5 22 -0.2926 -0.0022
-7 -5 23 2.0898 -0.0028
-7 -5 24 2.6827 -0.0349
-7 -5 25 0.8238 -0.0013
-7 -4 1 2.4527 -0.0231
-7 -4 2 0.8609 0.0706
-7 -4 3 -1.6977 -0.0489
-7 -4 4 0.0087 0.0258
-7 -4 5 -0.8642 0.0088
-7 -4 6 -1.4286 -0.0287
-7 -4 7 -1.4652 0.0122
-7 -4 8 2.9043 0.0098
-7 -4 9 -0.6249 0.0096
-7 -4 10 3.2388 0.0090
-7 -4 11 3.1501 0.0094
-7 -4 12 0.1634 0.0227
-7 -4 13 3.2509 -0.0099
-7 -4 14 -0.9948 0.0018
-7 -4 15 -0.3456 -0.0000
-7 -4 16 -1.4951 0.0114
-7 -4 17 -0.0022 -0.0059
-7 -4 18 -1.4694 0.0204
-7 -4 19 0.3082 0.0021
-7 -4 20 -0.6801 0.0154
-7 -4 21 2.3896 -0.0125
-7 -4 22 -1.6552 0.0041
-7 -4 23 0.6019 -0.0262
-7 -4 24 1.8756 -0.0056
-7 -4 25 -3.6151 -0.0404
-7 -3 1 4.2551 0.0110
-7 -3 2 -1.2970 0.0044
-7 -3 3 -2.0483 -0.0321
-7 -3 4 1.8984 0.0345
-7 -3 5 -1.0347 -0.0373
-7 -3 6 -0.7705 0.0110
-7 -3 7 0.3582 -0.0058
-7 -3 8 2.6240 0.0191
-7 -3 9 0.0231 -0.0093
-7 -3 10 3.1827 -0.0064
-7 -3 11 0.6823 0.0070
-7 -3 12 1.5705 -0.0190
-7 -3 13 1.2636 -0.0169
-7 -3 14 -1.0641 -0.0037
-7 -3 15 1.3762 -0.0106
-7 -3 16 -1.3920 0.0072
-7 -3 17 1.3767 -0.0064
-7 -3 18 -0.4218 0.0175
-7 -3 19 -0.0476 -0.0019
-7 -3 20 -1.5057 0.0018
-7 -3 21 0.9030 -0.0062
-7 -3 22 -3.2675 0.0185
-7 -3 23 -1.4314 -0.0168
-7 -3 24 0.9157 0.0253
-7 -3 25 -3.9858 -0.0102
-7 -2 1 3.7158 0.0027
-7 -2 2 -6.0356 -0.0450
-7 -2 3 0.2723 -0.0190
-7 -2 4 2.7837 -0.0071
-7 -2 5 -2.4562 -0.0057
-7 -2 6 2.1803 0.0325
-7 -2 7 1.6710 -0.0099
-7 -2 8 1.2539 0.0206
-7 -2 9 0.4854 0.0124
-7 -2 10 1.4287 -0.0162
-7 -2 11 -1.5594 0.0092
-7 -2 12 0.9785 -0.0178
-7 -2 13 -0.6989 0.0007
-7 -2 14 -1.0573 -0.0156
-7 -2 15 1.6109 -0.0167
-7 -2 16 -1.8579 -0.0097
-7 -2 17 2.0482 -0.0028
-7 -2 18 0.0670 -0.0163
-7 -2 19 -1.4611 0.0058
-7 -2 20 -0.1906 -0.0126
-7 -2 21 1.1200 0.0037
-7 -2 22 -3.8576 -0.0084
-7 -2 23 1.0837 -0.0182
-7 -2 24 1.2757 0.0005
-7 -2 25 -0.7472 -0.0105
-7 -1 1 0.5696 0.0524
-7 -1 2 -8.1811 -0.0187
-7 -1 3 2.0180 -0.0145
-7 -1 4 -0.5969 0.0234
-7 -1 5 -4.1247 0.0529
-7 -1 6 4.4463 -0.0086
-7 -1 7 -0.8247 0.0321
-7 -1 8 0.3037 0.0169
-7 -1 9 1.7221 0.0229
-7 -1 10 -0.5650 -0.0073
-7 -1 11 -2.1695 0.0125
-7 -1 12 0.7552 0.0303
-7 -1 13 -1.9232 -0.0003
-7 -1 14 -1.0799 0.0029
-7 -1 15 0.6224 0.0071
-7 -1 16 -1.7549 -0.0029
-7 -1 17 1.4701 -0.0004
-7 -1 18 0.2444 -0.0102
-7 -1 19 -1.9522 0.0138
-7 -1 20 2.0911 0.0041
-7 -1 21 0.9489 -0.0027
-7 -1 22 -3.0695 -0.0076
-7 -1 23 4.0222 0.0098
-7 -1 24 -0.5729 -0.0424
-7 -1 25 0.5898 0.0124
-7 0 1 -2.2604 0.0768
-7 0 2 -5.9881 0.0148
-7 0 3 2.2370 0.0263
-7 0 4 -3.2512 0.0295
-7 0 5 -1.9070 0.0347
-7 0 6 4.4130 -0.0298
-7 0 7 -3.6299 0.0375
-7 0 8 2.6745 -0.0060
-7 0 9 1.8859 0.0056
-7 0 10 -1.2675 0.0030
-7 0 11 0.3470 0.0056
-7 0 12 1.5799 0.0400
-7 0 13 -1.2349 -0.0015
-7 0 14 1.4609 0.0311
-7 0 15 0.7172 0.0268
-7 0 16 -0.2526 0.0134
-7 0 17 1.6494 0.0003
-7 0 18 0.3716 0.0153
-7 0 19 -1.9991 -0.0002
-7 0 20 2.3323 0.0170
-7 0 21 -0.1882 -0.0088
-7 0 22 -2.2815 0.0327
-7 0 23 3.8596 0.0476
-7 0 24 -2.3766 -0.0580
-7 0 25 0.5526 0.0883
-7 1 1 -3.8305 0.0329
-7 1 2 -3.3848 -0.0031
-7 1 3 3.3318 -0.0137
-7 1 4 -2.8232 -0.0295
-7 1 5 2.7751 -0.0029
-7 1 6 3.0640 -0.0246
-7 1 7 -2.8012 -0.0189
-7 1 8 5.0955 0.0001
-7 1 9 -0.1116 -0.0044
-7 1 10 -1.3219 -0.0126
-7 1 11 2.2855 0.0011
-7 1 12 -0.3585 0.0027
-7 1 13 -0.6812 0.0068
-7 1 14 2.2858 0.0032
-7 1 15 -1.1740 0.0198
-7 1 16 -0.1417 0.0104
-7 1 17 1.3572 -0.0030
-7 1 18 -1.9518 0.0097
-7 1 19 -1.4710 -0.0044
-7 1 20 0.5070 -0.0013
-7 1 21 -0.8938 -0.0125
-7 1 22 -1.9461 0.0347
-7 1 23 2.8344 0.0396
-7 1 24 -1.5189 -0.0636
-7 1 25 0.7988 0.1285
-7 2 1 -3.1684 0.0799
-7 2 2 -1.0329 -0.0545
-7 2 3 5.2196 -0.0547
-7 2 4 -2.4391 0.0069
-7 2 5 5.8084 -0.0248
-7 2 6 0.9458 -0.0107
-7 2 7 -0.8975 -0.0308
-7 2 8 3.9587 0.0253
-7 2 9 -2.7868 -0.0040
-7 2 10 -1.8523 -0.0212
-7 2 11 0.9142 0.0105
-7 2 12 -3.9939 -0.0142
-7 2 13 -1.3046 -0.0050
-7 2 14 0.0076 -0.0334
-7 2 15 -3.6210 0.0071
-7 2 16 -0.5205 -0.0081
-7 2 17 0.7496 -0.0077
-7 2 18 -3.6939 -0.0037
-7 2 19 0.9376 0.0200
-7 2 20 -1.2104 -0.0231
-7 2 21 -0.8375 -0.0137
-7 2 22 -1.6981 0.0155
-7 2 23 1.2291 0.0162
-7 2 24 -0.7028 -0.0715
-7 3 1 1.8602 0.1061
-7 3 2 2.4960 -0.0640
-7 3 3 6.1965 0.0001
-7 3 4 -1.0677 0.0506
-7 3 5 6.6810 -0.0301
-7 3 6 -0.6216 0.0240
-7 3 7 -0.0250 -0.0012
-7 3 8 2.2121 0.0286
-7 3 9 -3.7436 0.0120
-7 3 10 -0.9398 -0.0009
-7 3 11 -0.2920 0.0166
-7 3 12 -4.0776 0.0070
-7 3 13 -0.3961 -0.0245
-7 3 14 -0.9943 -0.0150
-7 3 15 -3.3946 -0.0048
-7 3 16 -0.0642 -0.0134
-7 3 17 -0.2338 -0.0123
-7 3 18 -3.3569 0.0006
-7 3 19 2.1666 0.0278
-7 3 20 -1.6988 -0.0323
-7 3 21 -0.8770 -0.0058
-7 3 22 -0.4434 0.0063
-7 3 23 -0.0929 0.0009
-7 3 24 -0.3244 -0.0731
-7 4 1 6.7421 0.0590
-7 4 2 3.2035 -0.0156
-7 4 3 5.2727 0.0190
-7 4 4 1.9678 0.0291
-7 4 5 5.0425 0.0245
-7 4 6 -1.4831 0.0225
-7 4 7 0.0529 0.0192
-7 4 8 1.4176 0.0272
-7 4 9 -4.1607 0.0214
-7 4 10 0.4825 0.0028
-7 4 11 -0.5261 0.0165
-7 4 12 -2.2969 0.0198
-7 4 13 1.1468 -0.0195
-7 4 14 -1.3097 0.0207
-7 4 15 -1.8414 -0.0055
-7 4 16 -0.0237 0.0012
-7 4 17 -2.0728 -0.0104
-7 4 18 -1.8591 0.0081
-7 4 19 1.5883 0.0006
-7 4 20 -0.6637 -0.0244
-7 4 21 0.1327 0.0005
-7 4 22 2.2580 -0.0077
-7 4 23 0.3963 0.0026
-7 4 24 0.5395 -0.0509
-7 5 1 5.3107 0.0820
-7 5 2 -1.2580 -0.0228
-7 5 3 3.3207 -0.0047
-7 5 4 2.5258 0.0364
-7 5 5 0.6573 0.0382
-7 5 6 -2.1027 -0.0249
-7 5 7 -0.0776 0.0314
-7 5 8 0.0410 0.0029
-7 5 9 -4.6112 -0.0029
-7 5 10 1.1306 -0.0111
-7 5 11 -1.1837 0.0124
-7 5 12 -1.5022 0.0022
-7 5 13 1.5191 0.0016
-7 5 14 -1.9467 0.0220
-7 5 15 0.7220 -0.0010
-7 5 16 -0.2641 0.0083
-7 5 17 -1.8520 -0.0054
-7 5 18 0.7936 0.0069
-7 5 19 0.6140 -0.0171
-7 5 20 0.0239 0.0065
-7 5 21 1.2703 0.0014
-7 5 22 1.3850 0.0010
-7 5 23 0.5917 0.0303
-7 6 1 1.0517 0.0706
-7 6 2 -5.1505 -0.0783
-7 6 3 1.8686 -0.0007
-7 6 4 -0.8770 0.0139
-7 6 5 -3.0654 -0.0279
-7 6 6 -2.0263 -0.0299
-7 6 7 -1.0497 0.0118
-7 6 8 -1.2467 -0.0230
-7 6 9 -3.5979 -0.0115
-7 6 10 1.3864 -0.0004
-7 6 11 -2.3168 -0.0001
-7 6 12 -0.4997 0.0000
-7 6 13 0.4580 0.0161
-7 6 14 -2.3963 0.0031
-7 6 15 3.0787 0.0027
-7 6 16 -1.1445 0.0095
-7 6 17 0.1346 -0.0032
-7 6 18 1.6223 0.0122
-7 6 19 -0.8452 -0.0069
-7 6 20 -0.9330 0.0257
-7 6 21 -0.0077 0.0038
-7 6 22 -3.1466 0.0109
-7 7 1 -0.1923 0.0080
-7 7 2 -4.9732 -0.0614
-7 7 3 0.8596 -0.0192
-7 7 4 -3.9391 -0.0339
-7 7 5 -3.7230 -0.0366
-7 7 6 -2.3219 -0.0150
-7 7 7 -3.0672 -0.0199
-7 7 8 -1.1148 0.0001
-7 7 9 -2.2547 -0.0027
-7 7 10 0.8681 0.0101
-7 7 11 -2.3376 -0.0092
-7 7 12 1.7540 0.0128
-7 7 13 -1.3139 0.0080
-7 7 14 -1.8172 -0.0059
-7 7 15 4.2190 0.0089
-7 7 16 -2.6594 0.0061
-7 7 17 1.1413 -0.0007
-7 7 18 1.0063 0.0119
-7 7 19 -1.0799 -0.0043
-7 7 20 -1.6493 0.0006
-7 7 21 -0.7900 0.0025
-7 7 22 -3.9419 -0.0250
-7 8 1 0.3209 0.0263
-7 8 2 -2.9940 -0.0171
-7 8 3 1.6038 -0.0204
-7 8 4 -3.2766 -0.0046
-7 8 5 -2.4003 0.0018
-7 8 6 -1.7067 -0.0208
-7 8 7 -2.6748 -0.0010
-7 8 8 0.5682 0.0154
-7 8 9 -0.2890 -0.0065
-7 8 10 1.0465 0.0023
-7 8 11 0.4689 -0.0097
-7 8 12 3.8020 -0.0052
-7 8 13 -2.1800 -0.0081
-7 8 14 0.3246 -0.0095
-7 8 15 3.5966 -0.0025
-7 8 16 -4.2183 -0.0088
-7 8 17 1.1034 0.0040
-7 8 18 0.5954 -0.0089
-7 8 19 -1.1687 -0.0097
-7 8 20 -1.3068 -0.0190
-7 8 21 0.4766 0.0033
-7 9 1 -0.9150 0.0157
-7 9 2 -1.0842 -0.0087
-7 9 3 3.3731 0.0171
-7 9 4 -2.1828 0.0175
-7 9 5 -0.6551 0.0045
-7 9 6 1.0988 -0.0015
-7 9 7 -0.6016 0.0228
-7 9 8 2.1395 -0.0030
-7 9 9 2.2123 0.0094
-7 9 10 0.4149 0.0005
-7 9 11 2.7293 -0.0118
-7 9 12 2.1411 -0.0122
-7 9 13 -2.8498 -0.0057
-7 9 14 1.1652 -0.0074
-7 9 15 0.4625 -0.0134
-7 9 16 -4.4446 -0.0041
-7 9 17 0.7145 0.0107
-7 9 18 -0.9478 -0.0109
-7 9 19 -1.5867 -0.0045
-7 9 20 -0.9264 0.0069
-7 10 1 -3.3405 -0.0561
-7 10 2 -0.2004 -0.0142
-7 10 3 2.2398 -0.0110
-7 10 4 -3.0828 -0.0148
-7 10 5 0.5698 -0.0098
-7 10 6 1.9894 0.0075
-7 10 7 -1.1516 0.0010
-7 10 8 1.8184 -0.0035
-7 10 9 1.7061 0.0196
-7 10 10 -3.0800 0.0020
-7 10 11 3.2177 -0.0123
-7 10 12 -1.8288 0.0163
-7 10 13 -1.8998 -0.0001
-7 10 14 1.8057 0.0084
-7 10 15 -0.2200 0.0060
-7 10 16 -1.1026 0.0123
-7 10 17 1.2053 0.0213
-7 10 18 -0.9509 0.0108
-7 10 19 0.0619 -0.0025
-7 11 1 -3.8619 -0.0414
-7 11 2 -0.0928 -0.0188
-7 11 3 -0.0266 -0.0257
-7 11 4 -2.9755 -0.0050
-7 11 5 1.2958 -0.0160
-7 11 6 -0.0810 -0.0059
-7 11 7 -1.5803 -0.0054
-7 11 8 0.5466 -0.0057
-7 11 9 -0.3372 -0.0047
-7 11 10 -4.4892 -0.0023
-7 11 11 5.0829 -0.0154
-7 11 12 -3.7072 0.0144
-7 11 13 2.0728 -0.0016
-7 11 14 4.0328 0.0129
-7 11 15 1.7969 0.0270
-7 11 16 2.0030 -0.0016
-7 11 17 1.8741 0.0399
-7 11 18 0.7098 0.0067
-7 12 1 -3.0144 -0.0070
-7 12 2 -0.5556 -0.0069
-7 12 3 -0.3691 0.0227
-7 12 4 -2.0166 0.0089
-7 12 5 1.8936 -0.0157
-7 12 6 -1.4833 0.0028
-7 12 7 1.0657 -0.0055
-7 12 8 -0.0946 -0.0327
-7 12 9 -0.3815 -0.0136
-7 12 10 -2.1083 -0.0193
-7 12 11 5.1905 -0.0249
-7 12 12 -4.3761 -0.0073
-7 12 13 3.1225 -0.0011
-7 12 14 3.2306 0.0024
-7 12 15 -0.0602 0.0258
-7 12 16 1.0172 -0.0290
-7 12 17 0.8207 0.0488
-7 13 1 -2.4011 -0.0449
-7 13 2 -1.0558 0.0001
-7 13 3 -0.2003 -0.0037
-7 13 4 -1.7052 -0.0049
-7 13 5 1.4829 -0.0138
-7 13 6 -1.9897 0.0119
-7 13 7 3.0519 -0.0240
-7 13 8 -0.6334 -0.0224
-7 13 9 -0.9033 0.0026
-7 13 10 0.5667 -0.0297
-7 13 11 1.4349 -0.0154
-7 13 12 -4.0315 0.0113
-7 13 13 0.0059 -0.0188
-7 13 14 1.1374 0.0166
-7 13 15 -2.8468 0.0030
-7 14 1 -0.4380 -0.0415
-7 14 2 0.2548 0.0020
-7 14 3 -0.7246 -0.0245
-7 14 4 -0.3203 0.0190
-7 14 5 -1.1973 -0.0059
-7 14 6 -2.6606 0.0204
-7 14 7 2.5058 -0.0134
-7 14 8 -2.1593 0.0127
-7 14 9 -2.2391 0.0097
-7 14 10 3.7420 -0.0175
-7 14 11 -0.9279 -0.0005
-7 14 12 -0.7743 0.0248
-7 14 13 -0.4619 -0.0545
-7 14 14 2.3174 0.0367
-7 15 1 1.8964 -0.0025
-7 15 2 1.4576 0.0077
-7 15 3 -1.5645 0.0351
-7 15 4 2.6264 0.0028
-7 15 5 -3.6416 0.0157
-7 15 6 -1.3626 0.0204
-7 15 7 2.9501 -0.0058
-7 15 8 -3.2924 0.0081
-7 15 9 -0.5585 0.0098
-7 15 10 5.9085 -0.0192
-7 15 11 -0.7181 0.0007
-7 15 12 1.8995 -0.0055
-7 16 1 2.3996 -0.0162
-7 16 2 0.4194 -0.0060
-7 16 3 -0.7704 0.0399
-7 16 4 5.3458 -0.0468
-7 16 5 -3.1175 0.0385
-7 16 6 1.9878 0.0058
-7 16 7 4.9423 -0.0209
-7 16 8 -3.1333 0.0097
-7 16 9 1.6449 0.0101
-7 16 10 3.7904 -0.0274
-7 16 11 -1.1045 0.0130
-7 17 1 1.5154 -0.0367
-7 17 2 -1.0988 -0.0001
-7 17 3 0.5898 -0.0153
-7 17 4 4.7664 -0.0085
-7 17 5 -3.0666 0.0054
-7 17 6 3.4900 0.0176
-7 17 7 4.0965 -0.0347
-7 17 8 -3.0325 0.0265
-7 17 9 0.7612 -0.0093
-7 18 1 -0.1966 -0.0455
-7 18 2 -1.7000 0.0374
-7 18 3 -0.3322 -0.0581
-7 18 4 1.8298 0.0420
-7 18 5 -4.3034 -0.0571
-7 18 6 2.8808 0.0366
-7 19 1 -1.4387 -0.0262
-7 19 2 -0.4028 0.0516
-7 19 3 -0.8311 -0.0472
-6 -15 7 -1.6541 -0.1363
-6 -15 8 1.6130 0.0680
-6 -15 9 2.0261 0.0553
-6 -15 10 -0.4199 -0.1036
-6 -15 11 2.2101 0.0683
-6 -15 12 0.6352 -0.0981
-6 -14 1 -1.3781 0.0319
-6 -14 2 1.3819 0.0382
-6 -14 3 -2.1770 -0.0993
-6 -14 4 -0.0474 0.0675
-6 -14 5 0.7494 -0.0523
-6 -14 6 -0.7164 0.0985
-6 -14 7 0.7576 -0.0964
-6 -14 8 1.5127 0.0562
-6 -14 9 1.8778 0.0177
-6 -14 10 -0.5632 -0.0599
-6 -14 11 1.6470 0.0396
-6 -14 12 -0.1704 -0.0572
-6 -14 13 1.7808 0.0806
-6 -14 14 0.0508 -0.0675
-6 -14 15 2.6633 0.0586
-6 -14 16 0.3558 0.0449
-6 -14 17 2.3893 0.0225
-6 -13 1 -2.8008 0.0452
-6 -13 2 -0.4063 0.0096
-6 -13 3 -2.2066 -0.0821
-6 -13 4 -0.3742 0.0167
-6 -13 5 1.4916 0.0086
-6 -13 6 -0.8341 -0.0137
-6 -13 7 1.9527 -0.0173
-6 -13 8 0.3424 0.0241
-6 -13 9 1.3274 -0.0343
-6 -13 10 -0.0470 0.0007
-6 -13 11 -0.3572 -0.0168
-6 -13 12 0.5963 -0.0207
-6 -13 13 1.7449 0.0490
-6 -13 14 1.0039 -0.0473
-6 -13 15 2.5798 0.0475
-6 -13 16 2.5876 0.0089
-6 -13 17 1.9091 0.0056
-6 -13 18 2.8713 -0.0187
-6 -13 19 -0.1359 0.0262
-6 -12 1 -1.9725 0.0318
-6 -12 2 -2.0357 0.0067
-6 -12 3 -1.7263 -0.0153
-6 -12 4 -1.7101 -0.0306
-6 -12 5 0.2780 0.0216
-6 -12 6 -1.6255 -0.0386
-6 -12 7 0.1238 0.0099
-6 -12 8 -0.8547 0.0064
-6 -12 9 -0.1285 -0.0342
-6 -12 10 -0.2915 0.0359
-6 -12 11 -1.9942 -0.0341
-6 -12 12 0.4805 -0.0120
-6 -12 13 -0.1585 0.0221
-6 -12 14 0.2751 -0.0168
-6 -12 15 -0.8138 -0.0025
-6 -12 16 2.2335 0.0124
-6 -12 17 -1.3403 -0.0113
-6 -12 18 2.2480 -0.0049
-6 -12 19 -0.0979 -0.0113
-6 -12 20 -0.7460 -0.0852
-6 -12 21 3.4350 0.0765
-6 -11 1 0.0439 0.0017
-6 -11 2 -2.4892 0.0308
-6 -11 3 -0.7996 -0.0223
-6 -11 4 -1.2571 -0.0260
-6 -11 5 -1.2330 0.0051
-6 -11 6 -1.7132 -0.0239
-6 -11 7 -0.4102 -0.0159
-6 -11 8 -2.3934 0.0098
-6 -11 9 0.3771 -0.0167
-6 -11 10 -0.9711 0.0200
-6 -11 11 -1.6681 -0.0091
-6 -11 12 0.2800 -0.0173
-6 -11 13 -0.7566 0.0283
-6 -11 14 0.1179 -0.0125
-6 -11 15 -3.3526 -0.0243
-6 -11 16 1.1943 0.0408
-6 -11 17 -3.6181 -0.0274
-6 -11 18 -0.4329 0.0239
-6 -11 19 -0.4590 -0.0070
-6 -11 20 -3.1956 -0.0295
-6 -11 21 3.0201 0.0697
-6 -11 22 -3.5762 -0.0679
-6 -10 1 -0.8855 0.0268
-6 -10 2 -1.1573 0.0050
-6 -10 3 0.7500 -0.0215
-6 -10 4 0.2211 0.0349
-6 -10 5 0.7946 -0.0174
-6 -10 6 -0.8447 -0.0033
-6 -10 7 1.9788 -0.0020
-6 -10 8 -3.1572 -0.0026
-6 -10 9 2.8325 -0.0253
-6 -10 10 -1.6068 0.0007
-6 -10 11 -0.3344 -0.0012
-6 -10 12 1.5427 -0.0268
-6 -10 13 -0.1444 0.0289
-6 -10 14 1.5175 -0.0198
-6 -10 15 -2.4508 0.0006
-6 -10 16 1.3055 0.0267
-6 -10 17 -2.9725 -0.0282
-6 -10 18 -1.4415 0.0424
-6 -10 19 -0.0664 -0.0098
-6 -10 20 -2.6213 0.0130
-6 -10 21 1.4232 0.0364
-6 -10 22 -0.5949 0.0210
-6 -10 23 0.0187 -0.0510
-6 -9 1 -3.2162 0.0311
-6 -9 2 0.6939 -0.0320
-6 -9 3 0.5822 0.0327
-6 -9 4 -0.3954 0.0165
-6 -9 5 2.8748 -0.0076
-6 -9 6 -2.0692 0.0179
-6 -9 7 2.7912 0.0280
-6 -9 8 -3.0517 -0.0141
-6 -9 9 2.7400 -0.0155
-6 -9 10 -0.9060 0.0213
-6 -9 11 0.0561 -0.0176
-6 -9 12 2.9069 -0.0170
-6 -9 13 0.3414 0.0293
-6 -9 14 2.8754 -0.0183
-6 -9 15 -0.3520 0.0106
-6 -9 16 2.0324 -0.0033
-6 -9 17 -1.0390 -0.0109
-6 -9 18 -0.2329 0.0188
-6 -9 19 0.1129 -0.0329
-6 -9 20 -0.9603 0.0218
-6 -9 21 -0.7644 0.0122
-6 -9 22 1.6450 0.0522
-6 -9 23 -1.9082 -0.0141
-6 -9 24 1.8214 0.1080
-6 -8 1 -3.6130 -0.0050
-6 -8 2 0.6589 -0.0297
-6 -8 3 -1.8514 0.0057
-6 -8 4 -2.5273 -0.0364
-6 -8 5 1.0473 0.0221
-6 -8 6 -3.3553 -0.0172
-6 -8 7 -0.1716 0.0397
-6 -8 8 -2.2142 -0.0156
-6 -8 9 1.1908 -0.0003
-6 -8 10 0.2354 0.0217
-6 -8 11 -0.6629 -0.0369
-6 -8 12 3.0847 -0.0017
-6 -8 13 0.3655 0.0131
-6 -8 14 1.5514 -0.0290
-6 -8 15 0.2596 0.0005
-6 -8 16 1.6057 -0.0097
-6 -8 17 -0.8011 -0.0092
-6 -8 18 -0.2931 -0.0160
-6 -8 19 -0.1787 -0.0208
-6 -8 20 -2.1300 0.0023
-6 -8 21 -2.4140 0.0158
-6 -8 22 -0.4354 0.0121
-6 -8 23 -2.5512 0.0374
-6 -8 24 -0.5350 0.0543
-6 -8 25 0.1615 0.0288
-6 -7 1 -2.2025 -0.0071
-6 -7 2 0.5876 0.0085
-6 -7 3 -3.6088 -0.0123
-6 -7 4 -1.6097 0.0202
-6 -7 5 -0.5018 0.0113
-6 -7 6 -1.9966 -0.0263
-6 -7 7 -2.8122 0.0600
-6 -7 8 -0.4357 -0.0376
-6 -7 9 0.4245 0.0073
-6 -7 10 -1.1420 -0.0012
-6 -7 11 -0.9347 -0.0304
-6 -7 12 1.5172 0.0117
-6 -7 13 -0.8417 -0.0068
-6 -7 14 -1.1253 -0.0092
-6 -7 15 -0.0742 0.0094
-6 -7 16 -0.0338 -0.0062
-6 -7 17 -1.3071 0.0017
-6 -7 18 -0.6441 -0.0116
-6 -7 19 1.7700 0.0092
-6 -7 20 -3.2338 -0.0103
-6 -7 21 0.7313 0.0249
-6 -7 22 -0.6571 -0.0202
-6 -7 23 0.6280 0.0324
-6 -7 24 -1.4526 -0.0147
-6 -7 25 3.5592 -0.0025
-6 -6 1 -0.6159 -0.0394
-6 -6 2 2.2022 0.0478
-6 -6 3 -3.6559 0.0146
-6 -6 4 1.7241 0.0380
-6 -6 5 0.1203 -0.0286
-6 -6 6 -0.2525 0.0230
-6 -6 7 -1.3126 0.0214
-6 -6 8 1.2851 -0.0421
-6 -6 9 0.8702 0.0208
-6 -6 10 -0.9927 -0.0041
-6 -6 11 0.6155 -0.0102
-6 -6 12 0.5786 0.0198
-6 -6 13 -0.7116 -0.0025
-6 -6 14 -1.1104 0.0189
-6 -6 15 -0.3465 0.0026
-6 -6 16 -0.9750 -0.0014
-6 -6 17 -0.6215 0.0203
-6 -6 18 -0.3310 -0.0006
-6 -6 19 3.4105 0.0096
-6 -6 20 -2.1440 0.0023
-6 -6 21 4.9943 0.0032
-6 -6 22 0.7892 -0.0203
-6 -6 23 2.9950 -0.0244
-6 -6 24 0.1178 -0.0369
-6 -6 25 4.6321 -0.0272
-6 -5 1 0.6249 -0.0511
-6 -5 2 3.4885 0.0156
-6 -5 3 -3.6050 -0.0190
-6 -5 4 2.5875 -0.0183
-6 -5 5 1.0497 -0.0372
-6 -5 6 0.5990 0.0262
-6 -5 7 1.3568 -0.0437
-6 -5 8 2.5289 0.0112
-6 -5 9 2.5824 0.0084
-6 -5 10 2.2548 -0.0009
-6 -5 11 1.4110 -0.0042
-6 -5 12 1.3532 0.0012
-6 -5 13 0.6562 0.0007
-6 -5 14 -0.3852 -0.0050
-6 -5 15 -1.0810 -0.0143
-6 -5 16 -0.5863 0.0102
-6 -5 17 -0.3310 0.0146
-6 -5 18 -1.2049 -0.0007
-6 -5 19 1.9991 0.0073
-6 -5 20 -1.7667 0.0090
-6 -5 21 3.3329 -0.0163
-6 -5 22 -0.7194 -0.0157
-6 -5 23 1.2815 -0.0393
-6 -5 24 -0.3087 -0.0260
-6 -5 25 0.5334 -0.0167
-6 -5 26 -2.0033 -0.0662
-6 -4 1 2.6459 0.0221
-6 -4 2 2.1159 -0.0417
-6 -4 3 -3.7287 0.0116
-6 -4 4 2.3144 -0.0047
-6 -4 5 1.8385 -0.0077
-6 -4 6 0.7978 0.0254
-6 -4 7 1.5849 -0.0163
-6 -4 8 2.9234 0.0454
-6 -4 9 2.6315 -0.0043
-6 -4 10 2.5946 0.0035
-6 -4 11 0.0931 0.0037
-6 -4 12 1.4470 -0.0243
-6 -4 13 0.5353 -0.0012
-6 -4 14 -0.2624 -0.0239
-6 -4 15 -0.6462 -0.0143
-6 -4 16 0.6508 0.0066
-6 -4 17 0.0132 0.0021
-6 -4 18 -1.0800 -0.0078
-6 -4 19 0.8642 0.0176
-6 -4 20 -2.6447 -0.0071
-6 -4 21 0.6153 0.0039
-6 -4 22 -2.1513 -0.0045
-6 -4 23 -0.1787 0.0078
-6 -4 24 -1.0037 -0.0125
-6 -4 25 -0.6743 0.0235
-6 -4 26 -0.8528 -0.0471
-6 -3 1 3.8680 -0.0082
-6 -3 2 -2.3497 0.0030
-6 -3 3 -2.5496 0.0698
-6 -3 4 2.9937 -0.0009
-6 -3 5 0.4998 0.0460
-6 -3 6 1.2529 0.0405
-6 -3 7 0.7035 0.0256
-6 -3 8 1.2405 0.0221
-6 -3 9 0.9807 0.0191
-6 -3 10 0.0997 0.0115
-6 -3 11 -1.0731 0.0099
-6 -3 12 0.1833 -0.0124
-6 -3 13 -0.5612 0.0084
-6 -3 14 0.4129 -0.0055
-6 -3 15 -0.4655 -0.0263
-6 -3 16 0.3582 -0.0045
-6 -3 17 0.6099 -0.0058
-6 -3 18 -0.2638 -0.0258
-6 -3 19 0.1740 0.0114
-6 -3 20 -2.2209 -0.0224
-6 -3 21 2.0494 0.0103
-6 -3 22 -1.6155 -0.0044
-6 -3 23 1.4971 0.0031
-6 -3 24 1.2199 -0.0113
-6 -3 25 2.5864 0.0188
-6 -3 26 1.1487 -0.0359
-6 -2 1 1.2775 -0.0661
-6 -2 2 -6.0096 0.0866
-6 -2 3 -0.3121 0.0017
-6 -2 4 1.2221 -0.0049
-6 -2 5 -2.6792 0.0774
-6 -2 6 3.0510 -0.0043
-6 -2 7 -1.2615 0.0156
-6 -2 8 -1.2151 -0.0001
-6 -2 9 0.8771 0.0172
-6 -2 10 -1.8669 0.0076
-6 -2 11 -1.8258 -0.0099
-6 -2 12 -0.7734 0.0234
-6 -2 13 -1.7680 0.0102
-6 -2 14 0.3477 0.0066
-6 -2 15 -2.0390 -0.0223
-6 -2 16 -1.1269 0.0102
-6 -2 17 0.3858 -0.0105
-6 -2 18 -0.4039 -0.0161
-6 -2 19 -0.7675 -0.0039
-6 -2 20 0.1109 -0.0046
-6 -2 21 3.2620 -0.0139
-6 -2 22 -1.4239 -0.0078
-6 -2 23 2.8765 -0.0308
-6 -2 24 1.5101 0.0087
-6 -2 25 2.4246 -0.0305
-6 -2 26 0.2197 0.0045
-6 -1 1 -2.2793 0.0033
-6 -1 2 -4.2458 0.0384
-6 -1 3 1.9032 -0.0461
-6 -1 4 -1.7260 0.0179
-6 -1 5 -2.0322 0.0081
-6 -1 6 5.1507 -0.0381
-6 -1 7 -3.8377 -0.0125
-6 -1 8 -0.4240 -0.0157
-6 -1 9 2.3057 -0.0212
-6 -1 10 -3.0211 -0.0144
-6 -1 11 -0.6335 -0.0333
-6 -1 12 -0.0055 0.0204
-6 -1 13 -1.7263 -0.0030
-6 -1 14 1.3000 0.0012
-6 -1 15 -1.2042 0.0131
-6 -1 16 -0.8264 0.0184
-6 -1 17 0.8912 -0.0035
-6 -1 18 0.1992 0.0093
-6 -1 19 -1.2015 -0.0065
-6 -1 20 1.1723 0.0183
-6 -1 21 1.8028 -0.0185
-6 -1 22 -2.2817 0.0138
-6 -1 23 1.6065 -0.0036
-6 -1 24 -1.3920 0.0307
-6 -1 25 -0.4227 -0.0427
-6 -1 26 -1.7167 0.0634
-6 0 1 -2.7150 0.0300
-6 0 2 1.3132 -0.0636
-6 0 3 4.1751 -0.0309
-6 0 4 -1.2533 -0.0268
-6 0 5 3.4683 -0.0486
-6 0 6 5.2130 -0.0029
-6 0 7 -3.8424 -0.0444
-6 0 8 2.5526 -0.0038
-6 0 9 2.3549 -0.0179
-6 0 10 -4.0597 -0.0294
-6 0 11 2.4080 -0.0182
-6 0 12 -0.4684 -0.0133
-6 0 13 -1.1177 -0.0055
-6 0 14 2.8484 -0.0133
-6 0 15 -0.0843 0.0170
-6 0 16 -0.7013 -0.0037
-6 0 17 1.5506 -0.0003
-6 0 18 -0.1332 -0.0039
-6 0 19 -1.9443 -0.0016
-6 0 20 -0.1158 -0.0004
-6 0 21 0.7290 -0.0055
-6 0 22 -2.8728 0.0192
-6 0 23 1.1982 0.0265
-6 0 24 -1.7317 0.0068
-6 0 25 0.1212 -0.0090
-6 1 1 -1.2833 0.0578
-6 1 2 6.3841 -0.0383
-6 1 3 4.4338 -0.0359
-6 1 4 0.5180 -0.0089
-6 1 5 6.9935 0.0194
-6 1 6 1.6820 0.0144
-6 1 7 -2.3012 -0.0213
-6 1 8 2.3087 0.0456
-6 1 9 -0.3228 0.0136
-6 1 10 -5.2236 -0.0092
-6 1 11 3.1061 0.0145
-6 1 12 -3.6956 -0.0114
-6 1 13 -1.7306 -0.0058
-6 1 14 1.9527 -0.0251
-6 1 15 -2.1072 -0.0102
-6 1 16 -1.1215 -0.0173
-6 1 17 1.0049 -0.0114
-6 1 18 -1.1775 -0.0188
-6 1 19 -1.4658 0.0091
-6 1 20 -0.7297 -0.0178
-6 1 21 1.2189 -0.0006
-6 1 22 -2.1716 0.0056
-6 1 23 2.3456 0.0282
-6 1 24 0.2627 -0.0214
-6 1 25 2.3747 0.0397
-6 2 1 1.3143 0.1320
-6 2 2 10.0832 0.0304
-6 2 3 0.6526 0.0020
-6 2 4 1.5647 0.0840
-6 2 5 5.0854 0.0568
-6 2 6 -2.8519 0.0005
-6 2 7 -1.7011 0.0367
-6 2 8 -0.3616 0.0488
-6 2 9 -2.5707 0.0234
-6 2 10 -4.2666 0.0211
-6 2 11 2.2385 0.0192
-6 2 12 -4.5070 0.0231
-6 2 13 -1.2650 -0.0163
-6 2 14 0.8368 -0.0132
-6 2 15 -3.3863 -0.0117
-6 2 16 -0.0534 -0.0091
-6 2 17 -0.0992 -0.0184
-6 2 18 -0.5406 0.0007
-6 2 19 0.0863 0.0162
-6 2 20 0.2160 -0.0050
-6 2 21 1.5942 -0.0072
-6 2 22 -0.8192 0.0143
-6 2 23 2.3999 0.0196
-6 2 24 1.0006 -0.0281
-6 2 25 2.5040 0.0572
-6 3 1 5.9884 0.0767
-6 3 2 10.4693 0.0244
-6 3 3 -5.1964 0.0254
-6 3 4 3.8625 0.0500
-6 3 5 0.5683 0.0235
-6 3 6 -5.0078 -0.0050
-6 3 7 -1.7520 0.0323
-6 3 8 -1.6344 0.0131
-6 3 9 -2.7130 0.0185
-6 3 10 -1.6710 0.0089
-6 3 11 1.9064 0.0055
-6 3 12 -2.3357 0.0302
-6 3 13 0.6011 -0.0157
-6 3 14 0.1949 0.0036
-6 3 15 -2.8477 0.0168
-6 3 16 0.7255 -0.0054
-6 3 17 -1.5630 -0.0148
-6 3 18 -0.3735 0.0145
-6 3 19 1.3680 0.0023
-6 3 20 0.7865 -0.0060
-6 3 21 1.5979 -0.0141
-6 3 22 0.7577 0.0233
-6 3 23 1.7644 -0.0054
-6 3 24 0.1129 -0.0256
-6 4 1 9.4163 0.0344
-6 4 2 3.3491 -0.0357
-6 4 3 -9.1674 -0.0378
-6 4 4 6.1479 -0.0025
-6 4 5 -4.2681 0.0061
-6 4 6 -5.1191 -0.0346
-6 4 7 -1.0406 0.0002
-6 4 8 -1.5488 -0.0068
-6 4 9 -2.6658 -0.0146
-6 4 10 0.0755 -0.0256
-6 4 11 1.2675 -0.0032
-6 4 12 -0.9796 -0.0004
-6 4 13 1.7775 -0.0055
-6 4 14 -0.7036 0.0008
-6 4 15 -1.0514 0.0343
-6 4 16 1.1189 -0.0128
-6 4 17 -1.7916 -0.0061
-6 4 18 -0.9205 0.0131
-6 4 19 3.1208 -0.0096
-6 4 20 -1.5168 -0.0096
-6 4 21 1.9533 -0.0033
-6 4 22 0.4462 0.0205
-6 4 23 -0.0955 -0.0082
-6 4 24 -1.3056 -0.0101
-6 5 1 8.9119 0.0963
-6 5 2 -7.2869 -0.1065
-6 5 3 -8.0573 -0.0469
-6 5 4 4.6471 0.0340
-6 5 5 -7.8095 -0.0256
-6 5 6 -3.4892 -0.0429
-6 5 7 0.4152 0.0087
-6 5 8 -0.9628 -0.0109
-6 5 9 -2.0906 -0.0349
-6 5 10 1.8144 -0.0068
-6 5 11 0.3050 0.0005
-6 5 12 -0.2965 -0.0143
-6 5 13 2.0506 0.0020
-6 5 14 -0.5761 -0.0040
-6 5 15 1.2628 0.0172
-6 5 16 1.9120 -0.0130
-6 5 17 -0.2478 0.0004
-6 5 18 -1.1712 0.0130
-6 5 19 3.4409 0.0013
-6 5 20 -5.3870 -0.0026
-6 5 21 2.0229 0.0057
-6 5 22 -3.0157 0.0127
-6 5 23 -1.8625 -0.0018
-6 6 1 7.3886 0.0829
-6 6 2 -12.1396 -0.0958
-6 6 3 -3.9423 -0.0009
-6 6 4 -0.2707 0.0288
-6 6 5 -7.9043 -0.0361
-6 6 6 -1.5719 -0.0021
-6 6 7 -0.1845 0.0163
-6 6 8 0.0250 0.0109
-6 6 9 -0.7813 -0.0061
-6 6 10 2.6745 0.0239
-6 6 11 -0.5497 0.0098
-6 6 12 0.7547 -0.0063
-6 6 13 1.2351 -0.0013
-6 6 14 -0.4771 -0.0052
-6 6 15 1.6997 -0.0088
-6 6 16 2.1074 -0.0061
-6 6 17 0.1520 -0.0036
-6 6 18 -1.3279 0.0067
-6 6 19 2.6285 0.0122
-6 6 20 -5.8044 -0.0149
-6 6 21 1.8432 -0.0020
-6 6 22 -3.8715 -0.0027
-6 7 1 7.0571 0.0465
-6 7 2 -10.2887 -0.0269
-6 7 3 -0.2788 -0.0202
-6 7 4 -2.4548 0.0076
-6 7 5 -4.4248 -0.0066
-6 7 6 -0.6879 -0.0029
-6 7 7 -1.0605 0.0069
-6 7 8 1.9896 0.0289
-6 7 9 0.4848 -0.0003
-6 7 10 2.1519 0.0005
-6 7 11 0.4060 0.0142
-6 7 12 2.3331 -0.0156
-6 7 13 -0.0734 -0.0139
-6 7 14 -0.6588 -0.0001
-6 7 15 1.5980 -0.0091
-6 7 16 0.8819 -0.0041
-6 7 17 -1.3695 -0.0035
-6 7 18 0.0234 0.0038
-6 7 19 2.0980 0.0105
-6 7 20 -3.5154 -0.0197
-6 7 21 2.6366 0.0010
-6 7 22 -0.5303 0.0050
-6 8 1 5.4224 0.0475
-6 8 2 -6.6967 -0.0034
-6 8 3 3.4520 -0.0218
-6 8 4 -0.1988 0.0349
-6 8 5 -0.2464 -0.0008
-6 8 6 1.4667 -0.0085
-6 8 7 1.0490 0.0121
-6 8 8 4.0056 0.0175
-6 8 9 1.8561 -0.0151
-6 8 10 1.7106 -0.0113
-6 8 11 2.3104 0.0122
-6 8 12 2.8136 -0.0194
-6 8 13 -1.0842 -0.0110
-6 8 14 -0.3208 0.0180
-6 8 15 1.8224 0.0028
-6 8 16 -1.5862 -0.0023
-6 8 17 -1.8550 0.0026
-6 8 18 1.2912 0.0107
-6 8 19 0.0225 -0.0061
-6 8 20 -2.0927 -0.0017
-6 8 21 2.9951 0.0040
-6 9 1 0.8224 -0.0064
-6 9 2 -4.4019 -0.0058
-6 9 3 4.9077 0.0063
-6 9 4 0.0324 0.0126
-6 9 5 1.5544 -0.0020
-6 9 6 3.2836 0.0099
-6 9 7 1.3283 -0.0062
-6 9 8 3.5478 0.0078
-6 9 9 1.5322 -0.0117
-6 9 10 -0.1947 -0.0003
-6 9 11 2.2666 0.0024
-6 9 12 1.3480 0.0000
-6 9 13 -0.7290 0.0034
-6 9 14 0.3163 0.0226
-6 9 15 2.5202 0.0111
-6 9 16 -1.4443 -0.0000
-6 9 17 -0.3381 0.0019
-6 9 18 1.0452 0.0089
-6 9 19 -0.9978 -0.0270
-6 9 20 -1.3497 0.0001
-6 10 1 -2.7984 -0.0370
-6 10 2 -3.6211 -0.0257
-6 10 3 2.4874 -0.0058
-6 10 4 -2.3781 -0.0374
-6 10 5 1.3773 0.0065
-6 10 6 1.4003 -0.0142
-6 10 7 -1.7605 -0.0310
-6 10 8 1.9610 -0.0011
-6 10 9 -1.0833 -0.0159
-6 10 10 -2.3948 -0.0171
-6 10 11 2.4878 0.0013
-6 10 12 0.2907 0.0003
-6 10 13 1.7782 0.0077
-6 10 14 1.3339 0.0077
-6 10 15 4.4123 0.0200
-6 10 16 1.2542 -0.0079
-6 10 17 -0.1061 0.0060
-6 10 18 1.8846 -0.0067
-6 10 19 0.1493 -0.0174
-6 11 1 -2.4770 -0.0004
-6 11 2 -3.0645 -0.0456
-6 11 3 0.6182 0.0252
-6 11 4 -2.5072 -0.0313
-6 11 5 1.3258 0.0066
-6 11 6 -0.6363 -0.0193
-6 11 7 -2.4757 -0.0109
-6 11 8 2.2624 -0.0227
-6 11 9 -3.1612 -0.0134
-6 11 10 -1.5121 -0.0269
-6 11 11 2.9497 0.0054
-6 11 12 -1.0130 -0.0193
-6 11 13 2.7078 0.0015
-6 11 14 0.1828 -0.0025
-6 11 15 3.6068 0.0023
-6 11 16 0.6912 -0.0188
-6 11 17 -2.1621 -0.0002
-6 11 18 2.8790 -0.0249
-6 12 1 -0.4097 -0.0171
-6 12 2 -2.1087 -0.0146
-6 12 3 0.9184 0.0501
-6 12 4 -0.7611 -0.0195
-6 12 5 1.5633 0.0163
-6 12 6 -0.0416 0.0178
-6 12 7 -0.6604 0.0047
-6 12 8 3.7505 -0.0157
-6 12 9 -3.8474 0.0056
-6 12 10 0.6699 0.0003
-6 12 11 0.6672 -0.0054
-6 12 12 -3.0287 -0.0138
-6 12 13 0.2871 -0.0100
-6 12 14 -3.3644 -0.0043
-6 12 15 0.7723 -0.0422
-6 12 16 -1.7503 -0.0098
-6 12 17 -2.8091 -0.0373
-6 13 1 1.6981 -0.0347
-6 13 2 -0.8028 0.0289
-6 13 3 1.3756 0.0079
-6 13 4 -0.1100 0.0020
-6 13 5 0.7829 0.0298
-6 13 6 -0.2281 0.0176
-6 13 7 0.3838 0.0065
-6 13 8 3.7443 0.0132
-6 13 9 -3.5828 -0.0029
-6 13 10 2.5243 0.0196
-6 13 11 -0.3856 -0.0153
-6 13 12 -2.1619 -0.0163
-6 13 13 -0.5729 -0.0133
-6 13 14 -4.0137 -0.0200
-6 13 15 1.2267 -0.0570
-6 14 1 2.5841 -0.0013
-6 14 2 -0.1032 0.0348
-6 14 3 1.1745 0.0028
-6 14 4 -0.9508 0.0215
-6 14 5 -0.0467 0.0023
-6 14 6 -1.9132 -0.0091
-6 14 7 1.7257 0.0080
-6 14 8 1.6031 -0.0120
-6 14 9 -1.1049 -0.0283
-6 14 10 3.9689 -0.0013
-6 14 11 1.8225 -0.0072
-6 14 12 0.5004 -0.0615
-6 14 13 1.1678 0.0191
-6 14 14 -1.9308 -0.0498
-6 15 1 1.6432 -0.0239
-6 15 2 -0.6927 0.0189
-6 15 3 1.1895 0.0038
-6 15 4 -0.4590 -0.0015
-6 15 5 1.2759 -0.0267
-6 15 6 -1.8864 0.0008
-6 15 7 3.9930 0.0022
-6 15 8 -0.8446 -0.0372
-6 15 9 1.4042 -0.0129
-6 15 10 2.2292 -0.0060
-6 15 11 1.9791 0.0140
-6 15 12 0.7552 -0.0673
-6 16 1 0.1940 -0.0403
-6 16 2 -1.0102 0.0104
-6 16 3 1.5671 -0.0259
-6 16 4 1.7371 0.0108
-6 16 5 1.7352 -0.0164
-6 16 6 -0.6511 0.0278
-6 16 7 4.2285 0.0116
-6 16 8 -2.4392 -0.0070
-6 16 9 0.1046 0.0026
-6 16 10 -1.2328 0.0325
-6 17 1 -1.4394 0.0100
-6 17 2 0.1379 -0.0152
-6 17 3 0.3015 -0.0129
-6 17 4 2.1294 0.0164
-6 17 5 -0.6472 -0.0180
-6 17 6 0.0202 0.0019
-6 17 7 2.3670 0.0218
-6 17 8 -2.4878 -0.0114
-6 18 1 -1.6537 0.0482
-6 18 2 1.9759 -0.0411
-6 18 3 -1.2836 0.0544
-6 18 4 1.2245 -0.0323
-6 18 5 -1.2440 0.0115
-6 18 6 0.2904 -0.0362
-6 19 1 -0.3228 0.0597
-6 19 2 2.5466 -0.0295
-6 19 3 -0.5778 0.1017
-5 -15 2 0.6419 0.0022
-5 -15 3 -0.0528 0.0469
-5 -15 4 -3.2487 -0.0163
-5 -15 5 3.2119 -0.0313
-5 -15 6 0.5976 0.1272
-5 -15 7 -0.3243 -0.0645
-5 -15 8 2.2891 -0.0297
-5 -15 9 0.2868 0.1018
-5 -15 10 1.2446 -0.0708
-5 -15 11 -1.4996 -0.0334
-5 -15 12 0.8325 0.0825
-5 -15 13 -0.2027 -0.0254
-5 -15 14 0.4042 0.0201
-5 -15 15 1.0111 0.1271
-5 -15 16 -0.0035 -0.0246
-5 -14 1 -1.7866 -0.0336
-5 -14 2 0.3472 -0.0021
-5 -14 3 0.4264 0.0078
-5 -14 4 -2.3149 -0.0384
-5 -14 5 3.3440 0.0080
-5 -14 6 0.3371 0.0399
-5 -14 7 0.3650 -0.0403
-5 -14 8 0.4690 -0.0422
-5 -14 9 -0.1959 0.0538
-5 -14 10 0.9031 -0.0527
-5 -14 11 -1.6718 -0.0367
-5 -14 12 0.1648 0.0735
-5 -14 13 1.3867 -0.0345
-5 -14 14 0.0551 0.0014
-5 -14 15 1.6616 0.0609
-5 -14 16 0.8717 -0.0505
-5 -14 17 0.1129 0.0642
-5 -14 18 0.6398 -0.0839
-5 -14 19 0.3092 0.0757
-5 -13 1 -1.4741 -0.0260
-5 -13 2 -1.6233 0.0021
-5 -13 3 -0.2308 -0.0037
-5 -13 4 -1.9616 -0.0074
-5 -13 5 0.1328 -0.0040
-5 -13 6 0.9757 0.0210
-5 -13 7 -1.8912 -0.0021
-5 -13 8 -1.2975 -0.0359
-5 -13 9 -0.4207 0.0171
-5 -13 10 -0.3442 -0.0152
-5 -13 11 -1.6098 -0.0345
-5 -13 12 -1.4252 0.0411
-5 -13 13 1.6588 -0.0358
-5 -13 14 -2.6225 0.0065
-5 -13 15 0.2340 0.0045
-5 -13 16 -0.2962 -0.0407
-5 -13 17 -1.2300 0.0002
-5 -13 18 0.1696 -0.0620
-5 -13 19 1.8659 0.0282
-5 -13 20 -1.1957 -0.0910
-5 -13 21 3.3593 0.0064
-5 -12 1 0.0243 -0.0330
-5 -12 2 -3.1350 0.0370
-5 -12 3 -1.1496 0.0100
-5 -12 4 -0.9278 -0.0085
-5 -12 5 -3.3221 -0.0221
-5 -12 6 1.6586 0.0392
-5 -12 7 -2.8820 -0.0136
-5 -12 8 -2.5270 -0.0148
-5 -12 9 0.2019 0.0204
-5 -12 10 -1.2617 0.0093
-5 -12 11 -0.9242 -0.0123
-5 -12 12 -2.5058 0.0319
-5 -12 13 1.8236 0.0055
-5 -12 14 -3.9072 0.0275
-5 -12 15 -0.6559 0.0089
-5 -12 16 -1.3470 0.0075
-5 -12 17 -1.7043 0.0132
-5 -12 18 -1.4414 -0.0011
-5 -12 19 1.6736 0.0085
-5 -12 20 -2.2220 -0.0210
-5 -12 21 2.3703 -0.0160
-5 -12 22 -1.5738 0.0535
-5 -11 1 1.4852 -0.0147
-5 -11 2 -3.0415 0.0140
-5 -11 3 0.8519 0.0021
-5 -11 4 0.3417 -0.0190
-5 -11 5 -2.8383 -0.0179
-5 -11 6 2.9054 0.0043
-5 -11 7 -0.7039 -0.0225
-5 -11 8 -2.4381 -0.0136
-5 -11 9 2.1563 0.0014
-5 -11 10 0.0345 -0.0039
-5 -11 11 -0.1482 -0.0131
-5 -11 12 -0.7939 0.0223
-5 -11 13 2.8553 0.0071
-5 -11 14 -2.5811 -0.0002
-5 -11 15 -0.2296 0.0259
-5 -11 16 -0.9464 -0.0025
-5 -11 17 -1.7650 0.0083
-5 -11 18 -2.4862 0.0181
-5 -11 19 -0.1661 0.0070
-5 -11 20 -1.9206 0.0172
-5 -11 21 -0.3428 -0.0142
-5 -11 22 -1.5584 0.0733
-5 -11 23 0.5993 -0.1077
-5 -10 1 0.9618 0.0063
-5 -10 2 -2.3391 -0.0283
-5 -10 3 3.6980 0.0484
-5 -10 4 -0.4771 0.0082
-5 -10 5 -0.0842 -0.0056
-5 -10 6 2.8443 0.0094
-5 -10 7 -0.1113 0.0151
-5 -10 8 -0.8707 -0.0281
-5 -10 9 1.5871 -0.0004
-5 -10 10 1.4616 -0.0061
-5 -10 11 -0.3704 -0.0149
-5 -10 12 0.6500 0.0144
-5 -10 13 2.5821 -0.0180
-5 -10 14 -1.0484 -0.0113
-5 -10 15 -0.1668 0.0154
-5 -10 16 0.1728 -0.0474
-5 -10 17 -1.5036 -0.0096
-5 -10 18 -1.3722 0.0008
-5 -10 19 -0.7609 -0.0046
-5 -10 20 0.3957 -0.0037
-5 -10 21 -0.7853 0.0291
-5 -10 22 -0.1769 0.0713
-5 -10 23 2.5266 -0.0317
-5 -10 24 0.1345 0.0737
-5 -9 1 -0.6547 -0.0482
-5 -9 2 -2.0496 0.0081
-5 -9 3 3.0764 0.0439
-5 -9 4 -3.1184 0.0016
-5 -9 5 -0.0448 -0.0009
-5 -9 6 0.9289 0.0310
-5 -9 7 -2.2976 0.0065
-5 -9 8 0.5128 -0.0243
-5 -9 9 -0.7396 0.0207
-5 -9 10 2.6386 -0.0137
-5 -9 11 -0.5244 -0.0012
-5 -9 12 0.4752 0.0046
-5 -9 13 2.2577 -0.0169
-5 -9 14 -0.2464 0.0093
-5 -9 15 -0.5747 -0.0150
-5 -9 16 1.2274 -0.0277
-5 -9 17 -0.3910 -0.0037
-5 -9 18 -0.5805 -0.0149
-5 -9 19 -0.1742 0.0020
-5 -9 20 0.9521 -0.0331
-5 -9 21 -0.7180 0.0487
-5 -9 22 -1.0838 0.0272
-5 -9 23 3.4729 -0.0032
-5 -9 24 -1.6786 0.0545
-5 -9 25 2.0750 0.0523
-5 -8 1 -1.6124 -0.0626
-5 -8 2 -0.7887 0.0418
-5 -8 3 0.2962 -0.0264
-5 -8 4 -4.3960 0.0114
-5 -8 5 -0.0622 -0.0157
-5 -8 6 -0.3804 0.0064
-5 -8 7 -3.2659 -0.0181
-5 -8 8 1.1089 -0.0093
-5 -8 9 -0.9948 0.0039
-5 -8 10 2.3527 -0.0339
-5 -8 11 -1.0069 0.0077
-5 -8 12 -0.2410 -0.0102
-5 -8 13 0.9475 -0.0052
-5 -8 14 -1.2487 0.0160
-5 -8 15 -1.5519 -0.0123
-5 -8 16 0.7467 0.0192
-5 -8 17 0.1527 0.0019
-5 -8 18 -1.3119 0.0017
-5 -8 19 1.3731 0.0140
-5 -8 20 0.6157 -0.0364
-5 -8 21 -0.7844 0.0139
-5 -8 22 -0.7984 -0.0148
-5 -8 23 3.5930 -0.0543
-5 -8 24 -2.6490 -0.0036
-5 -8 25 3.1341 -0.0106
-5 -7 1 -1.8353 -0.0205
-5 -7 2 2.0044 0.0006
-5 -7 3 -0.8345 0.0177
-5 -7 4 -2.3477 0.0142
-5 -7 5 3.4006 -0.0281
-5 -7 6 -1.0617 0.0187
-5 -7 7 -0.2695 -0.0140
-5 -7 8 1.6559 -0.0049
-5 -7 9 -0.7192 -0.0158
-5 -7 10 1.5867 -0.0204
-5 -7 11 -1.7385 0.0048
-5 -7 12 -0.6619 -0.0174
-5 -7 13 -1.1918 0.0001
-5 -7 14 -1.7056 0.0094
-5 -7 15 -2.1161 0.0036
-5 -7 16 -0.2322 0.0083
-5 -7 17 0.0112 0.0043
-5 -7 18 -0.6433 0.0225
-5 -7 19 2.5930 -0.0022
-5 -7 20 1.7140 -0.0058
-5 -7 21 0.0950 -0.0148
-5 -7 22 2.5889 -0.0035
-5 -7 23 2.5110 -0.0666
-5 -7 24 -1.6016 -0.0236
-5 -7 25 3.6713 -0.0154
-5 -7 26 -0.3697 -0.0799
-5 -6 1 -1.8864 -0.0440
-5 -6 2 4.9366 -0.0292
-5 -6 3 -0.1553 0.0546
-5 -6 4 0.7046 -0.0602
-5 -6 5 6.5662 0.0096
-5 -6 6 -0.6666 0.0244
-5 -6 7 4.7588 -0.0259
-5 -6 8 2.1201 0.0111
-5 -6 9 -0.0837 -0.0104
-5 -6 10 4.0118 0.0043
-5 -6 11 -1.8387 -0.0067
-5 -6 12 -0.0450 -0.0211
-5 -6 13 -0.5136 0.0042
-5 -6 14 -0.5853 -0.0085
-5 -6 15 -1.9964 -0.0059
-5 -6 16 -0.0869 -0.0121
-5 -6 17 -0.7141 0.0098
-5 -6 18 0.0189 0.0130
-5 -6 19 0.4016 -0.0127
-5 -6 20 1.8551 0.0095
-5 -6 21 -0.6840 -0.0126
-5 -6 22 2.5996 0.0011
-5 -6 23 -0.0518 -0.0351
-5 -6 24 -1.1609 -0.0253
-5 -6 25 1.4014 0.0227
-5 -6 26 -2.1241 -0.0746
-5 -5 1 -1.3088 -0.0289
-5 -5 2 6.5371 0.0249
-5 -5 3 -1.5940 0.0135
-5 -5 4 2.3278 -0.0260
-5 -5 5 5.9035 0.0550
-5 -5 6 -0.0060 -0.0074
-5 -5 7 6.4776 0.0117
-5 -5 8 1.0080 0.0302
-5 -5 9 1.2161 0.0025
-5 -5 10 5.6655 0.0199
-5 -5 11 -2.5314 -0.0069
-5 -5 12 0.7390 -0.0127
-5 -5 13 1.4255 0.0028
-5 -5 14 -0.8496 -0.0169
-5 -5 15 -0.8176 -0.0091
-5 -5 16 0.8682 -0.0029
-5 -5 17 -1.4532 0.0062
-5 -5 18 -0.1840 0.0005
-5 -5 19 -1.5016 0.0002
-5 -5 20 0.5578 -0.0041
-5 -5 21 -2.0894 0.0041
-5 -5 22 0.4315 -0.0145
-5 -5 23 -0.1223 0.0015
-5 -5 24 -1.5657 -0.0203
-5 -5 25 -0.1690 0.0267
-5 -5 26 -2.0218 -0.0509
-5 -4 1 -0.1964 -0.0282
-5 -4 2 4.1912 0.0929
-5 -4 3 -5.4092 0.0189
-5 -4 4 3.5414 0.0543
-5 -4 5 1.3434 0.0201
-5 -4 6 -1.3245 0.0096
-5 -4 7 4.6038 0.0478
-5 -4 8 -2.4637 0.0013
-5 -4 9 0.9221 0.0186
-5 -4 10 3.5054 0.0272
-5 -4 11 -3.6417 0.0004
-5 -4 12 0.9712 0.0074
-5 -4 13 1.1055 -0.0037
-5 -4 14 -1.9192 0.0054
-5 -4 15 1.1377 -0.0089
-5 -4 16 0.2319 -0.0048
-5 -4 17 -1.1427 -0.0007
-5 -4 18 0.6798 -0.0012
-5 -4 19 -0.5109 -0.0021
-5 -4 20 -0.1428 -0.0015
-5 -4 21 -0.1964 0.0014
-5 -4 22 0.9453 -0.0054
-5 -4 23 2.1052 0.0109
-5 -4 24 -0.2063 -0.0127
-5 -4 25 2.1906 0.0034
-5 -4 26 0.5733 -0.0092
-5 -3 1 -0.3304 -0.1194
-5 -3 2 -1.3567 0.0922
-5 -3 3 -5.3082 -0.0103
-5 -3 4 3.6364 -0.0032
-5 -3 5 -4.6489 -0.0119
-5 -3 6 -1.0752 0.0267
-5 -3 7 2.2673 -0.0152
-5 -3 8 -6.5939 -0.0253
-5 -3 9 0.1644 0.0092
-5 -3 10 0.9368 0.0071
-5 -3 11 -5.0522 -0.0106
-5 -3 12 0.8328 0.0100
-5 -3 13 -1.1311 0.0028
-5 -3 14 -2.3556 0.0142
-5 -3 15 1.1505 -0.0112
-5 -3 16 -2.2501 -0.0082
-5 -3 17 -0.1210 -0.0016
-5 -3 18 1.0953 -0.0022
-5 -3 19 0.2355 -0.0202
-5 -3 20 0.3468 0.0113
-5 -3 21 2.2248 -0.0203
-5 -3 22 0.9415 0.0020
-5 -3 23 2.1645 -0.0109
-5 -3 24 0.7187 -0.0021
-5 -3 25 2.7774 -0.0127
-5 -3 26 1.0916 0.0162
-5 -2 1 -0.7209 -0.0475
-5 -2 2 -3.3111 0.0158
-5 -2 3 1.6199 -0.0390
-5 -2 4 1.5639 -0.0187
-5 -2 5 -5.6972 0.0120
-5 -2 6 4.0196 0.0049
-5 -2 7 -0.1653 -0.0426
-5 -2 8 -7.1579 -0.0190
-5 -2 9 2.2471 -0.0203
-5 -2 10 -0.9440 -0.0280
-5 -2 11 -5.0845 -0.0341
-5 -2 12 2.1053 -0.0130
-5 -2 13 -2.0155 0.0081
-5 -2 14 -0.9144 -0.0148
-5 -2 15 1.7158 0.0100
-5 -2 16 -2.0932 -0.0014
-5 -2 17 1.5915 0.0006
-5 -2 18 0.7997 0.0023
-5 -2 19 0.7186 -0.0176
-5 -2 20 0.3862 0.0125
-5 -2 21 1.4833 -0.0066
-5 -2 22 -1.2487 -0.0070
-5 -2 23 -0.0799 0.0098
-5 -2 24 -1.5805 0.0197
-5 -2 25 0.1031 -0.0133
-5 -2 26 -0.7260 0.0284
-5 -1 1 0.7473 0.0624
-5 -1 2 1.4245 -0.0549
-5 -1 3 10.5144 0.0408
-5 -1 4 -0.5679 0.0065
-5 -1 5 0.5689 0.0206
-5 -1 6 8.5576 0.0253
-5 -1 7 -2.1108 0.0045
-5 -1 8 -2.9513 -0.0123
-5 -1 9 5.3857 0.0103
-5 -1 10 -2.8915 -0.0335
-5 -1 11 -1.1677 -0.0218
-5 -1 12 3.9810 -0.0183
-5 -1 13 -1.3450 -0.0024
-5 -1 14 2.1676 -0.0249
-5 -1 15 3.6449 0.0177
-5 -1 16 -0.7521 -0.0042
-5 -1 17 2.6162 -0.0001
-5 -1 18 0.3659 -0.0015
-5 -1 19 0.4868 0.0006
-5 -1 20 -0.6148 0.0013
-5 -1 21 0.2985 0.0182
-5 -1 22 -1.6066 -0.0131
-5 -1 23 -0.2878 0.0403
-5 -1 24 -2.4017 0.0089
-5 -1 25 0.5977 -0.0196
-5 -1 26 -1.0889 0.0050
-5 0 1 -0.8672 0.0056
-5 0 2 7.5427 0.0213
-5 0 3 12.7098 0.0617
-5 0 4 -4.3862 -0.0247
-5 0 5 6.3714 0.0530
-5 0 6 4.8263 0.0442
-5 0 7 -4.1806 0.0140
-5 0 8 0.3807 0.0204
-5 0 9 3.6127 0.0650
-5 0 10 -4.6890 -0.0052
-5 0 11 2.3491 0.0235
-5 0 12 2.0348 0.0110
-5 0 13 -2.2210 -0.0110
-5 0 14 2.8731 -0.0020
-5 0 15 1.9503 -0.0125
-5 0 16 -1.7643 -0.0013
-5 0 17 1.9768 -0.0061
-5 0 18 -0.2099 -0.0064
-5 0 19 -0.7103 0.0131
-5 0 20 0.3986 -0.0032
-5 0 21 0.7059 0.0105
-5 0 22 0.9750 -0.0039
-5 0 23 1.9725 0.0191
-5 0 24 0.0182 -0.0009
-5 0 25 3.6269 -0.0129
-5 1 1 -9.3462 0.0240
-5 1 2 11.5013 0.1129
-5 1 3 4.1365 -0.0263
-5 1 4 -10.3981 0.0117
-5 1 5 6.2838 0.0532
-5 1 6 -5.0643 -0.0092
-5 1 7 -6.1041 -0.0099
-5 1 8 0.4344 0.0342
-5 1 9 -1.9132 0.0358
-5 1 10 -3.8763 0.0115
-5 1 11 2.5178 0.0290
-5 1 12 -1.0426 0.0296
-5 1 13 -2.6707 -0.0078
-5 1 14 1.6281 0.0082
-5 1 15 -0.9286 -0.0168
-5 1 16 -1.7583 0.0101
-5 1 17 1.3382 -0.0041
-5 1 18 0.8588 0.0085
-5 1 19 -0.9600 0.0184
-5 1 20 2.9686 0.0137
-5 1 21 0.8925 -0.0010
-5 1 22 2.4718 0.0153
-5 1 23 2.2535 -0.0022
-5 1 24 1.2478 0.0232
-5 1 25 3.7589 -0.0002
-5 2 1 -16.2653 0.0717
-5 2 2 15.5003 0.0188
-5 2 3 -8.7650 -0.0664
-5 2 4 -11.3900 0.0409
-5 2 5 4.5192 -0.0278
-5 2 6 -11.7709 -0.0242
-5 2 7 -4.3067 -0.0213
-5 2 8 0.4094 0.0061
-5 2 9 -4.0378 -0.0096
-5 2 10 0.0571 -0.0016
-5 2 11 2.1274 -0.0049
-5 2 12 -0.4823 0.0184
-5 2 13 -0.7737 0.0017
-5 2 14 1.2504 -0.0050
-5 2 15 -1.4254 0.0169
-5 2 16 -0.4982 0.0025
-5 2 17 0.8462 -0.0030
-5 2 18 1.6597 0.0083
-5 2 19 -0.8714 0.0071
-5 2 20 3.4473 0.0097
-5 2 21 0.5820 -0.0046
-5 2 22 0.7589 0.0105
-5 2 23 1.0420 -0.0089
-5 2 24 0.2010 0.0104
-5 2 25 1.1480 -0.0196
-5 3 1 -14.1909 0.0439
-5 3 2 16.4909 -0.0764
-5 3 3 -18.3175 -0.0505
-5 3 4 -4.7741 0.0034
-5 3 5 3.6386 -0.0143
-5 3 6 -12.7897 0.0086
-5 3 7 1.3596 -0.0162
-5 3 8 0.5157 0.0132
-5 3 9 -1.9581 -0.0168
-5 3 10 2.9603 -0.0241
-5 3 11 1.6815 -0.0241
-5 3 12 1.5756 -0.0041
-5 3 13 0.7462 -0.0021
-5 3 14 1.3692 -0.0189
-5 3 15 -1.0352 0.0292
-5 3 16 0.3760 -0.0065
-5 3 17 0.1813 -0.0147
-5 3 18 0.0304 -0.0011
-5 3 19 -0.0878 -0.0028
-5 3 20 1.0485 -0.0146
-5 3 21 0.2558 0.0036
-5 3 22 -1.4304 -0.0082
-5 3 23 0.4592 -0.0075
-5 3 24 -1.9397 -0.0239
-5 4 1 -7.1012 0.1264
-5 4 2 8.8298 -0.0550
-5 4 3 -20.9910 -0.0049
-5 4 4 3.2060 0.0343
-5 4 5 1.0111 0.0630
-5 4 6 -10.2757 -0.0086
-5 4 7 7.6630 0.0147
-5 4 8 -0.3283 0.0330
-5 4 9 1.1442 -0.0226
-5 4 10 3.9316 -0.0134
-5 4 11 0.9007 -0.0082
-5 4 12 2.8902 -0.0125
-5 4 13 1.1656 -0.0148
-5 4 14 2.1028 -0.0088
-5 4 15 0.2797 0.0082
-5 4 16 1.9425 0.0068
-5 4 17 0.2184 -0.0129
-5 4 18 -0.8941 0.0118
-5 4 19 0.9522 0.0088
-5 4 20 -2.4254 -0.0170
-5 4 21 0.1624 0.0047
-5 4 22 -1.9989 -0.0109
-5 4 23 -0.6214 -0.0028
-5 4 24 -2.0639 -0.0322
-5 5 1 -0.0659 0.1813
-5 5 2 -1.5356 -0.0421
-5 5 3 -16.0872 0.0574
-5 5 4 6.3647 0.0542
-5 5 5 -3.1962 0.0482
-5 5 6 -5.0105 -0.0169
-5 5 7 9.7921 0.0400
-5 5 8 -1.8375 0.0227
-5 5 9 3.6163 0.0054
-5 5 10 3.6442 0.0132
-5 5 11 -0.2049 0.0225
-5 5 12 2.6726 -0.0083
-5 5 13 1.0013 -0.0170
-5 5 14 2.3157 0.0061
-5 5 15 0.8248 -0.0202
-5 5 16 2.9773 0.0113
-5 5 17 0.7562 0.0023
-5 5 18 -0.2551 0.0044
-5 5 19 0.6309 0.0191
-5 5 20 -2.2853 -0.0152
-5 5 21 0.7036 -0.0248
-5 5 22 -0.6472 0.0016
-5 5 23 -0.2827 -0.0236
-5 6 1 6.3128 0.0657
-5 6 2 -5.4895 -0.0539
-5 6 3 -8.2705 0.0058
-5 6 4 5.6106 -0.0064
-5 6 5 -4.5439 -0.0040
-5 6 6 0.0059 -0.0105
-5 6 7 6.2835 0.0171
-5 6 8 -2.2011 0.0081
-5 6 9 4.5286 0.0258
-5 6 10 1.5206 -0.0086
-5 6 11 -0.8873 0.0269
-5 6 12 1.6830 -0.0093
-5 6 13 0.5227 -0.0114
-5 6 14 0.5711 0.0074
-5 6 15 -0.2013 -0.0175
-5 6 16 2.5986 0.0034
-5 6 17 0.1408 0.0107
-5 6 18 0.0832 -0.0173
-5 6 19 0.8600 0.0241
-5 6 20 1.0427 -0.0057
-5 6 21 0.7787 -0.0317
-5 6 22 2.4366 0.0338
-5 7 1 10.1413 0.0147
-5 7 2 -4.4467 -0.0515
-5 7 3 -1.1212 -0.0761
-5 7 4 6.3514 0.0129
-5 7 5 -1.5782 -0.0278
-5 7 6 3.2290 -0.0187
-5 7 7 3.4166 0.0021
-5 7 8 0.1700 0.0035
-5 7 9 4.2169 -0.0112
-5 7 10 0.0772 -0.0194
-5 7 11 0.2124 0.0115
-5 7 12 1.9369 0.0035
-5 7 13 -0.0872 0.0018
-5 7 14 -0.7665 0.0165
-5 7 15 -0.2357 0.0121
-5 7 16 0.8172 0.0001
-5 7 17 -1.5499 -0.0028
-5 7 18 0.6020 -0.0154
-5 7 19 0.3803 0.0143
-5 7 20 1.5514 0.0081
-5 7 21 0.3785 -0.0121
-5 7 22 3.3823 0.0545
-5 8 1 7.4571 0.0628
-5 8 2 -3.7229 -0.0244
-5 8 3 4.0585 -0.0218
-5 8 4 6.1917 0.0669
-5 8 5 1.0128 -0.0242
-5 8 6 4.9443 0.0001
-5 8 7 2.2524 0.0057
-5 8 8 1.9114 0.0018
-5 8 9 2.6115 -0.0346
-5 8 10 -0.2522 0.0135
-5 8 11 0.7441 -0.0033
-5 8 12 2.2496 0.0161
-5 8 13 -0.9552 0.0093
-5 8 14 0.3153 0.0101
-5 8 15 0.1051 0.0132
-5 8 16 -0.4940 -0.0123
-5 8 17 -1.4362 -0.0336
-5 8 18 1.3133 -0.0141
-5 8 19 -2.3490 -0.0156
-5 8 20 0.9633 -0.0102
-5 8 21 -0.3657 -0.0133
-5 9 1 0.7935 0.0517
-5 9 2 -3.9576 -0.0132
-5 9 3 4.0614 0.0060
-5 9 4 1.1745 0.0241
-5 9 5 0.7634 -0.0013
-5 9 6 3.2040 -0.0112
-5 9 7 -1.5313 -0.0064
-5 9 8 1.0568 -0.0042
-5 9 9 -0.4705 -0.0184
-5 9 10 -1.3852 0.0071
-5 9 11 -0.1210 -0.0089
-5 9 12 1.9079 0.0034
-5 9 13 -0.7298 0.0003
-5 9 14 2.1540 -0.0158
-5 9 15 -0.2822 0.0014
-5 9 16 1.7012 -0.0158
-5 9 17 -0.7712 -0.0308
-5 9 18 1.9194 -0.0137
-5 9 19 -2.8876 -0.0101
-5 9 20 2.5004 -0.0218
-5 10 1 -2.2377 0.0245
-5 10 2 -2.8481 -0.0306
-5 10 3 1.0532 -0.0206
-5 10 4 -2.5506 0.0117
-5 10 5 0.7453 0.0107
-5 10 6 -0.3398 -0.0320
-5 10 7 -4.1895 0.0168
-5 10 8 1.0718 -0.0117
-5 10 9 -3.2569 0.0054
-5 10 10 -1.5213 -0.0185
-5 10 11 -0.4642 -0.0003
-5 10 12 0.8722 -0.0035
-5 10 13 -0.0590 -0.0174
-5 10 14 1.3993 -0.0164
-5 10 15 -1.3682 -0.0019
-5 10 16 3.4311 -0.0003
-5 10 17 -2.9728 -0.0100
-5 10 18 2.7783 -0.0039
-5 10 19 -1.4765 0.0270
-5 11 1 -0.8596 -0.0010
-5 11 2 0.2507 -0.0051
-5 11 3 -0.1995 0.0201
-5 11 4 -1.1147 0.0346
-5 11 5 2.4105 0.0001
-5 11 6 -1.4978 0.0088
-5 11 7 -2.0101 0.0292
-5 11 8 2.6739 -0.0113
-5 11 9 -4.2082 0.0149
-5 11 10 0.0459 -0.0069
-5 11 11 -1.6279 -0.0012
-5 11 12 -1.8530 0.0040
-5 11 13 -0.5656 -0.0305
-5 11 14 -2.6296 -0.0070
-5 11 15 -2.7760 -0.0211
-5 11 16 1.6502 0.0111
-5 11 17 -4.6841 -0.0299
-5 11 18 2.4148 0.0128
-5 12 1 1.0865 -0.0350
-5 12 2 2.8693 0.0260
-5 12 3 -0.5262 0.0204
-5 12 4 0.9493 -0.0039
-5 12 5 3.2751 -0.0043
-5 12 6 -1.7236 0.0239
-5 12 7 1.1570 -0.0156
-5 12 8 3.0795 0.0081
-5 12 9 -3.0936 0.0011
-5 12 10 1.2711 0.0019
-5 12 11 -2.5502 -0.0030
-5 12 12 -3.0498 -0.0094
-5 12 13 -0.1419 -0.0143
-5 12 14 -5.6578 -0.0249
-5 12 15 -1.4188 -0.0213
-5 12 16 0.5221 0.0161
-5 13 1 1.3378 -0.0006
-5 13 2 2.6031 -0.0062
-5 13 3 -1.2712 -0.0154
-5 13 4 0.5081 -0.0164
-5 13 5 1.6688 -0.0084
-5 13 6 -2.8170 -0.0186
-5 13 7 2.5959 -0.0269
-5 13 8 1.2906 0.0059
-5 13 9 -0.1219 -0.0234
-5 13 10 1.8758 -0.0195
-5 13 11 -0.4815 0.0059
-5 13 12 -0.5501 -0.0371
-5 13 13 1.5003 0.0153
-5 13 14 -4.7734 -0.0437
-5 13 15 1.5384 0.0200
-5 14 1 -0.1581 0.0111
-5 14 2 0.9298 -0.0253
-5 14 3 -1.3492 0.0038
-5 14 4 -0.1588 0.0075
-5 14 5 0.0302 -0.0216
-5 14 6 -1.8915 -0.0224
-5 14 7 2.1229 0.0047
-5 14 8 -1.1413 -0.0177
-5 14 9 2.3794 -0.0217
-5 14 10 0.8266 -0.0055
-5 14 11 0.5308 0.0034
-5 14 12 1.8444 0.0052
-5 14 13 1.2145 0.0154
-5 14 14 -2.5096 -0.0001
-5 15 1 -0.5499 -0.0331
-5 15 2 0.3141 0.0228
-5 15 3 -0.2373 0.0194
-5 15 4 1.5823 0.0188
-5 15 5 -0.4937 0.0016
-5 15 6 0.8776 0.0214
-5 15 7 -0.6405 0.0225
-5 15 8 -2.1311 0.0055
-5 15 9 1.0479 0.0006
-5 15 10 -2.4469 0.0559
-5 15 11 -1.8688 -0.0266
-5 15 12 2.0435 0.1002
-5 16 1 0.0472 -0.0184
-5 16 2 0.4249 0.0239
-5 16 3 1.2869 0.0144
-5 16 4 2.9741 0.0040
-5 16 5 -1.7624 0.0138
-5 16 6 2.5002 0.0171
-5 16 7 -3.0924 0.0104
-5 16 8 -1.1215 0.0173
-5 16 9 -1.9745 -0.0021
-5 16 10 -3.6015 0.0564
-5 17 1 0.1926 0.0031
-5 17 2 0.8696 -0.0366
-5 17 3 2.0237 0.0431
-5 17 4 1.5160 -0.0393
-5 17 5 -2.0561 -0.0047
-5 17 6 2.9648 -0.0131
-5 17 7 -2.6225 0.0007
-5 17 8 0.6504 -0.0214
-5 18 1 1.1422 -0.0043
-5 18 2 0.8964 -0.0102
-5 18 3 1.2969 0.0846
-5 18 4 -0.1936 -0.0341
-5 18 5 -0.6023 0.0117
-5 19 1 0.9716 -0.0289
-5 19 2 -0.0283 0.0331
-4 -16 3 1.1401 0.1335
-4 -16 4 -2.0676 -0.0507
-4 -16 5 2.8796 0.0164
-4 -16 6 0.9051 0.0361
-4 -16 7 0.4917 -0.0040
-4 -16 8 1.1469 -0.0127
-4 -16 9 -0.8618 0.0181
-4 -16 10 0.6604 -0.0457
-4 -16 11 -1.7494 0.0376
-4 -16 12 1.0816 0.0257
-4 -16 13 -2.8112 -0.0070
-4 -16 14 1.7480 0.1485
-4 -16 15 -1.6518 0.0037
-4 -15 1 -1.3459 -0.0358
-4 -15 2 0.9160 -0.0331
-4 -15 3 1.5020 0.0910
-4 -15 4 -1.7531 -0.0469
-4 -15 5 3.3487 0.0142
-4 -15 6 -0.4823 0.0169
-4 -15 7 1.3256 -0.0309
-4 -15 8 0.0142 -0.0117
-4 -15 9 -1.5320 0.0306
-4 -15 10 0.6629 -0.0665
-4 -15 11 -2.3253 0.0558
-4 -15 12 1.2219 0.0069
-4 -15 13 -2.9092 -0.0182
-4 -15 14 2.4601 0.0785
-4 -15 15 -1.9453 -0.0407
-4 -15 16 1.7679 0.0778
-4 -15 17 -0.4446 -0.0390
-4 -15 18 -0.7057 0.0376
-4 -14 1 -1.5580 -0.0338
-4 -14 2 0.7255 0.0119
-4 -14 3 -0.0167 0.0064
-4 -14 4 -0.7694 0.0324
-4 -14 5 0.3404 0.0049
-4 -14 6 -0.2504 -0.0014
-4 -14 7 0.2518 -0.0195
-4 -14 8 -1.7082 0.0171
-4 -14 9 -0.5637 -0.0120
-4 -14 10 0.3545 -0.0463
-4 -14 11 -2.0488 0.0547
-4 -14 12 1.0771 -0.0210
-4 -14 13 -2.6880 -0.0326
-4 -14 14 1.2408 0.0133
-4 -14 15 -2.8104 -0.0623
-4 -14 16 1.4233 0.0100
-4 -14 17 0.0658 -0.0762
-4 -14 18 -0.3523 0.0092
-4 -14 19 3.0411 -0.0414
-4 -14 20 2.3185 0.0489
-4 -13 1 -1.3855 -0.0055
-4 -13 2 0.3024 0.0451
-4 -13 3 -2.4541 0.0006
-4 -13 4 1.1320 0.0573
-4 -13 5 -2.7450 -0.0044
-4 -13 6 0.9044 -0.0013
-4 -13 7 -1.1552 0.0035
-4 -13 8 -2.7827 0.0239
-4 -13 9 0.5223 -0.0239
-4 -13 10 -1.1433 0.0098
-4 -13 11 -1.3088 0.0498
-4 -13 12 0.4138 0.0006
-4 -13 13 -1.9239 0.0087
-4 -13 14 -0.0090 0.0307
-4 -13 15 -2.1505 -0.0177
-4 -13 16 0.5028 -0.0012
-4 -13 17 0.6412 -0.0163
-4 -13 18 -1.2098 -0.0081
-4 -13 19 2.6419 -0.0204
-4 -13 20 2.3904 0.0431
-4 -13 21 -0.3166 -0.0746
-4 -13 22 2.1731 0.0577
-4 -12 1 1.2576 -0.0148
-4 -12 2 -0.1615 0.0249
-4 -12 3 -1.5430 -0.0254
-4 -12 4 2.9852 -0.0189
-4 -12 5 -3.6790 0.0016
-4 -12 6 2.7606 -0.0456
-4 -12 7 -0.4217 -0.0115
-4 -12 8 -2.2819 0.0099
-4 -12 9 1.9702 -0.0229
-4 -12 10 -0.3802 0.0079
-4 -12 11 0.4348 0.0143
-4 -12 12 0.9156 0.0101
-4 -12 13 0.8964 0.0129
-4 -12 14 0.3630 0.0159
-4 -12 15 -0.5196 -0.0005
-4 -12 16 0.3101 0.0029
-4 -12 17 0.4162 0.0191
-4 -12 18 -2.7104 -0.0231
-4 -12 19 0.0647 0.0257
-4 -12 20 0.2821 0.0172
-4 -12 21 -2.0448 -0.0330
-4 -12 22 -0.0718 -0.0064
-4 -12 23 0.7281 0.0449
-4 -11 1 3.9663 -0.0048
-4 -11 2 -1.2379 -0.0075
-4 -11 3 2.0836 -0.0265
-4 -11 4 2.4728 -0.0027
-4 -11 5 -3.2722 0.0037
-4 -11 6 4.9102 -0.0507
-4 -11 7 -0.6276 0.0002
-4 -11 8 -0.7185 0.0036
-4 -11 9 2.8288 -0.0266
-4 -11 10 0.1964 -0.0091
-4 -11 11 1.1308 -0.0105
-4 -11 12 0.2762 0.0025
-4 -11 13 1.5381 -0.0173
-4 -11 14 -0.3750 -0.0195
-4 -11 15 -1.1881 -0.0054
-4 -11 16 0.2193 -0.0123
-4 -11 17 -0.3067 -0.0179
-4 -11 18 -2.4776 -0.0125
-4 -11 19 0.2221 0.0275
-4 -11 20 0.1496 -0.0103
-4 -11 21 0.6954 0.0247
-4 -11 22 -1.5682 -0.0358
-4 -11 23 4.1418 0.0841
-4 -11 24 -0.1659 -0.1430
-4 -10 1 3.4438 0.0068
-4 -10 2 -2.9519 0.0079
-4 -10 3 3.4940 0.0399
-4 -10 4 -0.1385 0.0360
-4 -10 5 -3.5895 -0.0131
-4 -10 6 4.6515 0.0198
-4 -10 7 -2.7291 -0.0094
-4 -10 8 0.2679 0.0062
-4 -10 9 1.7401 -0.0066
-4 -10 10 -0.8581 0.0024
-4 -10 11 1.4816 0.0060
-4 -10 12 -1.8746 0.0081
-4 -10 13 0.6052 -0.0026
-4 -10 14 -0.4400 -0.0029
-4 -10 15 -2.0526 0.0030
-4 -10 16 1.0965 -0.0092
-4 -10 17 0.7697 -0.0282
-4 -10 18 -0.6956 0.0114
-4 -10 19 2.1372 -0.0088
-4 -10 20 0.4689 -0.0064
[truncated: 2,933,550 more chars]
